# Supplementary material for: Construction of a co-expression network and mining of core genes for genic male sterility in sweet pepper based on transcriptome and WGCNA analysis
Source: Front Plant Sci. 2025 Oct 21;16:1668660. doi: 10.3389/fpls.2025.1668660 (PMC12583153; doi:10.3389/fpls.2025.1668660)
Supplement: Supplementary file 1 [file Table1.xls]

## Sheet: Sheet1
Table S1. Primer information of qRT-PCR
GeneID	Forward primer (5'-3')	Reverse primer (5'-3')
Capana09g000101	ACCAGGAAAGTTCAAGGA	CAAGAATAATGCCCATAAGA
Capana03g004068	GAACGCCCTCAGACAACG	CACATAGCCAGCAAGCAG
Capana10g002261	AACTGTTGTAATGCCTGCTA	CTGTCACTGCCATCGTGT
Capana01g001338	ATGTATCTTACTCGGTTTAGC	ATTGGTTGTAGTCCCTTC
Capana06g001592	CTTCCACGACTGTGCTGT	TCCACCTCCAACTAATGC
Capana02g002990	TATCCCTGCTGTTCTTCG	AATCCATCTCCTGCCAAT
