# Supplementary material for: Construction of a co-expression network and mining of core genes for genic male sterility in sweet pepper based on transcriptome and WGCNA analysis
Source: Front Plant Sci. 2025 Oct 21;16:1668660. doi: 10.3389/fpls.2025.1668660 (PMC12583153; doi:10.3389/fpls.2025.1668660)
Supplement: Supplementary file 2 [file Table2.xls]

## Sheet: Sheet1
Table S2. Sample sequencing data evaluation table
Samples	BRD-ID	Read Number	Base Number	GC Content	%≥Q30
b1-1	b11	17845050	5353515000	0.4296	0.9308
b1-2	b12	20452602	6135780600	0.4294	0.9263
b1-3	b13	21027810	6308343000	0.4254	0.9299
b2-1	b21	21102282	6330684600	0.4291	0.9071
b2-2	b22	22213279	6663983700	0.429	0.9301
b2-3	b23	19396613	5818983900	0.4296	0.9298
b3-1	b31	21056690	6317007000	0.4332	0.9206
b3-2	b32	17370640	5211192000	0.4337	0.9207
b3-3	b33	22014680	6604404000	0.4373	0.9181
k1-1	k11	17689506	5306851800	0.4275	0.9224
k1-2	k12	18455079	5536523700	0.4253	0.9244
k1-3	k13	20697942	6209382600	0.4247	0.9225
k2-1	k21	25186077	7555823100	0.4254	0.9277
k2-2	k22	19207030	5762109000	0.426	0.9282
k2-3	k23	19162264	5748679200	0.4287	0.9298
k3-1	k31	21291459	6387437700	0.434	0.93
k3-2	k32	23271303	6981390900	0.4329	0.9287
k3-3	k33	19911644	5973493200	0.4361	0.9383
