# Supplementary material for: Construction of a co-expression network and mining of core genes for genic male sterility in sweet pepper based on transcriptome and WGCNA analysis
Source: Front Plant Sci. 2025 Oct 21;16:1668660. doi: 10.3389/fpls.2025.1668660 (PMC12583153; doi:10.3389/fpls.2025.1668660)
Supplement: Supplementary file 3 [file Table3.xls]

## Sheet: Sheet1
Table S3.Differential gene of brown module in three periods
geneID	moduleColors	kTotal	kWithin	kOut	kDiff	b11	b12	b13	b21	b22	b23	b31	b32	b33	k11	k12	k13	k21	k22	k23	k31	k32	k33
Capana01g000004	brown	34.6616309122191	16.190844036767	18.4707868754521	-2.27994	35	69	80	64	70	54	82	65	59	44	61	64	70	53	40	65	61	73
Capana01g000006	brown	509.039780024564	405.610518660825	103.429261363739	302.181257297085	1103	1462	1558	1075	1109	1039	874	885	995	1004	962	906	969	984	754	929	908	858
Capana01g000036	brown	52.6831909106686	29.2650661112004	23.4181247994682	5.84694131173222	410	409	368	379	362	348	364	409	330	365	310	271	309	307	396	311	320	359
Capana01g000048	brown	172.322384981181	95.5034	76.8190184385315	18.6843481041185	166	0	0	0	5	0	6	19	16	12	42	76	0	9	48	0	0	10
Capana01g000059	brown	478.225128382115	394.181459058849	84.0436693232654	310.137789735584	302	289	322	237	220	230	165	230	185	165	171	179	189	179	185	177	193	219
Capana01g000061	brown	121.937298271706	98.1529608077676	23.7843374639385	74.3686233438292	73	31	43	39	28	16	25	31	30	7	30	31	27	37	32	38	24	39
Capana01g000069	brown	77.6947125087661	41.4321365638204	36.2625759449458	5.1695606188746	275	402	410	245	239	234	294	293	338	325	350	314	320	286	190	324	300	352
Capana01g000070	brown	532.776250317081	433.830472569671	98.9457777474093	334.884694822262	38	26	31	3	5	4	13	19	12	3	4	4	0	0	2	8	4	8
Capana01g000074	brown	1284.09294913554	767.633293918796	516.459655216746	251.17363870205	58	52	52	0	0	0	0	0	2	11	28	17	0	8	11	4	1	0
Capana01g000088	brown	448.067547651856	340.238646354085	107.82890129777	232.409745056315	2148	1883	1755	1701	1623	1652	1224	1403	1359	1383	1365	1594	1284	1345	1443	1240	1289	1265
Capana01g000102	brown	82.667108202989	30.3901736231825	52.2769345798065	-21.8868	1518	858	910	722	796	803	1200	1203	959	1249	987	939	724	790	1314	1001	1188	966
Capana01g000105	brown	1113.46283926463	622.138232979209	491.324606285424	130.813626693784	71	45	58	11	19	12	4	1	5	40	33	14	10	7	10	12	9	11
Capana01g000114	brown	242.549728016459	171.799690726187	70.7500372902726	101.049653435914	2960	2912	2883	2672	2630	2966	1052	876	1181	1214	1198	1292	1859	1742	1721	1482	1112	1132
Capana01g000115	brown	773.697110942678	657.495147198783	116.201963743895	541.293183454888	74	46	50	23	18	22	18	19	27	12	15	14	17	19	17	22	13	10
Capana01g000144	brown	313.109658192781	246.828942176243	66.2807160165379	180.548226159705	3572	2043	2311	1868	2094	2192	1490	1716	1360	1282	1343	1205	1298	1462	2476	1365	1426	1432
Capana01g000147	brown	1055.13278055394	587.61971953691	467.513061017027	120.106658519883	1524	2155	2155	738	918	850	576	610	681	1027	1268	1150	707	830	572	710	591	614
Capana01g000164	brown	47.8125596942855	21.9883178939492	25.8242418003363	-3.83592	361	493	542	440	438	500	481	543	459	450	407	467	369	414	222	502	535	516
Capana01g000186	brown	148.427815034121	76.8096356796567	71.6181793544639	5.19145632519283	5749	6676	9453	9346	9424	9326	503	473	1950	4136	3852	3948	2954	2458	2068	871	556	1515
Capana01g000204	brown	578.856590451942	478.578701649773	100.27788880217	378.300812847603	747	444	515	214	216	247	336	297	276	323	270	315	340	342	418	331	317	332
Capana01g000218	brown	788.322062650134	652.521657294766	135.800405355369	516.721251939397	441	246	299	153	190	178	169	147	153	192	134	148	149	129	163	168	129	144
Capana01g000242	brown	1491.69701020628	844.048930453156	647.648079753128	196.400850700029	2604	2117	2394	228	261	240	174	205	176	1019	1046	967	193	225	312	168	141	136
Capana01g000248	brown	38.7822970850378	20.4624626437807	18.3198344412571	2.14262820252366	24	39	27	0	0	0	30	13	12	16	9	0	25	4	0	23	31	29
Capana01g000250	brown	784.039621538156	661.896375260811	122.143246277344	539.753128983467	11998	8570	7437	4006	4402	4061	3953	4391	4022	3769	3721	3518	3587	4157	6150	4039	4101	3409
Capana01g000251	brown	593.816984415279	482.552220046076	111.264764369203	371.287455676874	2834	2757	3259	2010	2014	1999	1810	1877	1803	1405	1350	1539	1890	1946	1946	1867	1776	1620
Capana01g000253	brown	87.7537695479053	32.5158211654149	55.2379483824904	-22.7221	905	830	967	597	609	584	901	1044	681	598	654	583	531	635	732	686	911	761
Capana01g000275	brown	1041.58647797211	671.462256773257	370.124221198855	301.338035574402	12382	9023	11714	3311	3298	3425	1091	833	1368	5549	4717	4907	3170	3995	6487	2152	1168	1418
Capana01g000280	brown	63.3662898802792	41.0328769679706	22.3334129123086	18.699464055662	33	25	27	4	4	13	11	13	31	0	6	6	18	10	6	25	1	27
Capana01g000282	brown	827.287004393628	676.679799932243	150.607204461386	526.072595470857	2160	615	1893	2	2	1	22	16	86	23	50	12	2	5	3	12	14	187
Capana01g000283	brown	953.846221650249	775.478925881495	178.367295768754	597.111630112741	33774	10939	19800	188	236	251	338	188	562	2074	1234	732	214	245	376	301	285	634
Capana01g000285	brown	500.824350784526	421.068735865904	79.7556149186222	341.313120947282	255	70	134	4	0	0	44	1	82	9	19	1	0	37	0	2	0	28
Capana01g000290	brown	84.9602325956031	30.1940459489142	54.7661866466889	-24.5721	210	992	1026	1052	1078	1105	1123	1090	1060	831	766	1047	863	891	208	972	1146	893
Capana01g000301	brown	878.60812124155	495.25714356406	383.35097767749	111.90616588657	50	15	27	1	1	2	0	3	2	23	8	15	0	2	0	3	2	0
Capana01g000303	brown	88.4148121200718	42.9024136716893	45.5123984483825	-2.60998	735	1048	749	833	911	1004	321	250	596	567	456	673	836	724	735	419	289	553
Capana01g000306	brown	35.8851622741194	13.7404860078888	22.1446762662306	-8.40419	32	31	118	25	38	51	38	11	16	14	15	7	92	78	51	78	28	13
Capana01g000317	brown	93.7992858960758	66.9241478404826	26.8751380555931	40.0490097848895	1002	1130	980	747	807	804	834	892	840	828	751	903	872	877	1052	909	939	920
Capana01g000321	brown	9.89531048191982	5.32322876723591	4.57208171468391	0.751147	23	31	46	23	21	20	35	9	30	22	11	53	40	25	22	23	34	26
Capana01g000324	brown	1377.41385973276	945.354801428413	432.05905830435	513.295743124063	687	463	540	49	45	42	36	49	27	150	187	143	37	42	49	50	32	43
Capana01g000384	brown	45.5645881964983	26.6199380623689	18.9446501341294	7.67528792823951	110	122	102	41	48	60	29	7	73	64	92	62	151	103	64	69	27	93
Capana01g000402	brown	445.210480106938	315.272922332341	129.937557774598	185.335364557743	112	50	75	30	18	29	30	14	25	20	37	65	25	30	72	26	11	23
Capana01g000403	brown	1043.48852604961	725.047368303175	318.441157746438	406.606210556737	533	397	441	311	272	288	230	205	222	278	294	308	263	224	266	209	213	218
Capana01g000432	brown	318.993179736369	220.743989272284	98.2491904640843	122.495	104	177	176	122	84	112	100	102	85	113	105	125	111	106	86	101	113	93
Capana01g000455	brown	197.114647634041	163.952072878426	33.1625747556151	130.78949812281	178	112	179	98	110	139	101	110	130	102	114	100	122	125	131	108	107	121
Capana01g000457	brown	373.80783887551	307.53118139462	66.2766574808901	241.25452391373	381	547	678	395	349	327	262	288	340	242	218	236	341	367	220	358	295	285
Capana01g000460	brown	725.49825820329	571.721386789953	153.776871413337	417.944515376616	375	306	336	115	128	144	191	179	182	193	140	172	122	153	238	168	141	184
Capana01g000477	brown	120.707346170374	59.2784323165524	61.4289138538214	-2.15048	169	136	101	105	89	70	116	131	106	136	108	118	84	82	90	116	109	101
Capana01g000506	brown	38.1056573531168	17.1611754415869	20.9444819115299	-3.78331	196	83	107	67	117	130	132	82	66	127	144	98	110	138	174	168	92	64
Capana01g000516	brown	799.561999199684	363.613071466133	435.948927733551	-72.3359	347	157	204	87	88	82	106	90	99	200	201	163	81	91	178	88	89	95
Capana01g000577	brown	1241.22161212429	911.619412754057	329.602199370231	582.017213383826	2024	1298	1755	431	409	316	318	314	483	503	564	584	309	286	291	341	236	312
Capana01g000581	brown	1445.28227146027	858.002509480559	587.279761979706	270.722747500853	561	419	430	77	62	53	33	46	57	198	211	181	56	50	63	43	30	31
Capana01g000610	brown	1040.6636963492	693.710516591675	346.953179757523	346.757336834151	667	1063	863	118	133	130	82	75	85	262	275	204	96	119	156	90	70	88
Capana01g000629	brown	411.417179986648	278.815891304818	132.601288681829	146.214602622989	1125	709	824	650	727	712	587	565	496	809	712	644	647	576	836	626	588	579
Capana01g000659	brown	1390.42269766582	751.737411870198	638.685285795619	113.052126074579	151	154	162	41	44	37	41	30	28	82	77	90	36	44	51	25	37	35
Capana01g000677	brown	742.094070903248	529.484229565462	212.609841337786	316.874388227676	107	29	37	2	4	10	5	3	3	31	15	12	1	3	4	1	0	3
Capana01g000681	brown	973.749005446282	740.243434834064	233.505570612219	506.737864221845	888	531	625	201	210	202	298	317	259	350	295	265	192	201	243	219	271	283
Capana01g000686	brown	1046.09238310881	747.012541225991	299.079841882823	447.932699343168	389	466	452	180	171	147	108	90	81	150	114	203	80	92	135	90	76	85
Capana01g000732	brown	423.567285127212	350.137845783426	73.4294393437866	276.708406439639	330	286	204	172	162	175	156	141	112	112	163	153	180	155	220	154	130	148
Capana01g000753	brown	147.187	123.885451834012	23.3016055121883	100.583846321823	1314	2156	2237	2055	1985	1918	1438	1482	1835	1421	1694	1749	1709	1830	1166	1642	1480	1631
Capana01g000770	brown	224.256530417817	108.47183216263	115.784698255186	-7.31287	0	81	46	7	0	9	0	6	1	0	51	18	0	4	0	0	0	0
Capana01g000775	brown	1183.31589910597	606.247877855739	577.068021250227	29.179856605512	5624	8310	8603	1675	1673	1731	1040	921	1154	3662	3584	4353	1276	1436	1116	1177	1013	1238
Capana01g000787	brown	135.010997966463	99.8966302501752	35.1143677162877	64.7822625338875	870	2642	2388	1092	1195	1255	1274	1708	1491	1403	1670	1588	1244	1342	578	1357	1584	1550
Capana01g000792	brown	299.351285625887	222.710002579638	76.6412830462495	146.068719533388	395	338	396	316	309	353	244	259	234	310	268	261	242	272	345	239	223	207
Capana01g000793	brown	868.092417479546	620.905333019837	247.187084459708	373.718248560129	50	42	65	6	5	2	1	7	18	12	19	9	5	4	1	11	2	17
Capana01g000795	brown	503.859299256896	390.677890382699	113.181408874197	277.496481508502	638	528	623	289	285	266	332	310	275	165	127	143	371	326	306	326	266	302
Capana01g000808	brown	101.345864107067	72.1498421680338	29.1960219390332	42.9538202290006	1899	1520	1705	1650	1738	1645	1426	1513	1207	1443	1242	1366	1295	1404	1473	1441	1532	1197
Capana01g000843	brown	845.095094821733	658.073746354602	187.021348467131	471.052397887471	3750	5238	5690	1446	1535	1477	1620	1902	1600	1634	1495	1502	1461	1561	1105	1667	1661	1489
Capana01g000850	brown	202.249802656995	152.331410808587	49.9183918484077	102.41301896018	222	158	160	117	158	135	144	151	153	141	138	150	124	118	189	113	127	115
Capana01g000855	brown	1012.56164286099	775.124311223087	237.437	537.686979585187	1226	1280	1283	667	679	725	612	607	622	567	694	759	641	665	553	711	658	583
Capana01g000858	brown	107.865597537521	68.5439037481516	39.321693789369	29.2222099587826	561	366	458	272	335	347	256	184	239	356	308	373	496	457	539	272	249	251
Capana01g000880	brown	1410.94222760343	926.147656136713	484.794571466717	441.353084669996	177	124	152	8	6	2	3	4	2	45	41	40	4	0	0	3	1	6
Capana01g000884	brown	512.559173618976	365.920905775639	146.638267843336	219.282637932303	290	731	731	258	210	204	219	252	214	261	240	363	196	257	148	254	234	225
Capana01g000941	brown	223.86893811133	177.381728820248	46.4872092910823	130.894519529166	328	394	369	278	308	307	293	303	280	314	275	267	307	325	289	330	281	262
Capana01g000957	brown	1381.13099799696	674.819189821695	706.311808175266	-31.4926	1869	1326	1476	367	352	319	188	138	133	688	1072	872	202	252	380	146	170	201
Capana01g000983	brown	248.659905190104	135.292227367021	113.367677823083	21.924549543938	1419	2140	2041	1502	1539	1440	1463	1610	1533	1662	1733	1808	1474	1542	1217	1560	1602	1597
Capana01g000996	brown	821.620510708451	453.758732382315	367.861778326135	85.8969540561802	32	16	15	0	8	4	0	2	3	11	17	4	2	0	4	0	2	1
Capana01g001006	brown	145.487005116519	90.0615399277529	55.4254651887663	34.6360747389866	504	737	777	571	581	594	524	505	689	479	354	484	667	664	447	576	535	597
Capana01g001013	brown	338.305546061448	191.261220831796	147.044325229652	44.2168956021432	142	59	21	30	25	18	31	33	18	51	50	46	17	14	1	13	19	8
Capana01g001023	brown	459.015683382815	383.582736722627	75.432946660188	308.149790062439	428	247	302	202	233	193	214	182	211	202	185	218	188	206	299	178	226	204
Capana01g001031	brown	128.200737428763	101.405056264004	26.7956811647591	74.6093750992448	108	72	35	30	47	65	40	12	40	23	4	62	18	28	38	35	14	17
Capana01g001033	brown	927.232540335054	643.179718378567	284.052821956488	359.126896422079	370	318	392	170	145	127	182	148	152	161	218	236	164	183	236	173	180	161
Capana01g001082	brown	1344.41751115681	766.908346286909	577.509164869898	189.399181417012	4817	4223	6166	299	277	270	218	114	275	2060	2042	1792	353	274	219	284	155	338
Capana01g001083	brown	1039.89919265986	822.203227227403	217.695965432454	604.507261794949	260	117	198	44	20	32	21	34	22	39	33	49	43	22	32	20	21	21
Capana01g001085	brown	395.922608025465	291.110329790984	104.812278234481	186.298051556503	139	27	17	4	9	9	4	0	4	14	33	23	10	7	11	12	2	9
Capana01g001103	brown	1474.81154224422	825.627819883945	649.183722360279	176.444097523666	2384	1922	2256	649	697	596	533	572	504	1239	1211	1195	629	707	717	567	579	540
Capana01g001105	brown	517.616106035543	264.187374795557	253.428731239986	10.7586435555711	1646	1087	1174	931	852	843	786	836	926	1298	1088	1050	959	925	1240	889	838	919
Capana01g001119	brown	314.951037864859	252.894487635413	62.0565502294456	190.837937405968	359	214	285	120	120	91	179	245	167	154	147	140	160	116	205	164	192	186
Capana01g001127	brown	1304.60353669452	914.394989120437	390.208547574078	524.186441546359	733	434	471	18	34	28	22	20	20	145	152	112	11	11	22	12	14	17
Capana01g001139	brown	177.080136847463	139.268751729593	37.8113851178697	101.457366611723	206	314	401	316	231	226	190	197	237	137	150	180	228	180	126	219	181	272
Capana01g001185	brown	77.8054265238098	53.2781	24.5273750815698	28.7506763606703	272	338	368	278	263	259	268	304	292	260	264	250	246	297	247	317	300	332
Capana01g001197	brown	701.502	566.253081098289	135.248888335811	431.004192762479	4720	1612	2391	869	1212	1247	547	502	549	969	960	936	660	792	1569	524	345	349
Capana01g001206	brown	94.3462437655388	59.2905614195378	35.055682346001	24.2348790735368	1032	1022	960	805	881	808	839	813	966	736	867	780	956	912	987	911	910	867
Capana01g001210	brown	1168.67675978588	744.172274532785	424.504485253093	319.667789279692	614	662	713	234	261	280	152	129	194	310	328	373	264	255	314	226	189	186
Capana01g001213	brown	127.314156823176	90.491785685261	36.8223711379148	53.6694145473462	71	37	33	34	23	34	23	53	26	18	15	28	28	22	35	31	28	27
Capana01g001216	brown	104.159115747952	57.1265785137752	47.0325372341768	10.0940412795984	874	603	639	469	575	577	488	461	489	523	493	564	716	753	849	605	495	422
Capana01g001230	brown	1055.61363728937	573.033594230582	482.580043058792	90.4536	11736	17548	21508	3872	4150	4114	2307	1622	2954	9459	6966	8836	3694	3852	3141	2830	2213	2465
Capana01g001254	brown	61.8505516644147	45.4826575483402	16.3678941160745	29.1147634322656	54	53	94	78	57	52	49	58	49	39	46	46	57	47	48	41	44	57
Capana01g001268	brown	81.1192844379406	45.412383678616	35.7069007593246	9.70548291929138	535	426	447	327	363	348	502	469	460	389	398	386	360	385	451	424	420	407
Capana01g001284	brown	1269.07502546798	916.425291695656	352.64973377232	563.775557923336	196	148	152	45	58	42	36	20	26	58	57	62	39	28	58	35	27	29
Capana01g001296	brown	148.626302519863	77.2574056627836	71.3688968570793	5.8885088057043	1512	2255	2289	1976	2049	2025	1999	2014	2135	1814	1705	1802	1980	2135	1479	2193	2204	2063
Capana01g001327	brown	402.320978642961	314.482334757443	87.8386438855183	226.643690871924	1227	1406	1808	1067	1052	1076	963	982	1027	765	663	731	903	1024	777	1013	936	826
Capana01g001343	brown	211.09687691828	162.457721537033	48.6391553812469	113.818566155786	348	284	326	234	238	181	273	243	207	185	226	206	216	226	270	217	286	269
Capana01g001375	brown	258.363112638528	192.630211287152	65.732901351376	126.897309935776	152	201	163	109	148	127	137	131	113	110	121	132	131	129	93	100	116	110
Capana01g001436	brown	55.7817777115388	21.2203009042651	34.5614768072737	-13.3412	27	67	55	67	66	68	22	32	49	62	48	65	39	67	10	22	13	35
Capana01g001437	brown	469.500543484596	377.360073161803	92.1404703227932	285.21960283901	629	539	883	446	410	375	352	338	312	400	288	407	456	404	363	449	343	338
Capana01g001442	brown	279.560751681749	214.686878048094	64.8738736336542	149.81300441444	546	739	941	581	513	581	486	490	491	415	398	303	489	512	458	561	483	503
Capana01g001449	brown	566.705431439587	441.832114392115	124.873317047472	316.958797344643	661	769	1950	0	0	1	12	17	10	22	13	26	2	23	21	8	29	23
Capana01g001469	brown	705.38438384485	579.067504207549	126.316879637301	452.750624570249	378	294	388	140	171	168	155	141	185	192	152	172	214	191	211	211	187	213
Capana01g001488	brown	52.5567698432606	26.3056019689283	26.2511678743323	0.0544340945959476	639	473	869	14	9	16	734	435	330	557	365	338	48	52	48	485	817	415
Capana01g001501	brown	1060.13672532197	718.81230016164	341.32442516033	377.48787500131	510	426	389	204	195	213	146	181	140	225	228	265	167	232	160	128	209	176
Capana01g001505	brown	1210.08226562821	788.603061442491	421.479204185719	367.123857256772	95	78	67	19	16	15	15	14	18	25	35	39	16	20	12	16	9	23
Capana01g001509	brown	1140.26486627085	839.404131850652	300.860734420195	538.543397430457	333	348	403	75	82	79	50	55	39	85	40	140	49	51	75	41	28	34
Capana01g001515	brown	1096.41437733934	862.639187304382	233.77519003496	628.863997269423	240	190	252	70	53	46	31	41	27	61	59	27	38	66	52	38	38	28
Capana01g001516	brown	923.819643963951	769.534083962962	154.28556000099	615.248523961972	682	628	612	198	184	200	203	217	200	172	110	137	169	173	204	220	223	197
Capana01g001522	brown	197.653673605488	105.534785944717	92.1188876607711	13.4158982839459	597	856	870	807	778	815	752	664	743	613	561	639	823	761	599	776	721	723
Capana01g001525	brown	924.044807427401	595.815224358354	328.229583069046	267.585641289308	147	212	128	4	11	14	0	1	2	62	37	34	9	30	36	20	4	5
Capana01g001540	brown	224.827646045887	32.7622996330806	192.065346412806	-159.303	2174	4281	4497	3345	3490	3611	4281	5282	4159	2049	2659	2485	3125	3078	1691	3787	4896	4372
Capana01g001574	brown	979.627109746193	708.458717105483	271.16839264071	437.290324464772	96	114	141	0	0	0	6	24	4	23	17	18	0	0	0	9	9	25
Capana01g001575	brown	1299.64806574997	748.988262216789	550.659803533182	198.328458683607	33980	35972	48418	2295	2284	2207	889	1072	1517	15317	11762	16539	1927	2138	1719	1716	1131	1078
Capana01g001582	brown	1072.63076156144	596.44489231119	476.185869250251	120.259023060939	1577	904	1006	416	422	396	481	513	450	800	832	725	382	412	691	415	447	409
Capana01g001586	brown	128.613628328688	67.0481609257605	61.5654674029273	5.48269352283316	711	615	578	385	431	400	318	211	556	569	493	497	654	524	383	439	276	454
Capana01g001587	brown	572.339878651357	466.944861099001	105.395017552356	361.549843546645	313	271	346	240	212	237	174	152	172	191	163	200	209	170	187	197	198	179
Capana01g001616	brown	325.528004625881	261.734113213409	63.7938914124717	197.940221800937	1554	834	980	682	718	715	950	900	815	824	766	814	659	615	839	762	852	789
Capana01g001622	brown	842.212149138455	686.662587982472	155.549561155983	531.113026826489	240	112	98	36	32	28	13	18	7	23	35	25	27	19	35	17	7	20
Capana01g001671	brown	84.8490062836292	73.9026894679116	10.9463168157176	62.956372652194	3	64	81	32	41	55	25	32	15	40	21	33	29	29	18	40	43	29
Capana01g001681	brown	1325.53566845938	876.75132760668	448.784340852696	427.966986753984	46132	25512	42149	3598	4127	4334	2297	2226	2105	13502	11370	12796	2663	3441	4380	2833	2532	2325
Capana01g001693	brown	953.96880537325	616.159419034194	337.809386339056	278.350032695138	579	398	405	246	281	245	188	202	216	282	257	367	215	221	277	192	220	192
Capana01g001700	brown	658.375510820483	555.565256243826	102.810254576657	452.755001667168	336	220	274	95	87	114	145	141	148	106	85	123	122	130	146	132	159	127
Capana01g001736	brown	1193.71900026099	757.132815863168	436.586184397826	320.546631465342	4729	3956	6769	348	424	397	250	214	201	2026	1304	1510	255	287	355	247	197	221
Capana01g001745	brown	1351.67009385069	808.712071294308	542.958022556385	265.754048737923	120	105	97	5	10	5	4	1	6	33	55	28	4	10	10	4	9	6
Capana01g001796	brown	142.911683448737	76.5247701711329	66.3869132776042	10.1378568935287	208	164	194	143	139	133	132	110	155	157	178	164	158	204	172	155	121	144
Capana01g001798	brown	994.228203293268	772.172171230567	222.056032062702	550.116139167865	633	738	854	245	256	253	174	193	232	254	219	205	246	247	144	230	158	186
Capana01g001821	brown	882.859076727361	625.926431462224	256.932645265137	368.993786197087	1197	1402	1743	785	763	672	654	701	704	841	713	862	668	688	484	710	682	699
Capana01g001843	brown	147.820269681832	89.4683125166773	58.3519571651546	31.1163553515227	417	806	788	935	758	778	371	362	480	407	388	549	507	461	268	379	342	370
Capana01g001854	brown	181.09306334373	112.980054705444	68.1130086382859	44.8670460671585	1196	1530	1621	1334	1297	1408	1021	1002	1293	1258	1440	1233	1145	1187	784	1186	1063	1090
Capana01g001931	brown	939.070186262815	778.116635646174	160.953550616642	617.163085029532	931	537	589	146	95	196	63	57	81	56	70	50	56	38	44	37	23	151
Capana01g001955	brown	33.7450273364544	19.049332476533	14.6956948599214	4.3536376166116	41	0	114	0	0	0	0	0	0	1	55	7	73	60	57	18	0	0
Capana01g001956	brown	176.294065714697	110.364925511798	65.9291402028992	44.4357853088988	22	9	33	0	0	0	0	0	0	0	24	0	5	11	15	12	0	0
Capana01g001981	brown	703.873107142584	593.064272620913	110.808834521671	482.255438099242	447	320	323	249	229	204	186	221	193	209	163	176	170	176	245	175	167	182
Capana01g002030	brown	346.44705514544	220.396626575841	126.050428569599	94.346198006242	132	120	101	71	59	70	50	39	49	73	66	103	71	86	115	67	57	52
Capana01g002042	brown	452.150130736554	341.424417471141	110.725713265413	230.698704205729	789	682	997	315	299	277	263	292	245	270	590	254	462	501	473	502	288	254
Capana01g002043	brown	362.536622932793	295.977642107315	66.558980825478	229.418661281837	437	524	656	421	443	457	242	304	273	284	218	273	318	281	202	280	264	254
Capana01g002069	brown	52.7405199683955	22.8549527087801	29.8855672596154	-7.03061	52	333	262	179	194	67	154	222	338	67	68	107	274	277	79	235	82	150
Capana01g002092	brown	273.512425599609	220.070658322859	53.4417672767492	166.62889104611	115	33	29	14	22	32	27	25	27	0	0	0	22	15	14	9	14	13
Capana01g002128	brown	420.569081981568	350.186500907809	70.3825810737586	279.80391983405	1158	677	775	572	523	552	664	663	548	664	577	492	558	593	747	541	619	618
Capana01g002153	brown	319.134	243.65	75.4835019287995	168.166662682401	436	773	811	472	485	517	457	470	488	326	270	347	458	491	330	440	463	429
Capana01g002158	brown	68.7233076731341	56.2346501742949	12.4886574988392	43.7459926754557	21	52	69	35	44	39	26	20	23	22	28	32	42	44	14	43	58	35
Capana01g002169	brown	49.2812003835861	22.6374244268728	26.6437759567133	-4.00635	1627	2859	2640	2429	2582	2572	2456	3023	2434	2443	2496	2424	2260	2402	1809	2486	2829	2442
Capana01g002193	brown	1250.59079067091	876.145599489664	374.445191181248	501.700408308416	392	227	278	55	57	60	64	66	82	123	132	109	62	68	109	62	55	53
Capana01g002212	brown	1325.7743754551	965.12380187247	360.650573582625	604.473228289845	780	616	682	200	215	213	172	178	180	303	231	289	195	183	240	217	197	180
Capana01g002219	brown	473.173837265998	355.045153911889	118.128683354109	236.91647055778	619	540	570	479	479	541	426	424	482	462	491	479	445	502	496	429	433	427
Capana01g002225	brown	1269.40199317434	855.42389838532	413.978094789022	441.445803596298	1129	795	975	416	393	421	422	402	348	589	505	567	372	376	550	391	418	370
Capana01g002228	brown	415.245994955808	241.352730636911	173.893264318897	67.4594663180137	449	402	443	313	291	279	317	379	337	334	319	398	282	301	238	284	320	322
Capana01g002242	brown	245.928437558226	66.3185643443542	179.609873213872	-113.291	969	1889	1713	1657	1749	1683	1632	1927	1749	1062	1185	1148	1426	1464	920	1703	1816	1591
Capana01g002249	brown	133.132602336649	100.161283421445	32.9713189152041	67.1899645062413	385	513	462	293	352	402	317	256	305	380	297	342	339	393	217	427	324	340
Capana01g002251	brown	104.550873465449	80.691575188541	23.8592982769084	56.8322769116326	45	71	104	44	76	91	16	46	43	1	36	51	51	55	13	42	24	52
Capana01g002252	brown	170.441782210715	113.944209238758	56.4975729719568	57.4466362668014	187	264	253	198	189	199	175	193	172	202	215	203	217	213	167	179	182	216
Capana01g002258	brown	950.827423301141	739.994753716398	210.832669584743	529.162084131655	1280	1114	1252	736	780	774	520	493	518	582	654	642	588	624	606	500	514	526
Capana01g002271	brown	674.122827122214	190.035172778638	484.087654343576	-294.052	415	641	674	328	347	394	311	364	347	494	528	584	292	369	273	359	337	328
Capana01g002284	brown	943.241238285105	600.983765648278	342.257472636827	258.726293011451	1051	1647	1358	519	479	556	429	387	426	574	665	755	506	435	384	434	469	404
Capana01g002294	brown	45.6166277269422	35.5615636266712	10.0550641002709	25.5064995264003	442	764	715	630	655	664	654	538	615	600	652	654	604	712	494	710	686	610
Capana01g002310	brown	295.864493075916	169.024161643001	126.840331432915	42.1838302100861	439	327	326	191	275	190	252	168	180	350	315	169	161	222	343	256	166	158
Capana01g002323	brown	642.173757358691	541.719201399157	100.454555959535	441.264645439622	11512	2149	4259	0	4	3	36	4	251	40	41	6	4	5	9	12	18	677
Capana01g002325	brown	1228.48334148369	818.671170823721	409.812170659964	408.859000163757	609	453	520	213	198	167	172	186	230	336	257	287	216	231	274	211	225	191
Capana01g002339	brown	48.5696496873673	31.8970400945502	16.6726095928171	15.2244305017331	410	671	651	298	312	299	330	405	318	405	352	461	645	523	254	667	329	271
Capana01g002340	brown	72.9332374422792	28.6650819699109	44.2681554723683	-15.6031	479	723	704	546	511	515	506	383	588	630	549	777	569	664	396	617	551	569
Capana01g002397	brown	833.209561387502	703.088555431676	130.121005955826	572.967549475849	1486	1175	1320	476	496	503	565	673	560	444	392	475	535	554	681	585	628	593
Capana01g002410	brown	900.762103072893	540.803296988676	359.958806084216	180.84449090446	400	306	286	183	204	202	119	114	121	216	211	242	166	177	215	155	120	125
Capana01g002495	brown	608.100580746955	287.013500257979	321.087080488976	-34.0736	659	418	507	393	405	398	380	326	309	505	423	481	373	403	413	326	329	344
Capana01g002517	brown	147.734869242584	101.764198804754	45.9706704378291	55.7935283669254	536	237	398	185	270	249	307	328	199	255	339	254	229	254	514	298	256	222
Capana01g002528	brown	64.1574298437414	37.1676716002076	26.9897582435337	10.1779133566739	375	290	309	269	252	217	308	326	317	290	297	320	287	264	312	309	307	286
Capana01g002531	brown	106.170250881018	38.5266522887734	67.643598592245	-29.1169	635	444	598	351	384	458	392	368	318	505	548	558	560	547	759	356	323	335
Capana01g002554	brown	616.169804582722	373.127357626482	243.042446956241	130.084910670241	82	261	235	19	0	0	0	0	0	111	0	73	14	6	0	0	26	16
Capana01g002560	brown	614.740204677302	318.601642029788	296.138562647514	22.4630793822739	483	323	397	134	141	132	264	237	197	270	354	267	229	182	213	221	232	253
Capana01g002564	brown	1050.70668016234	663.237597799419	387.469082362922	275.768515436497	662	580	1062	67	59	55	67	60	54	355	201	207	49	65	101	42	53	57
Capana01g002572	brown	854.553	590.842824026767	263.710262427932	327.132561598835	1563	746	847	239	251	214	270	204	247	552	594	422	446	395	436	486	214	235
Capana01g002573	brown	261.644518614037	212.254343768612	49.3901748454252	162.864168923187	1549	631	770	375	641	703	415	558	407	609	552	312	257	538	985	666	416	459
Capana01g002576	brown	521.160834228342	385.999085709621	135.16174851872	250.837337190901	569	835	1039	553	565	573	429	421	489	515	508	584	486	495	314	461	428	436
Capana01g002580	brown	913.535467556353	576.847638633851	336.687828922501	240.15980971135	19	40	45	0	0	0	0	0	0	9	4	14	0	0	0	0	0	0
Capana01g002605	brown	314.503667743624	229.882798443111	84.6208693005135	145.261929142597	646	728	972	335	498	516	398	492	445	292	126	230	302	385	413	518	473	321
Capana01g002611	brown	282.232612115953	120.103326569371	162.129285546582	-42.026	1518	4143	4116	2398	2471	2507	1775	1930	1885	2784	2883	3972	2115	2091	858	2027	1978	1698
Capana01g002613	brown	1250.5446391435	924.25800228111	326.286636862388	597.971365418722	235	147	154	0	0	0	3	1	0	33	41	10	0	0	4	1	0	2
Capana01g002630	brown	735.882414154821	577.651807853156	158.230606301665	419.421201551492	1648	2389	2480	1224	1218	1216	908	925	964	942	874	1112	927	867	627	953	923	856
Capana01g002633	brown	70.5065839692273	52.1237801995314	18.3828037696958	33.7409764298356	24	22	9	9	14	15	18	9	15	3	11	9	6	7	5	8	5	6
Capana01g002658	brown	14.1629482825521	5.62583927829849	8.53710900425357	-2.91127	14	37	52	83	47	0	47	0	31	0	7	0	0	0	0	87	0	0
Capana01g002669	brown	129.815610159455	93.5713567485087	36.2442534109461	57.3271033375626	43	58	37	26	18	29	18	23	24	23	17	23	21	37	49	25	31	24
Capana01g002674	brown	1099.29754426936	840.005652235002	259.291892034359	580.713760200643	439	257	299	51	78	56	69	74	70	112	88	125	90	82	83	68	103	88
Capana01g002675	brown	988.894163380874	743.701213819838	245.192949561036	498.508264258803	60	24	49	0	0	2	6	3	0	12	13	3	1	3	8	4	2	10
Capana01g002676	brown	553.861489156677	455.35889291461	98.5025962420675	356.856296672542	463	365	381	218	211	235	201	208	174	148	88	123	152	162	300	181	178	140
Capana01g002715	brown	271.119030052391	185.763134481571	85.3558955708206	100.40723891075	597	598	709	548	471	483	450	526	500	532	471	568	525	526	362	507	511	479
Capana01g002759	brown	359.245927248611	264.316213731776	94.9297135168358	169.38650021494	670	715	760	383	392	352	477	442	509	279	266	325	400	445	512	503	462	449
Capana01g002766	brown	1089.3342491706	659.701917249383	429.632331921214	230.069585328169	773	810	919	434	403	475	405	398	400	538	467	634	423	442	348	455	437	423
Capana01g002771	brown	1035.46815661998	622.207773823523	413.260382796456	208.947391027067	253	258	247	113	117	93	43	38	36	157	99	114	64	87	72	28	34	32
Capana01g002787	brown	173.124316234882	111.886173462276	61.2381427726061	50.6480306896696	179	146	158	100	130	72	133	110	140	93	152	120	114	101	80	104	117	99
Capana01g002803	brown	820.87761438472	678.658432088306	142.219182296414	536.439249791891	48	38	46	18	10	19	13	11	18	9	11	6	11	6	10	12	5	7
Capana01g002809	brown	996.065558855669	790.710842668231	205.354716187438	585.356126480794	157	195	180	11	17	37	8	3	11	5	6	1	6	1	4	4	0	1
Capana01g002828	brown	77.9442649844106	48.3250875612513	29.6191774231592	18.7059101380921	26	21	10	6	4	9	18	21	11	3	8	10	6	11	15	12	12	5
Capana01g002829	brown	226.531350593818	190.649032077557	35.8823185162615	154.766713561295	302	445	460	329	303	305	290	333	326	295	286	289	293	310	197	324	299	351
Capana01g002832	brown	441.714799178667	369.41286755266	72.3019316260066	297.110935926653	3764	6538	6469	3454	3639	3752	2866	2685	3412	2792	2538	3032	3489	3770	2584	3422	3296	2959
Capana01g002883	brown	276.266665096913	215.547401460901	60.7192636360119	154.828137824889	2798	1151	1483	1103	1374	1358	1022	846	846	1162	1175	1019	862	1083	2058	957	892	828
Capana01g002884	brown	200.074839149263	155.702974214718	44.3718649345449	111.331109280173	1000	995	1098	598	593	599	552	409	559	635	663	581	808	975	916	757	715	600
Capana01g002891	brown	1011.88883188867	582.058475283843	429.83035660483	152.228118679013	247	85	122	0	0	0	1	2	0	62	101	40	2	0	0	2	4	1
Capana01g002916	brown	572.897578931187	477.684406960261	95.2131719709258	382.471234989335	2454	1779	1927	1336	1476	1496	1394	1402	1131	1295	1277	1266	1168	1163	1818	1326	1247	1176
Capana01g002930	brown	1121.58888189357	774.281802772992	347.307079120576	426.974723652416	581	416	488	244	205	185	209	170	219	257	291	306	204	273	299	203	211	214
Capana01g002933	brown	650.390860435303	507.262028737655	143.128831697648	364.133197040008	455	582	374	158	182	148	184	174	137	143	139	191	126	207	227	158	166	174
Capana01g002946	brown	544.87098845849	445.931425098335	98.9395633601549	346.99186173818	447	486	727	199	207	132	51	34	117	204	37	66	264	197	185	209	53	144
Capana01g002948	brown	1206.7043463712	768.766096215358	437.93825015584	330.827846059519	81	49	39	0	0	0	1	0	0	16	22	17	0	0	2	0	0	1
Capana01g002960	brown	1264.78261191543	778.983359446214	485.799252469221	293.184106976993	421	434	536	15	8	9	36	35	13	135	118	192	11	13	5	73	15	16
Capana01g002961	brown	1239.89339711318	916.351336978694	323.542060134483	592.809276844212	532	351	356	0	1	0	3	0	0	49	107	28	0	0	1	0	1	12
Capana01g002973	brown	1221.85818361151	774.971434698149	446.886748913356	328.084685784793	1175	941	974	400	501	568	374	371	368	662	647	562	480	460	605	440	392	387
Capana01g002993	brown	1154.37539697408	719.520079550081	434.855317423998	284.664762126084	69	33	66	4	5	9	7	3	1	31	17	17	4	2	13	1	3	2
Capana01g003003	brown	1209.74135738018	859.78388758272	349.957469797456	509.826417785264	2132	2326	2359	931	1022	935	721	673	797	1029	933	1154	762	900	827	833	706	784
Capana01g003036	brown	400.553989195949	168.217908493685	232.336080702264	-64.1182	511	323	422	314	315	316	312	295	295	369	400	417	323	341	433	288	307	329
Capana01g003039	brown	595.651053941965	483.177692758947	112.473361183019	370.704331575928	3976	1957	2658	1632	1787	1923	1564	1634	1395	1906	1575	1703	1560	1495	2295	1497	1482	1322
Capana01g003041	brown	90.3154346359283	59.2680742292246	31.0473604067038	28.2207138225208	22	36	38	19	17	34	18	25	19	5	17	18	22	26	7	25	34	26
Capana01g003057	brown	571.053488027151	441.10761555166	129.945872475491	311.161743076169	889	596	676	502	544	585	392	392	357	540	494	433	452	475	528	396	396	463
Capana01g003066	brown	729.702029583125	512.280764403281	217.421265179844	294.859499223438	147	66	40	5	2	2	1	1	0	22	8	48	0	10	14	1	0	2
Capana01g003077	brown	382.932796855786	247.693325294454	135.239471561332	112.453853733122	1398	719	982	152	171	147	100	103	113	606	502	492	755	512	447	798	115	133
Capana01g003089	brown	505.498667823958	337.27071002374	168.227957800218	169.042752223522	502	665	753	518	507	532	421	434	441	512	522	490	448	454	441	449	427	407
Capana01g003102	brown	145.106536981384	43.2716834617121	101.834853519672	-58.5632	138	297	374	216	202	225	280	324	252	156	112	156	229	211	174	263	296	224
Capana01g003106	brown	221.624161014926	150.393134658626	71.2310263563006	79.1621083023254	154	125	147	74	120	119	98	54	86	111	79	107	51	81	71	83	99	108
Capana01g003108	brown	810.097414837107	681.880065838323	128.217348998784	553.662716839539	1484	1186	1508	554	575	565	573	470	632	497	458	461	754	716	592	540	491	660
Capana01g003113	brown	502.349663924027	380.339177032212	122.010486891815	258.328690140397	9360	6632	7278	6061	6686	6542	5725	5263	5101	6058	6160	5888	5200	5218	6772	5161	5418	4923
Capana01g003121	brown	809.662465947927	601.271045528352	208.391420419575	392.879625108777	2431	3554	4636	1205	1060	1018	819	860	1246	1250	1202	1350	1226	1326	723	1048	860	901
Capana01g003132	brown	243.744794392338	214.809972902902	28.9348214894356	185.875151413467	612	1118	1303	843	890	918	665	715	807	596	726	716	781	765	431	796	655	706
Capana01g003162	brown	1031.71887149774	697.020231700604	334.698639797131	362.321591903474	340	304	468	94	102	108	53	19	50	194	105	118	105	92	105	79	32	73
Capana01g003180	brown	1221.68122218701	746.180849868238	475.500372318775	270.680477549463	515	302	277	47	49	42	37	39	50	146	160	178	57	46	48	46	29	34
Capana01g003185	brown	66.8971000929359	34.9395770707622	31.9575230221737	2.98205404858849	551	350	428	398	359	363	381	471	379	422	359	403	382	334	548	410	390	459
Capana01g003196	brown	560.621796974572	384.080516800359	176.541280174213	207.539236626146	364	201	191	98	114	142	101	81	109	175	165	158	140	139	225	127	96	113
Capana01g003204	brown	827.047271944136	553.187187178846	273.86008476529	279.327102413556	45	69	80	21	14	14	15	20	17	33	15	31	15	17	7	16	20	17
Capana01g003242	brown	1227.70906587075	927.178053900196	300.531011970556	626.64704192964	1267	757	894	0	6	3	28	7	3	228	24	136	7	5	9	7	3	6
Capana01g003244	brown	1095.46490679011	797.628845538404	297.836061251702	499.792784286702	1144	1100	1538	257	293	257	321	365	281	402	372	450	206	266	355	283	298	278
Capana01g003247	brown	792.671760294888	656.567696795034	136.104063499854	520.463633295181	323	169	271	122	106	86	27	33	40	40	33	39	27	29	49	25	24	29
Capana01g003277	brown	31.0580163883156	21.5482532408532	9.50976314746239	12.0384900933909	7	59	46	34	26	61	30	54	32	34	15	53	27	28	7	39	32	43
Capana01g003292	brown	234.501159721514	189.272458489568	45.228701231946	144.043757257622	34	23	13	15	2	16	7	9	3	1	0	0	7	0	6	12	0	8
Capana01g003296	brown	1333.41929083286	636.485785358637	696.933505474224	-60.4477	3093	2207	2613	478	510	524	695	793	534	1655	1841	1314	413	474	650	553	698	614
Capana01g003302	brown	127.160560440775	78.7993418450484	48.3612185957267	30.4381232493216	30	24	26	25	27	30	11	12	13	11	13	17	23	20	12	11	18	14
Capana01g003314	brown	355.161449119215	265.700339714048	89.4611094051676	176.23923030888	1070	1239	1238	879	959	904	765	788	827	652	658	667	876	969	953	881	734	754
Capana01g003323	brown	1252.72213721345	869.962993250093	382.759143963362	487.203849286731	7513	6022	6701	3436	3419	3428	3082	2899	2998	4129	3937	4323	3458	3565	4405	3485	3315	3265
Capana01g003372	brown	212.689196375591	115.443782013826	97.2454143617655	18.1983676520603	582	447	491	353	378	429	464	452	432	446	467	493	402	389	522	419	443	386
Capana01g003377	brown	1166.15506141973	713.130646805949	453.024414613784	260.106232192165	132	79	80	10	4	3	9	11	9	51	46	28	14	13	14	28	6	11
Capana01g003378	brown	756.30477203475	633.862235757144	122.442536277606	511.419699479537	116	51	66	25	30	22	24	24	19	31	24	18	22	18	39	29	32	20
Capana01g003385	brown	463.699876194805	363.854911886405	99.8449643084003	264.009947578005	2984	2773	2682	1789	1813	1788	1964	2341	1796	1598	1317	1581	1864	1761	1849	1903	2006	1798
Capana01g003393	brown	1376.32745397866	691.621891912211	684.705562066454	6.91632984575699	3674	2454	2297	157	162	164	8	2	27	1164	1621	1359	76	106	173	50	18	21
Capana01g003399	brown	196.598037247795	146.712177614947	49.8858596328481	96.826317982099	359	483	406	265	275	273	266	217	213	220	187	217	278	319	425	260	260	210
Capana01g003406	brown	312.176982379852	239.075853648298	73.1011287315535	165.974724916745	216	113	104	77	75	87	96	82	92	69	50	38	90	88	100	75	97	85
Capana01g003414	brown	408.186281108047	337.444796734918	70.741484373129	266.703312361789	434	430	372	238	271	263	285	253	243	242	282	251	304	318	335	296	315	279
Capana01g003424	brown	48.1676717730097	13.1581801671147	35.009491605895	-21.8513	1378	1679	1535	1488	1447	1462	1648	1711	1501	1425	1513	1455	1446	1486	1241	1612	1609	1446
Capana01g003448	brown	1404.88228390625	721.25043957556	683.631844330688	37.618595244872	9559	10359	11240	472	496	559	397	229	496	4895	4533	4309	560	454	380	416	338	522
Capana01g003450	brown	1289.2452333071	836.779625363831	452.465607943269	384.314017420562	929	871	903	366	353	339	354	262	282	449	518	411	349	275	248	319	327	275
Capana01g003451	brown	104.41129452797	28.173258422959	76.2380361050113	-48.0648	476	709	996	997	1098	1023	247	168	342	822	707	911	571	526	367	321	263	270
Capana01g003453	brown	1076.97761727356	769.595209889014	307.382407384543	462.212802504471	394	308	330	145	151	149	86	63	88	143	152	169	127	102	194	94	71	75
Capana01g003487	brown	223.770444656342	124.889980903686	98.880463752656	26.0095171510298	1000	1872	1998	1002	1009	1001	793	812	911	1210	1363	1380	1209	1271	770	1546	818	873
Capana01g003515	brown	215.583340034631	148.136620262945	67.4467197716858	80.6899004912596	411	590	553	467	468	450	417	471	459	325	383	381	408	413	351	460	476	439
Capana01g003522	brown	238.608374061304	121.195561414447	117.412812646857	3.78274876759025	5064	3142	3163	2637	2641	2612	3310	3197	2893	3864	3498	3324	2734	2715	4105	2982	3324	2969
Capana01g003533	brown	540.835422678609	440.293077423825	100.542345254784	339.750732169042	139	247	215	83	85	86	89	71	83	42	52	65	73	71	91	83	57	61
Capana01g003537	brown	736.888502376076	413.821490150745	323.067012225332	90.754477925413	385	221	296	137	141	154	202	166	165	229	209	242	168	116	203	178	158	117
Capana01g003547	brown	253.445965507585	114.922009478826	138.523956028759	-23.6019	1416	3331	2972	2499	2663	2609	2219	2433	2694	1317	1405	1608	2483	2576	1352	2742	2656	2532
Capana01g003557	brown	140.681910393229	125.285637781307	15.396272611922	109.889365169385	457	876	838	740	645	691	600	615	676	584	594	679	690	637	530	642	647	624
Capana01g003563	brown	384.21360069487	252.677351666814	131.536249028055	121.141102638759	115	79	78	50	24	26	56	46	63	72	42	50	17	20	67	38	31	26
Capana01g003564	brown	332.732647995039	281.271088505309	51.4615594897306	229.809529015578	863	563	558	542	533	547	529	525	462	505	480	504	473	514	564	496	493	550
Capana01g003565	brown	652.334087779047	548.812379013341	103.521708765706	445.290670247635	384	293	278	202	196	197	224	223	206	203	204	209	236	199	209	234	213	214
Capana01g003582	brown	1335.77913320266	790.406978649579	545.372154553085	245.034824096494	121	91	87	29	30	24	13	10	21	47	46	48	18	15	18	12	11	10
Capana01g003592	brown	63.9381770463063	33.0380413201532	30.9001357261531	2.13790559400009	758	1227	857	993	970	963	766	791	806	870	846	883	716	863	827	656	735	703
Capana01g003593	brown	182.799735306321	80.5121	102.287637949621	-21.7755	1363	1293	1181	1068	1017	997	1040	989	1129	916	773	819	1204	1117	1196	1186	1015	1082
Capana01g003606	brown	223.965752585644	170.986932171359	52.9788204142857	118.008111757073	913	1638	1741	1374	1337	1476	925	899	1300	786	764	970	1288	1198	686	1191	952	1079
Capana01g003631	brown	1305.99	803.918462948835	502.070590533169	301.847872415666	778	753	869	243	258	264	210	203	282	422	460	345	258	256	232	305	230	242
Capana01g003654	brown	587.496026418131	432.724189149454	154.771837268677	277.952351880777	2267	368	546	10	0	51	14	2	0	308	442	190	0	23	81	15	0	11
Capana01g003658	brown	515.224662754173	345.60586223497	169.618800519203	175.987061715767	69	70	78	49	50	26	36	37	45	44	46	34	17	26	26	25	25	36
Capana01g003671	brown	29.7549743726212	12.8581686400152	16.896805732606	-4.03864	163	194	203	196	188	232	177	146	167	145	204	120	154	183	153	154	194	177
Capana01g003678	brown	481.092675802357	226.383308085335	254.709367717022	-28.3261	2086	1302	1378	1062	1064	1046	892	926	848	1385	1515	1280	1125	1089	1641	961	877	790
Capana01g003679	brown	183.316574058727	146.801136865962	36.5154371927655	110.285699673196	207	33	40	34	28	45	52	54	67	47	48	26	34	29	74	46	40	49
Capana01g003703	brown	439.090941437858	368.272398529275	70.8185429085829	297.453855620692	541	379	541	347	312	318	349	307	321	277	341	267	289	266	394	342	310	352
Capana01g003704	brown	1116.0845749336	711.413825880126	404.670749053477	306.743076826649	288	240	437	0	0	4	0	1	5	86	124	48	0	4	3	0	0	1
Capana01g003707	brown	112.396517036906	45.7702891316173	66.6262279052891	-20.8559	1039	1708	1718	1475	1485	1450	1272	1247	1468	1631	1643	1652	1418	1481	892	1466	1393	1362
Capana01g003719	brown	818.844303272732	682.457230358079	136.387072914653	546.070157443426	95	77	68	32	27	16	23	22	14	18	6	20	17	23	19	14	22	27
Capana01g003720	brown	1477.84624027825	786.853105712757	690.993134565497	95.86	18873	17022	17786	1624	1699	1621	1501	1222	1306	8504	7964	8047	1515	1643	1845	1770	1175	1506
Capana01g003739	brown	91.1660776966662	53.0423183539184	38.1237593427477	14.9185590111707	215	116	136	93	97	104	165	146	143	135	169	98	95	101	110	97	126	121
Capana01g003745	brown	1352.44328242667	962.138285734463	390.304996692209	571.833289042254	872	724	780	205	224	233	188	156	196	268	323	317	206	207	217	186	178	213
Capana01g003755	brown	99.1513470103396	84.7306829571853	14.4206640531543	70.310018904031	607	1273	1455	1214	1127	1131	976	1124	1046	1041	998	1094	1043	1072	643	1069	1089	1006
Capana01g003762	brown	821.130815062417	672.352849745086	148.777965317331	523.574884427754	192	206	229	73	79	76	101	67	75	67	77	54	77	83	77	79	96	83
Capana01g003764	brown	76.0034148623375	29.655841493224	46.3475733691135	-16.6917	209	293	266	271	291	301	203	210	265	198	242	171	261	207	225	230	264	223
Capana01g003767	brown	64.7237402764632	48.3732417343931	16.3504985420701	32.0227431923231	185	358	357	267	287	309	192	224	295	163	310	220	319	351	177	296	264	281
Capana01g003802	brown	978.948531588731	785.748670388675	193.199861200056	592.548809188619	636	542	445	223	195	169	171	193	162	205	141	184	187	188	152	172	149	159
Capana01g003815	brown	1237.46046717708	578.495688769403	658.964778407677	-80.4691	1157	705	868	383	388	372	364	373	320	623	675	701	367	318	383	331	367	377
Capana01g003832	brown	352.888514116757	283.105621432432	69.782892684325	213.322728748107	655	907	993	707	631	689	610	593	599	628	660	622	621	603	449	628	646	678
Capana01g003839	brown	918.101604918433	754.128794265603	163.97281065283	590.155983612773	366	235	188	52	49	51	64	68	54	69	46	53	40	57	80	59	60	47
Capana01g003840	brown	536.367817795115	344.928398257881	191.439419537234	153.488978720647	1730	2338	2392	1702	1644	1662	1440	1484	1417	1482	1731	1905	1435	1550	1212	1555	1425	1375
Capana01g003847	brown	161.204106051019	73.4600281391624	87.7440779118566	-14.284	407	1054	1145	853	780	815	572	711	673	754	927	1134	604	673	314	658	646	617
Capana01g003850	brown	573.663456737754	467.666351145638	105.997105592116	361.669245553522	537	531	548	374	392	387	394	399	372	352	290	311	341	332	310	371	378	348
Capana01g003854	brown	1018.44570592584	763.56111929804	254.884586627803	508.676532670237	69	64	90	15	26	12	13	4	22	18	22	20	10	14	16	16	18	11
Capana01g003889	brown	931.228367844587	487.098928615854	444.129439228733	42.9694893871203	39	19	15	0	0	0	0	0	0	20	8	9	0	0	0	0	0	0
Capana01g003903	brown	302.590937099536	241.546733582652	61.0442035168842	180.502530065767	153	946	935	382	343	404	262	257	342	253	385	483	328	275	39	303	272	244
Capana01g003904	brown	1113.69286779186	546.841356505925	566.85151128594	-20.0102	3649	4891	4859	2055	2132	2204	1726	1860	1784	2742	3159	3229	1965	2021	1602	1901	1919	1717
Capana01g003908	brown	163.073917036249	45.7912899225192	117.28262711373	-71.4913	25711	33287	35831	26644	28431	32950	20677	16185	17022	10209	8308	9566	27493	29120	33652	23415	24316	21978
Capana01g003947	brown	80.395178290099	52.4365247212524	27.9586535688466	24.4778711524058	31	18	21	12	15	22	14	23	7	27	14	6	9	11	12	4	14	12
Capana01g004005	brown	801.287101930094	622.264040078748	179.023061851345	443.240978227403	184	63	90	23	21	15	15	24	25	27	46	34	31	17	20	25	16	23
Capana01g004047	brown	202.724401645927	139.051125739412	63.673275906515	75.3778498328969	53	242	213	185	171	186	122	160	182	73	84	111	140	172	33	143	177	141
Capana01g004069	brown	366.013226781997	191.508819504251	174.504407277746	17.0044122265051	206	466	507	313	275	238	129	131	167	279	304	368	251	233	103	177	143	177
Capana01g004081	brown	57.7753161958833	43.6378377933728	14.1374784025104	29.5003593908624	117	0	46	50	26	29	35	12	30	41	17	26	20	61	43	31	33	51
Capana01g004099	brown	345.533914317227	279.808617766121	65.7252965511059	214.083321215016	1112	658	913	577	548	531	539	431	557	514	350	414	663	616	807	456	453	601
Capana01g004116	brown	609.915650894409	467.789976323526	142.125674570883	325.664301752643	548	482	514	308	354	362	371	392	373	367	407	364	385	386	345	387	345	426
Capana01g004209	brown	1294.05818381074	670.212133672945	623.846050137794	46.3660835351511	631	497	509	261	266	271	232	254	234	368	408	387	270	276	227	242	293	255
Capana01g004210	brown	1370.74501466361	910.397547312685	460.347467350923	450.050079961762	662	599	713	8	13	17	15	12	16	193	120	163	3	8	7	11	0	4
Capana01g004227	brown	1313.03306880773	720.556713807371	592.476355000357	128.080358807014	118	129	167	7	4	5	0	0	0	55	55	50	2	1	0	13	2	2
Capana01g004240	brown	795.575266546449	615.42087443097	180.154392115479	435.266482315491	162	105	96	37	46	41	53	42	55	49	72	48	49	35	79	43	51	40
Capana01g004257	brown	398.759915777201	323.754959825103	75.0049559520979	248.750003873005	879	1134	1084	724	757	769	353	356	557	464	438	525	674	669	614	542	364	509
Capana01g004264	brown	627.612849431018	530.195653178976	97.4171962520423	432.778456926933	4339	2760	3842	1202	1423	1540	1932	1718	1443	1070	872	995	1724	1570	1672	2093	1212	1429
Capana01g004268	brown	208.38935340925	175.464384579352	32.9249688298986	142.539415749453	0	67	67	17	38	14	8	6	12	0	0	0	29	22	0	3	0	10
Capana01g004287	brown	761.535070090997	599.106044741156	162.429025349841	436.677019391315	246	274	286	159	152	147	91	78	107	84	132	103	115	108	70	102	82	74
Capana01g004290	brown	816.782061290526	557.304903412733	259.477157877793	297.82774553494	536	466	484	320	363	323	317	345	274	405	288	378	271	329	329	315	324	285
Capana01g004293	brown	77.342110410912	59.0383688797402	18.3037415311718	40.7346273485684	150	418	354	247	322	341	227	266	185	304	219	249	231	206	190	203	221	222
Capana01g004314	brown	501.542692023841	398.408374649722	103.134317374119	295.274057275603	3377	3365	3345	2108	2111	2079	2520	2528	2555	2174	2251	2213	2075	2143	1963	2387	2535	2601
Capana01g004323	brown	29.7213773869862	13.4520312145362	16.2693461724499	-2.81731	327	379	235	189	338	273	288	246	265	232	199	175	258	201	129	255	316	304
Capana01g004328	brown	33.8469928777009	15.9971392009821	17.8498536767188	-1.85271	135	220	205	147	141	156	99	98	175	152	191	215	256	202	86	163	116	193
Capana01g004361	brown	124.039991458898	77.9656246980975	46.0743667608007	31.8912579372968	55	11	22	15	18	12	23	24	26	18	13	10	24	18	39	14	16	8
Capana01g004369	brown	1209.0054294134	840.699097195185	368.306332218215	472.39276497697	52	43	59	4	2	0	7	3	8	18	11	7	3	2	1	2	2	1
Capana01g004379	brown	629.279	414.924570806655	214.354192390845	200.570378415811	86	15	50	11	17	11	6	2	4	14	33	23	5	9	5	11	7	6
Capana01g004387	brown	1342.00431326518	848.698939916091	493.305373349092	355.394	112	115	130	4	5	12	2	1	5	38	33	40	14	13	7	13	3	9
Capana01g004389	brown	341.721191583357	109.33885708969	232.382334493667	-123.043	191	345	427	195	268	284	177	128	188	323	306	303	198	212	163	167	137	171
Capana01g004401	brown	1405.60235549804	763.183324450283	642.419031047757	120.764293402527	1474	855	1215	150	171	186	83	109	94	633	599	537	140	130	242	111	91	129
Capana01g004425	brown	770.328036585186	652.920031360629	117.408005224557	535.512026136072	480	311	343	76	78	73	127	87	110	14	17	12	62	33	45	46	67	100
Capana01g004439	brown	314.768303773717	259.01132186739	55.7569819063277	203.254339961062	122	103	113	68	72	54	68	68	61	78	44	56	82	91	88	85	70	63
Capana01g004462	brown	510.32499446641	288.204689310225	222.120305156185	66.0843841540395	585	403	443	345	289	351	365	318	328	448	392	382	306	319	468	320	294	323
Capana01g004481	brown	263.891107222281	200.530730893778	63.3603763285032	137.170354565275	292	451	446	370	359	359	171	163	193	170	182	196	278	261	222	201	183	185
Capana02g000001	brown	169.292402564106	83.329079697289	85.9633228668168	-2.63424	199	233	279	220	180	198	204	148	157	189	220	211	176	170	216	134	162	184
Capana02g000014	brown	958.785669762473	806.053751934273	152.732	653.321834106074	3467	1751	2681	647	607	581	549	405	399	350	396	268	589	541	543	400	359	402
Capana02g000018	brown	1060.01443143752	799.968187133294	260.046244304225	539.92194282907	108	113	168	2	4	11	0	0	0	18	4	15	8	6	3	2	0	1
Capana02g000054	brown	1018.14650095041	624.913479241536	393.233021708878	231.680457532657	249	220	282	150	125	121	148	125	128	183	176	161	144	158	155	134	140	154
Capana02g000082	brown	1180.3237404907	768.670626900741	411.653113589962	357.017513310778	66	39	38	0	0	0	2	3	0	17	7	22	0	0	4	1	4	3
Capana02g000088	brown	1200.56798385569	786.619317761256	413.948666094436	372.670651666821	625	323	446	140	126	128	117	96	112	224	257	228	145	132	175	126	122	145
Capana02g000096	brown	584.587620610235	442.287314152827	142.300306457408	299.987007695419	258	155	201	100	93	168	60	41	43	83	87	117	72	60	116	74	71	57
Capana02g000098	brown	32.6571842033863	23.5852483213762	9.07193588201012	14.5133124393661	13	72	79	21	7	21	43	32	6	9	19	62	32	26	23	18	51	64
Capana02g000103	brown	245.321276510574	191.988377731849	53.3328987787253	138.655478953124	156	108	115	80	66	65	114	101	72	71	70	79	73	92	91	80	105	86
Capana02g000108	brown	116.189997438636	96.0493346543258	20.1406627843101	75.9086718700157	1206	1600	1690	1507	1589	1504	1339	1492	1371	1269	1229	1450	1210	1328	1073	1361	1314	1277
Capana02g000123	brown	129.445312172913	60.0881138256935	69.3571983472193	-9.26908	444	1433	1330	681	818	986	740	878	892	879	1343	1028	670	727	379	774	875	823
Capana02g000149	brown	385.782980572914	312.284179834966	73.4988007379475	238.785379097019	229	346	361	261	231	240	183	161	191	190	215	206	211	209	127	199	180	214
Capana02g000175	brown	767.627704377217	540.244316986194	227.383387391022	312.860929595172	44	97	87	9	9	4	1	2	2	11	22	18	11	16	10	10	14	9
Capana02g000196	brown	45.4007256327581	28.0384219896716	17.3623036430865	10.6761183465851	125	166	176	169	143	144	94	113	139	107	102	147	148	135	160	151	130	105
Capana02g000207	brown	125.20442366923	70.3123130622473	54.8921106069829	15.4202024552645	490	342	487	306	296	306	242	159	231	211	201	240	330	466	548	366	221	210
Capana02g000212	brown	45.4496572877946	20.1561898574358	25.2934674303588	-5.13728	102	93	68	94	86	78	19	9	24	40	105	62	97	109	65	58	21	32
Capana02g000258	brown	524.659965864713	413.77898615513	110.880979709583	302.898006445546	260	283	278	146	158	132	169	187	159	143	132	184	178	124	136	162	190	169
Capana02g000260	brown	920.299445763622	763.626721951328	156.672723812293	606.953998139035	366	238	319	132	102	111	121	104	102	141	79	114	128	124	158	125	129	114
Capana02g000266	brown	605.719444532733	490.932385899718	114.787058633014	376.145327266704	1233	1066	1312	652	597	592	832	690	767	751	612	647	817	715	576	751	769	684
Capana02g000273	brown	1175.99852843628	865.233143091643	310.765385344634	554.467757747009	496	432	484	240	202	177	199	168	188	268	231	175	178	192	197	188	164	171
Capana02g000279	brown	114.341891574398	56.1629671865442	58.1789243878539	-2.01596	174	21	0	0	0	0	0	0	0	19	59	0	0	0	231	0	0	0
Capana02g000304	brown	268.462894649719	161.645228996806	106.817665652912	54.827563343894	84	126	90	60	76	85	53	39	52	69	52	92	54	66	64	54	63	47
Capana02g000306	brown	754.35269039372	611.384373945702	142.968316448017	468.416057497685	771	685	754	198	168	162	356	331	263	202	235	261	284	239	244	289	358	286
Capana02g000307	brown	177.892075433177	121.27358742979	56.6184880033874	64.6550994264024	1020	589	641	484	489	486	664	611	533	637	434	487	514	525	897	602	574	585
Capana02g000335	brown	139.298062142248	75.995900476864	63.3021616653841	12.6937388114799	716	807	883	792	794	800	766	777	806	672	623	751	787	782	641	767	815	692
Capana02g000344	brown	326.295842981652	247.770098336372	78.5257446452794	169.244353691093	2758	1607	1798	1399	1600	1621	1573	1575	1350	1239	1207	1156	1324	1303	1995	1390	1440	1343
Capana02g000345	brown	64.9273796549817	46.3344020480455	18.5929776069363	27.7414244411092	419	389	424	310	337	294	326	375	353	328	352	359	358	356	327	353	444	362
Capana02g000366	brown	448.256544053963	359.45531886972	88.8012251842424	270.654093685478	423	328	308	243	249	266	170	183	200	152	158	121	218	220	239	199	179	201
Capana02g000372	brown	370.570164437517	182.379795913484	188.190368524033	-5.81057	100	219	157	115	98	99	45	61	92	122	115	117	74	60	24	49	73	37
Capana02g000407	brown	545.421800683244	464.249175960251	81.1726247229933	383.076551237258	101	27	66	5	7	5	5	7	35	5	0	1	7	4	5	4	7	13
Capana02g000410	brown	1003.34139934723	825.887651737913	177.453747609316	648.433904128598	424	309	327	110	118	131	104	119	121	97	149	109	124	145	166	145	112	117
Capana02g000413	brown	256.782945703992	177.457774271793	79.3251714321997	98.1326028395929	68	184	166	88	98	85	60	72	116	25	26	21	73	86	34	83	83	88
Capana02g000434	brown	371.76352293238	316.531654554847	55.2318683775323	261.299786177315	837	2524	2721	1156	1275	1280	821	902	1187	773	844	1089	976	966	475	962	863	873
Capana02g000451	brown	85.7094697668645	59.7413584295414	25.9681113373231	33.7732470922182	40	29	40	32	24	25	21	3	20	22	3	20	39	25	27	25	17	20
Capana02g000491	brown	902.21842600131	442.909511919295	459.308914082016	-16.3994	1563	2623	2650	993	1124	1081	775	799	885	1452	1559	1614	870	931	649	882	810	838
Capana02g000492	brown	572.06899807661	430.134025308222	141.934972768388	288.199052539834	195	55	32	0	0	0	3	0	5	22	33	15	0	1	1	1	0	4
Capana02g000496	brown	1250.34947901298	908.375714458408	341.973764554574	566.401949903835	1676	903	1473	55	80	98	85	47	89	396	264	262	82	84	136	85	86	101
Capana02g000503	brown	362.895929592726	150.461943996121	212.433985596606	-61.972	1710	2715	2741	1861	1867	1964	1624	1730	1671	2020	2195	2548	1634	1720	1061	1682	1751	1494
Capana02g000509	brown	279.847095063785	193.087537344126	86.7595577196587	106.327979624468	646	847	818	712	703	625	593	633	591	666	636	722	666	618	521	607	642	614
Capana02g000515	brown	831.870961020572	634.572580278966	197.298380741606	437.274199537359	157	146	170	94	104	98	93	72	75	78	103	98	93	90	106	86	86	67
Capana02g000530	brown	493.43485108356	346.19051131232	147.24433977124	198.94617154108	34	29	30	6	16	3	8	1	5	20	0	15	8	0	19	9	4	11
Capana02g000534	brown	420.476173090805	331.513747923847	88.9624251669587	242.551322756888	507	506	473	168	152	138	309	321	279	259	213	196	247	231	218	223	293	317
Capana02g000540	brown	1269.40121842746	938.808160713254	330.593057714207	608.215102999047	484	361	372	132	117	126	128	141	126	167	178	159	139	115	150	118	125	104
Capana02g000568	brown	404.778854122929	319.558195858373	85.2206582645552	234.337537593818	27	38	25	3	10	6	20	5	9	5	0	0	0	0	0	0	2	1
Capana02g000574	brown	72.8404841181522	60.5335129795102	12.306971138642	48.2265418408682	61	132	226	158	80	106	123	68	69	48	90	96	52	103	74	94	90	76
Capana02g000597	brown	418.168573556316	330.243100030688	87.9254735256276	242.317626505061	47	60	35	24	15	23	22	19	9	9	22	10	15	13	26	13	16	13
Capana02g000645	brown	103.536469338702	47.3759788523906	56.1604904863113	-8.78451	54	11	24	25	12	12	29	29	16	17	22	15	21	20	49	29	21	26
Capana02g000685	brown	75.3973607967149	36.827060925639	38.5702998710759	-1.74324	205	186	217	119	116	138	149	139	162	132	121	110	203	185	160	178	191	194
Capana02g000687	brown	468.514526112344	279.990378912594	188.52414719975	91.466231712844	99	90	36	0	38	19	7	4	2	0	59	31	0	1	25	4	0	5
Capana02g000700	brown	454.227803943661	306.093716748666	148.134087194995	157.959629553671	195	198	321	99	95	99	100	110	107	139	110	164	105	105	61	156	139	137
Capana02g000702	brown	327.695420462836	272.945527109568	54.7498933532679	218.196	1231	1436	1572	1185	1299	1224	1040	1026	1128	969	940	1164	1110	1186	896	1106	1069	1026
Capana02g000721	brown	80.2168660851246	41.3247706236611	38.8920954614635	2.43267516219757	59	47	68	61	55	59	22	34	29	23	39	29	46	63	45	52	42	32
Capana02g000751	brown	565.965903962335	467.802645912132	98.1632580502024	369.63938786193	236	232	276	173	157	175	136	156	180	130	152	156	147	157	146	186	164	140
Capana02g000766	brown	794.274046345107	671.844768983224	122.429277361883	549.415491621342	126	75	109	43	29	36	39	41	36	23	28	29	25	30	57	40	30	27
Capana02g000778	brown	841.036014832738	550.568765846048	290.467248986689	260.101516859359	220	329	207	77	82	90	18	14	17	65	81	101	21	49	47	21	5	6
Capana02g000794	brown	1245.81	913.258845782881	332.54999057512	580.708855207761	553	278	368	20	20	14	10	8	7	82	70	100	13	13	25	10	9	13
Capana02g000807	brown	116.082199834095	89.8271547110237	26.2550451230717	63.5721095879521	6	13	57	0	0	0	6	19	14	1	0	1	0	0	0	0	9	2
Capana02g000830	brown	150.58269130205	105.566145296017	45.0165460060326	60.5495992899848	104	65	101	43	36	35	32	44	31	36	37	18	77	80	89	74	32	45
Capana02g000842	brown	328.419980179042	245.977952585228	82.4420275938142	163.535924991414	177	158	160	102	140	113	127	121	126	93	129	135	92	96	109	123	122	111
Capana02g000869	brown	471.375042454734	393.292373924067	78.0826685306669	315.21	1783	2780	3315	1789	1802	1827	1464	1509	1449	1355	1328	1599	1479	1571	1311	1518	1529	1552
Capana02g000894	brown	802.062450429166	668.639050219561	133.423400209605	535.215650009956	88	77	84	31	25	23	24	24	29	31	13	0	21	22	23	23	19	13
Capana02g000934	brown	936.147407990622	783.803465155227	152.343942835395	631.459522319832	941	767	776	432	469	517	456	446	480	435	418	403	449	436	525	413	377	425
Capana02g000944	brown	555.577962347577	459.731731121467	95.8462312261103	363.885499895356	1427	1791	2004	1232	1267	1236	1109	1154	1131	1023	1004	1173	1221	1284	953	1107	1077	1043
Capana02g000952	brown	162.387656258206	115.488952742283	46.8987035159233	68.5902492263592	76	35	27	14	28	17	43	31	25	5	19	15	26	31	30	16	21	29
Capana02g000965	brown	33.7778297248236	11.3864880750113	22.3913416498123	-11.0049	164	75	110	37	43	109	67	60	26	219	39	79	109	103	125	40	75	111
Capana02g000969	brown	710.563560710804	491.339246334264	219.224314376539	272.114931957725	327	254	267	88	92	103	111	103	126	117	229	89	102	125	102	125	153	118
Capana02g001004	brown	109.674023139632	65.2095226491214	44.464500490511	20.7450221586105	1599	1362	1428	657	722	731	1110	1596	883	846	773	809	745	637	737	1115	1287	1317
Capana02g001012	brown	168.759262351355	71.8127515827711	96.9465107685836	-25.1338	721	676	841	652	720	791	547	452	575	393	425	453	679	689	685	570	554	563
Capana02g001014	brown	599.686946659765	414.153297067685	185.53364959208	228.619647475605	265	173	150	74	83	113	136	90	100	156	116	104	83	97	136	87	79	75
Capana02g001031	brown	929.210913249568	702.367313451477	226.843599798091	475.523713653386	926	1075	1415	348	327	331	329	378	301	440	352	354	304	308	260	419	316	361
Capana02g001040	brown	1111.11013572615	675.364194908383	435.745940817769	239.618254090614	328	201	208	42	47	37	58	92	48	93	118	143	23	22	58	37	54	28
Capana02g001043	brown	204.243711269268	145.906320708853	58.3373905604144	87.5689301484388	302	273	287	237	275	302	119	126	160	139	218	156	160	169	187	104	145	134
Capana02g001060	brown	139.384033062708	70.8633021593105	68.520730903397	2.34257125591347	114	232	183	252	221	192	105	103	165	55	92	131	126	128	90	128	128	83
Capana02g001068	brown	1186.11014550865	889.16944859824	296.94069691041	592.22875168783	139	134	141	42	27	35	39	32	32	40	44	43	30	34	27	41	22	34
Capana02g001083	brown	737.257905244011	549.40099212276	187.856913121251	361.544079001509	734	1820	1607	263	326	334	142	150	133	226	183	348	98	118	65	86	118	112
Capana02g001089	brown	679.172305449847	567.221352488459	111.950952961388	455.27039952707	66	52	84	14	12	27	9	13	22	5	0	0	19	11	0	8	3	6
Capana02g001090	brown	529.393963635036	434.809634395102	94.584329239934	340.225305155168	97	157	156	43	46	48	31	14	74	22	0	4	33	23	5	8	4	15
Capana02g001094	brown	857.529254915102	675.481646394791	182.047608520311	493.43403787448	81	36	51	12	10	15	12	3	21	17	9	16	10	7	4	11	0	7
Capana02g001100	brown	751.101131801047	604.037532019589	147.063599781458	456.973932238131	70	75	79	26	38	20	32	40	18	23	24	28	26	28	31	32	26	20
Capana02g001115	brown	1240.0972165627	953.045907723121	287.051308839583	665.994598883538	2117	1538	1586	2	7	15	4	4	7	137	198	110	6	6	9	3	1	6
Capana02g001144	brown	438.143538276004	268.235827873953	169.90771040205	98.3281174719028	1029	2231	1579	792	856	905	941	828	808	1019	984	1100	727	729	593	769	854	810
Capana02g001154	brown	220.637195961286	66.7157936091196	153.921402352167	-87.2056	443	1374	1356	1114	1141	1279	1178	1226	1331	657	819	819	1163	1255	612	1427	1296	1181
Capana02g001157	brown	374.489451081707	307.46910427683	67.0203468048768	240.448757471953	4270	7246	7670	4866	4851	4757	3884	4116	4350	3161	2892	3553	4112	4178	2981	4067	4238	4077
Capana02g001186	brown	1203.4781921354	620.633171284154	582.845020851248	37.7881504329066	63	40	48	6	10	10	7	2	4	31	35	14	4	7	6	11	6	6
Capana02g001191	brown	562.903827564801	467.644203057812	95.259624506989	372.384578550823	1505	2110	2268	1291	1312	1288	1073	1188	1153	1010	960	1053	1135	1245	928	1080	1097	1207
Capana02g001205	brown	1058.99460269275	801.781088523023	257.213514169725	544.567574353298	778	663	800	292	277	314	159	141	183	222	359	236	239	275	335	206	142	171
Capana02g001239	brown	1093.14438918063	778.736129148712	314.408260031919	464.327869116793	1481	1545	1775	909	962	914	814	726	817	977	896	897	810	782	795	699	666	743
Capana02g001265	brown	384.922425389426	298.651493780789	86.2709316086367	212.380562172153	1918	1066	1143	677	843	821	1040	889	740	561	567	540	691	707	1171	779	765	842
Capana02g001266	brown	987.097942126497	784.280345790902	202.817596335596	581.462749455306	3209	3534	3704	1683	1783	1855	1449	1627	1403	1557	1421	1478	1426	1409	1369	1458	1493	1440
Capana02g001268	brown	505.257715308513	365.949265227891	139.308450080622	226.640815147269	63	46	58	17	30	36	30	7	19	31	26	8	7	6	8	7	14	9
Capana02g001274	brown	1341.88003726045	878.791380215624	463.088657044831	415.702723170793	20622	11896	14112	2356	2313	2483	2193	1967	2161	6247	6724	5818	2131	2332	3404	2389	2026	2046
Capana02g001287	brown	1079.43421235104	730.386237278828	349.047975072212	381.338262206616	444	318	312	118	131	122	45	38	50	176	107	178	90	106	164	60	40	36
Capana02g001288	brown	907.945363225039	709.936299531582	198.009063693457	511.927235838125	3761	2369	2751	1471	1464	1365	1164	1119	1190	1513	1595	1638	1515	1547	2120	1506	1332	1191
Capana02g001292	brown	929.853885108539	709.585281725898	220.268603382641	489.316678343257	231	119	305	1	2	5	0	0	0	14	35	7	0	0	0	1	0	2
Capana02g001293	brown	1307.98128509921	893.128066458685	414.853218640524	478.274847818161	152	91	123	4	7	1	4	3	5	18	46	34	5	5	11	4	9	3
Capana02g001303	brown	1175.94716305849	702.161150190297	473.786012868196	228.375137322102	688	709	677	329	366	407	355	372	340	411	467	517	323	359	400	392	387	333
Capana02g001309	brown	217.868085273809	168.951781695851	48.9163035779587	120.035478117892	940	744	618	621	633	598	448	435	447	470	464	622	613	599	766	493	397	418
Capana02g001314	brown	617.431981398027	300.119027697619	317.312953700408	-17.1939	408	287	324	218	265	245	252	177	234	260	328	295	229	221	271	239	246	230
Capana02g001341	brown	93.2464934428456	64.1694323093106	29.077061133535	35.0923711757756	525	350	360	286	340	295	394	403	335	369	385	306	340	288	409	333	325	427
Capana02g001348	brown	698.969206939608	465.893913012687	233.075293926921	232.818619085765	1303	878	908	589	692	616	668	579	624	795	766	792	627	716	927	622	607	590
Capana02g001354	brown	119.72449159325	57.1921928149017	62.532298778348	-5.34011	79	192	174	198	175	165	103	102	119	116	23	93	141	147	91	120	99	154
Capana02g001373	brown	721.618469112274	427.49886597168	294.119603140594	133.379262831086	40	31	23	1	1	4	3	12	8	15	6	21	4	1	0	4	11	5
Capana02g001423	brown	548.357823871026	460.763351675914	87.5944721951118	373.168879480802	1998	379	448	0	0	6	0	2	0	26	6	12	0	0	1	0	0	0
Capana02g001459	brown	62.7491602900699	22.7843992468367	39.9647610432332	-17.1804	723	1095	1082	970	981	997	914	775	844	1081	947	1098	999	941	850	948	908	912
Capana02g001487	brown	139.805706015003	80.4034629890671	59.4022430259363	21.0012199631308	1453	939	1045	866	894	950	1017	921	926	1043	907	886	1025	1067	1426	959	1052	909
Capana02g001490	brown	1249.98738195215	929.848063793461	320.139318158694	609.708745634767	317	169	227	17	18	7	11	1	5	60	48	26	4	10	16	5	6	10
Capana02g001492	brown	309.572528543226	246.042037609704	63.5304909335218	182.511546676183	455	60	47	9	42	5	48	52	23	63	57	56	12	36	56	60	12	4
Capana02g001499	brown	135.279503504785	88.8288440965386	46.450659408246	42.3781846882927	9	264	434	194	253	226	209	188	259	81	66	159	234	196	0	278	219	236
Capana02g001531	brown	333.540593569324	274.346603689211	59.1939898801122	215.152613809099	112	47	75	25	30	34	54	44	45	49	48	28	46	48	63	47	47	43
Capana02g001540	brown	39.1923295987208	29.8235353776166	9.36879422110419	20.4547411565125	6	60	74	24	19	23	17	27	0	15	37	0	68	57	0	32	7	10
Capana02g001576	brown	496.142641171556	407.790553772713	88.3520873988425	319.438466373871	338	403	532	183	208	182	223	230	197	156	160	118	216	233	196	234	199	204
Capana02g001578	brown	1106.49213710742	856.433890930655	250.05824617677	606.375644753885	1880	1157	1589	671	589	600	636	617	499	716	616	786	558	643	757	604	536	571
Capana02g001582	brown	594.211742017534	477.578059251543	116.633682765991	360.944376485552	863	1064	1294	708	677	743	400	424	433	404	431	506	392	418	316	393	405	406
Capana02g001585	brown	913.581847185294	597.758187268297	315.823659916997	281.934527351299	1220	1499	1482	559	563	562	416	418	378	675	676	851	580	743	814	624	479	426
Capana02g001586	brown	157.582295088096	116.826316901218	40.7559781868775	76.0703387143409	178	127	203	94	81	82	114	113	84	99	125	110	109	148	180	124	91	117
Capana02g001625	brown	1085.32474328153	806.426298936977	278.898444344555	527.527854592422	712	404	548	210	244	219	178	179	198	299	218	268	153	180	275	205	141	189
Capana02g001636	brown	1428.99370047752	889.875658286798	539.118042190722	350.757616096076	1285	827	1092	29	25	37	16	23	32	347	372	343	19	32	35	15	21	28
Capana02g001642	brown	1291.2485500677	938.91295819831	352.335591869394	586.577366328916	526	439	408	14	23	35	7	3	16	95	88	67	25	24	24	21	10	37
Capana02g001649	brown	317.039350000214	241.82648613805	75.2128638621647	166.613622275885	799	757	756	681	686	604	269	334	315	453	363	303	369	335	290	265	239	286
Capana02g001672	brown	926.489804813944	738.339032596756	188.150772217188	550.188260379568	128	85	77	19	38	27	18	15	23	38	24	17	26	20	24	34	8	18
Capana02g001677	brown	438.136042407134	361.218678924659	76.9173634824754	284.301315442183	748	1099	1418	596	565	564	556	550	617	367	356	410	597	581	290	603	531	521
Capana02g001694	brown	617.546523479493	482.209030532074	135.337492947419	346.871537584655	1559	1518	1828	919	865	833	1091	957	1234	1109	912	942	1057	944	906	969	993	1043
Capana02g001697	brown	355.859217409073	295.868461253999	59.9907561550736	235.877705098925	69	37	28	2	8	11	12	6	17	7	19	4	16	13	14	35	4	4
Capana02g001706	brown	412.185114988235	338.156681687165	74.0284333010704	264.128248386094	104	67	101	58	50	45	65	54	39	36	39	23	38	30	32	39	47	43
Capana02g001707	brown	276.301896940211	195.093733286399	81.2081636538114	113.885569632588	582	630	609	425	513	495	491	460	487	506	478	545	499	528	469	560	507	526
Capana02g001710	brown	406.674904975368	331.952127992721	74.7227769826475	257.229351010073	23	29	17	6	6	2	4	0	11	5	0	1	8	5	6	11	0	4
Capana02g001739	brown	293.452866228527	233.845738394032	59.6071278344959	174.238610559536	142	100	144	62	70	71	88	80	102	56	50	76	48	79	73	85	91	80
Capana02g001758	brown	918.987571852291	702.107095401406	216.880476450885	485.226618950521	651	749	887	454	442	416	403	369	371	427	407	401	370	409	361	397	376	354
Capana02g001782	brown	1261.88403274957	679.714903237702	582.169129511872	97.5457737258298	530	428	449	49	39	24	38	46	51	218	251	225	47	94	223	58	57	44
Capana02g001786	brown	290.662644014319	233.214850625692	57.4477933886275	175.767057237065	30	30	44	0	0	0	0	0	3	0	0	0	1	17	35	6	7	3
Capana02g001806	brown	1006.24480591023	792.813300412133	213.431505498094	579.381794914039	202	191	187	33	22	22	38	44	35	39	17	61	36	37	44	43	50	47
Capana02g001824	brown	79.9907413406491	42.2350419811146	37.7556993595344	4.47934262158017	641	557	609	405	382	397	548	665	506	429	407	501	402	451	437	439	623	499
Capana02g001888	brown	1228.52615792983	830.397818104766	398.128339825065	432.269478279701	2673	3219	3354	332	384	388	279	279	261	936	837	801	242	251	269	565	247	370
Capana02g001894	brown	78.9131668776881	38.8600671056587	40.0530997720294	-1.19303	1101	1825	1670	1800	1797	1901	1139	1129	1383	1425	1621	1592	1651	1640	1103	1491	1351	1345
Capana02g001912	brown	363.418104834962	287.297233942428	76.1208708925336	211.176363049894	9483	2905	4293	2772	2637	2418	1863	1207	2080	800	555	847	2216	2475	4518	2553	1694	2087
Capana02g001918	brown	230.773923807095	114.719754522485	116.054169284611	-1.33441	113	182	152	172	161	157	91	100	121	62	52	78	115	128	80	97	95	103
Capana02g001919	brown	193.212828703959	142.279193908963	50.9336347949963	91.3455591139665	128	43	40	8	26	34	38	25	6	54	33	40	34	32	46	32	59	48
Capana02g001934	brown	145.547563126951	102.970788507874	42.5767746190769	60.3940138887973	52	9	0	0	5	0	4	0	6	0	22	6	3	0	18	0	8	15
Capana02g001940	brown	30.5247322194695	21.6563755147965	8.86835670467305	12.7880188101234	215	15	112	9	4	0	0	0	0	64	0	6	0	0	0	281	28	0
Capana02g001950	brown	22.8921101160442	9.69260619146487	13.1995039245793	-3.5069	0	40	22	32	36	35	24	10	31	7	0	48	38	62	0	9	25	4
Capana02g001952	brown	1300.47700872739	778.091960353858	522.385048373536	255.706911980322	676	413	502	85	55	58	9	8	27	308	202	176	90	84	99	87	14	58
Capana02g001958	brown	166.645928582215	91.1083633782241	75.5375652039912	15.5707981742329	953	1228	1272	970	1010	1060	1005	1003	1104	828	775	814	1063	1040	656	1193	1059	1022
Capana02g001965	brown	85.4832025697301	36.4385605134348	49.0446420562952	-12.6061	104	44	28	74	78	72	28	25	35	25	37	29	37	46	79	29	17	23
Capana02g001968	brown	983.910486622697	777.549923756234	206.360562866463	571.189360889771	1123	634	870	360	389	389	297	320	306	433	290	331	289	226	344	262	192	291
Capana02g001976	brown	37.920984067936	13.6434454708312	24.2775385971048	-10.6341	714	873	798	862	898	932	784	715	822	877	690	831	934	891	616	834	831	785
Capana02g001982	brown	403.465188421345	331.427224926775	72.0379634945701	259.389261432205	3881	2587	2434	1862	1772	1779	2105	2126	1788	1813	1835	1602	1852	1874	2781	2065	2128	1994
Capana02g001989	brown	606.232336463455	363.206598407875	243.025738055579	120.180860352296	837	624	653	403	387	378	486	494	481	587	544	542	459	433	466	465	551	550
Capana02g001991	brown	1259.70017776723	765.441837956073	494.258339811156	271.183498144917	807	1025	858	34	41	28	27	31	32	317	264	268	37	45	58	63	42	47
Capana02g001993	brown	934.351197381888	744.547745402204	189.803451979684	554.74429342252	2492	2654	3113	1436	1358	1367	1203	1330	1235	1236	1191	1402	1441	1469	1179	1325	1290	1112
Capana02g002003	brown	1329.07094560909	945.200906200283	383.870039408808	561.330866791475	4439	2552	3762	263	290	319	120	98	119	995	811	769	155	164	327	169	89	122
Capana02g002004	brown	1074.48746022572	875.844858224344	198.642602001372	677.202256222972	1662	1281	1400	723	706	708	637	722	611	604	614	664	564	618	669	578	585	581
Capana02g002007	brown	288.927222497917	225.532496393752	63.3947261041646	162.137770289588	812	712	653	587	568	579	604	655	574	573	460	523	525	583	564	526	599	602
Capana02g002009	brown	1269.21694762366	753.157217066136	516.059730557527	237.097486508609	1916	2015	2375	701	708	676	775	833	741	1210	1103	1197	772	755	732	748	779	685
Capana02g002011	brown	146.150649818259	49.7899025231049	96.3607472951545	-46.5708	85	175	137	146	152	130	126	154	140	71	59	99	140	147	58	172	105	106
Capana02g002017	brown	1212.92573238934	903.197304797299	309.728427592043	593.468877205256	3861	2326	2816	810	876	882	904	772	764	1260	1213	1281	969	942	1295	928	887	776
Capana02g002022	brown	582.770011858939	468.595216035902	114.174795823037	354.420420212864	273	326	383	147	190	171	123	122	155	158	112	60	94	103	105	53	114	132
Capana02g002030	brown	25.0451711268868	9.0014	16.0437716967548	-7.04237	26	48	18	19	28	24	20	18	21	7	22	20	28	40	20	39	20	16
Capana02g002038	brown	307.797025074378	253.943171672061	53.8538534023172	200.089318269744	400	536	647	469	377	418	360	342	365	260	301	346	395	377	251	387	352	331
Capana02g002047	brown	92.2804287102358	54.7948044295103	37.4856242807254	17.3091801487849	27	7	14	4	3	9	0	0	0	0	0	0	24	16	14	9	0	4
Capana02g002054	brown	744.260234909968	627.747243253605	116.512991656363	511.234251597242	2247	1784	2327	731	761	738	761	715	757	612	549	666	925	973	1208	1139	737	632
Capana02g002055	brown	1041.67286215494	788.928900942812	252.743961212127	536.184939730685	2423	978	1385	146	231	251	177	172	208	371	567	443	278	265	431	208	128	163
Capana02g002058	brown	1089.65262308027	873.643043841072	216.009579239194	657.633464601878	2144	1031	1267	20	47	45	42	51	52	145	121	98	53	30	52	50	24	33
Capana02g002061	brown	577.184990449449	480.879151302981	96.3058391464678	384.573312156513	880	542	667	308	284	298	389	406	357	257	224	198	273	276	475	350	340	362
Capana02g002077	brown	385.057048438758	304.127709618003	80.9293388207557	223.198370797247	263	156	171	88	81	84	167	143	108	110	123	82	82	76	87	92	106	86
Capana02g002092	brown	578.980776934221	370.201380796589	208.779396137633	161.421984658956	347	421	670	199	185	209	149	213	232	210	263	317	156	127	55	164	200	209
Capana02g002101	brown	769.236502637213	451.073696722789	318.162805914424	132.910890808366	44	85	54	11	7	22	6	4	6	22	28	25	11	14	12	12	12	9
Capana02g002102	brown	823.402780813494	669.086663969907	154.316116843588	514.770547126319	1155	747	1148	442	492	553	229	178	251	301	293	286	344	303	334	189	186	242
Capana02g002109	brown	1091.74688966497	771.306478596229	320.440411068742	450.866067527488	994	1139	1668	37	57	55	18	37	39	236	218	231	31	57	35	46	35	34
Capana02g002114	brown	362.206527321681	281.895736808996	80.3107905126853	201.584946296311	634	974	853	473	594	716	118	105	128	211	277	225	323	322	269	121	103	127
Capana02g002126	brown	1115.71194028548	850.829426801183	264.882513484301	585.946913316882	724	298	569	2	15	3	10	7	2	71	66	104	7	12	37	16	45	4
Capana02g002130	brown	102.027078853471	74.0731968004119	27.9538820530592	46.1193147473528	58	34	38	38	29	37	27	26	23	15	28	25	33	45	32	26	34	17
Capana02g002148	brown	875.924657417877	583.231738004885	292.692919412993	290.538818591892	1028	908	889	427	477	479	531	440	517	637	705	537	505	560	727	532	550	550
Capana02g002159	brown	180.473207453727	139.500139256358	40.9730681973681	98.5270710589903	55	72	116	62	73	81	21	15	53	33	26	15	35	21	40	36	18	25
Capana02g002160	brown	814.890294389175	660.580344549285	154.30994983989	506.270394709396	1230	950	1819	341	351	329	37	28	223	137	113	144	184	179	165	234	44	142
Capana02g002165	brown	449.274029452187	369.522839969192	79.7511894829948	289.771650486197	343	234	224	107	143	130	95	105	83	140	126	51	88	97	252	117	126	96
Capana02g002180	brown	181.481554406006	138.667478108605	42.8140762974015	95.8534018112032	374	1391	1258	797	877	1006	629	585	909	312	630	345	805	810	343	645	826	824
Capana02g002182	brown	350.943230257633	280.725508626645	70.2177216309872	210.507786995658	357	170	207	149	141	148	181	156	98	160	194	117	125	171	206	158	132	136
Capana02g002190	brown	634.35879729183	520.786684231239	113.572113060592	407.214571170647	398	185	185	27	69	85	50	52	70	93	78	59	19	57	164	107	68	80
Capana02g002217	brown	858.090823321123	660.271918450178	197.818904870945	462.453013579233	380	258	268	124	158	164	54	60	69	124	77	109	50	65	88	60	43	50
Capana02g002240	brown	223.21491123685	168.935966944081	54.2789442927681	114.657022651313	547	414	382	379	337	325	373	370	316	405	330	354	315	328	477	325	374	341
Capana02g002244	brown	1130.97588975742	760.459859733028	370.516030024395	389.943829708633	332	260	241	97	94	86	121	87	94	110	152	162	78	76	144	94	88	86
Capana02g002259	brown	783.682985654921	610.881496061294	172.801489593627	438.080006467667	359	215	299	168	150	140	131	107	124	148	132	171	115	120	221	124	112	100
Capana02g002261	brown	1030.30915945769	697.200801917757	333.108357539929	364.092444377828	5411	3915	4670	1305	1323	1257	823	691	911	1789	2765	1733	1235	1958	2795	1116	1127	911
Capana02g002264	brown	918.91028657388	769.336979006185	149.573307567695	619.76367143849	14907	8500	9709	3187	3201	3171	3275	3750	3931	3547	3188	3312	3364	3640	4778	3435	3477	4518
Capana02g002277	brown	332.651296519276	211.293510871675	121.357785647601	89.9357252240745	45	38	152	9	17	13	16	10	11	14	46	28	8	5	11	4	9	9
Capana02g002280	brown	286.58388596363	185.599639463208	100.984246500422	84.615392962786	152	349	297	174	189	172	96	110	121	168	199	199	167	230	94	144	93	127
Capana02g002285	brown	234.811006178697	172.560545298326	62.2504608803715	110.310084417954	281	363	10	31	68	81	0	0	0	0	0	46	10	11	26	4	1	0
Capana02g002289	brown	154.328899665525	117.46814459783	36.8607550676947	80.6073895301357	126	319	273	35	16	25	129	91	69	60	41	51	68	79	70	181	146	154
Capana02g002293	brown	444.940186004157	372.37268488257	72.5675011215863	299.805183760984	2042	1073	1370	905	920	900	1142	1107	962	1032	976	908	982	975	1256	1001	1044	949
Capana02g002348	brown	828.663461452673	706.006473297277	122.656988155396	583.349485141881	474	310	424	140	102	167	89	96	111	40	52	62	103	118	137	122	93	88
Capana02g002354	brown	1190.90840272803	655.441505912437	535.46689681559	119.974609096847	929	613	739	271	264	285	334	307	305	527	502	525	333	334	467	334	310	337
Capana02g002368	brown	46.0323456453483	26.537051901309	19.4952937440393	7.04175815726975	51	21	19	45	31	26	19	16	0	2	5	14	7	14	2	28	0	14
Capana02g002369	brown	395.315388871948	319.65738268562	75.6580061863283	243.999376499292	1084	1203	1220	733	724	695	508	385	821	418	196	338	542	553	303	524	225	340
Capana02g002374	brown	770.992385609645	591.144123544468	179.848262065177	411.295861479291	61	53	56	21	14	22	31	30	19	25	19	21	24	15	10	15	17	16
Capana02g002382	brown	59.1596055810262	29.852377867555	29.3072277134712	0.545150154083778	380	279	299	263	323	263	345	310	297	281	262	287	256	258	329	306	286	316
Capana02g002383	brown	664.971125395789	401.032817409994	263.938307985795	137.094509424199	438	700	438	154	162	135	165	222	143	259	215	289	105	118	132	205	166	221
Capana02g002403	brown	98.4443570169235	51.4843196729174	46.9600373440061	4.52428232891124	1035	695	715	798	719	686	719	855	685	848	790	737	676	657	859	626	741	728
Capana02g002405	brown	809.755764921135	644.603590074929	165.152174846206	479.451415228723	289	339	370	177	202	173	125	149	120	170	116	143	136	154	158	155	122	124
Capana02g002424	brown	813.451122486451	664.572147989447	148.878974497005	515.693173492442	610	591	783	298	347	277	306	313	331	282	293	295	339	336	315	323	314	342
Capana02g002429	brown	164.080057184112	136.644468998691	27.4355881854208	109.20888081327	191	393	393	244	232	241	251	246	281	274	234	251	246	270	168	277	256	209
Capana02g002434	brown	730.532036065161	549.865400010311	180.66663605485	369.198763955461	42	48	47	10	10	8	6	1	3	18	13	0	11	15	21	0	0	13
Capana02g002435	brown	140.444	106.786662931558	33.6571009507415	73.129561980817	665	1184	1173	1041	1108	1215	864	951	877	810	835	869	939	913	564	984	1004	866
Capana02g002440	brown	532.85020643763	431.752983483495	101.097222954136	330.655760529359	305	402	453	253	254	263	243	236	236	181	229	246	233	226	157	228	229	181
Capana02g002474	brown	1111.8	731.664163694795	380.137995179208	351.526168515588	694	1011	1021	128	132	130	137	123	114	325	299	257	120	125	141	163	93	145
Capana02g002475	brown	1320.58895414321	652.159857758578	668.429096384631	-16.2692	1158	587	765	0	0	0	0	0	0	461	486	327	0	0	0	4	3	1
Capana02g002477	brown	1054.10212694818	863.980583461496	190.121543486681	673.859039974816	1603	1099	1148	44	73	104	107	126	138	44	50	67	73	70	40	139	59	142
Capana02g002478	brown	1111.52484718054	889.769639573937	221.755207606601	668.014431967336	3296	2699	2421	27	77	123	56	44	113	78	48	89	82	69	28	76	22	117
Capana02g002481	brown	1345.62192211312	881.568455812144	464.053466300971	417.514989511173	364	284	334	70	74	82	89	81	89	124	167	140	81	91	65	88	73	73
Capana02g002495	brown	197.452049052182	146.305953732445	51.1460953197376	95.1598584127072	490	588	541	489	500	499	405	463	442	363	348	418	393	418	295	457	439	390
Capana02g002510	brown	62.9458603035438	36.4178721601917	26.527988143352	9.88988401683969	262	185	186	176	232	208	194	162	147	197	224	166	141	182	235	176	159	183
Capana02g002516	brown	1249.13641063648	679.867525742509	569.268884893972	110.598640848536	1321	941	759	51	54	62	28	14	23	315	420	617	53	55	87	33	18	26
Capana02g002521	brown	67.2054500586002	39.5673329374499	27.6381171211503	11.9292158162995	676	671	579	475	502	491	553	531	514	483	696	481	543	521	705	584	551	507
Capana02g002537	brown	573.452228879921	437.158088577476	136.294140302445	300.86394827503	588	710	759	489	488	434	490	475	459	446	449	542	450	434	452	473	514	509
Capana02g002549	brown	295.801757058803	159.20272029512	136.599036763683	22.603683531437	1020	857	1068	721	792	734	815	783	665	846	905	892	842	826	933	830	803	855
Capana02g002551	brown	71.2866838985601	54.0934436985761	17.193240199984	36.900203498592	954	1131	1194	938	1039	989	1012	1136	1005	920	903	1092	901	945	775	915	1059	986
Capana02g002552	brown	1140.55047203489	677.980113180875	462.570358854012	215.409754326862	383	227	204	42	46	47	22	18	21	97	180	101	32	55	70	32	18	28
Capana02g002561	brown	596.772596806734	457.030772011794	139.741824794939	317.288947216855	100	137	99	52	55	55	11	2	18	12	44	23	21	31	37	13	11	5
Capana02g002585	brown	1180.5049575517	805.154432649264	375.350524902437	429.803907746827	271	156	173	62	51	41	49	34	48	73	106	92	43	48	71	51	42	56
Capana02g002590	brown	267.339516903674	92.0901412528601	175.249375650814	-83.1592	1612	5473	4704	4062	4339	4794	4002	4402	5146	1950	2264	2422	4141	4291	1819	4213	4735	4142
Capana02g002593	brown	46.3283831459514	16.9369	29.3915028548114	-12.4546	173	138	144	133	134	144	142	138	149	132	169	153	146	136	158	149	137	157
Capana02g002610	brown	777.142695557313	554.260986625794	222.88170893152	331.379277694274	786	631	654	442	478	458	441	386	382	462	548	478	410	493	596	448	420	395
Capana02g002631	brown	751.813240632099	607.719853894386	144.093386737713	463.626467156673	288	283	317	165	166	144	173	204	180	168	136	167	153	160	155	173	180	150
Capana02g002650	brown	832.435285036317	504.939982312696	327.495302723621	177.444679589076	864	606	582	364	401	401	334	302	270	462	378	547	264	312	462	285	256	214
Capana02g002653	brown	1101.5881174297	875.622857158603	225.965260271101	649.657596887503	576	297	349	61	56	74	36	23	45	58	96	56	35	53	65	44	21	17
Capana02g002657	brown	810.226794557345	669.425969970635	140.800824586711	528.625145383924	660	204	278	9	9	16	7	1	40	47	15	14	8	9	10	10	16	16
Capana02g002662	brown	101.813793588837	56.4695130258179	45.3442805630187	11.1252324627992	2988	2997	2906	2984	2988	3093	2314	2172	2342	2470	2720	2496	2486	2747	3207	2456	2241	2260
Capana02g002689	brown	1113.46993270928	615.794888289941	497.675044419344	118.119843870597	1289	940	1070	183	193	240	156	115	202	609	671	537	379	405	542	251	126	406
Capana02g002702	brown	346.268232379307	260.158013708244	86.1102186710624	174.047795037182	646	707	845	465	472	475	426	434	435	312	273	336	467	535	407	614	417	421
Capana02g002706	brown	1440.5923031466	905.654691837578	534.93761130902	370.717080528558	4797	4202	4788	958	978	1022	709	636	790	1910	1921	2014	938	986	1147	1055	751	765
Capana02g002717	brown	105.482536252969	66.0740632616414	39.4084729913278	26.6655902703137	30	65	37	20	20	20	32	39	22	27	26	29	16	31	12	21	33	28
Capana02g002732	brown	150.147034449924	69.4341951062285	80.7128393436958	-11.2786	3090	1722	1987	1816	1954	2055	2080	2019	2028	2318	2264	2279	1971	1922	2535	1847	2117	1993
Capana02g002733	brown	1329.48829843118	901.070428727146	428.417869704032	472.652559023114	735	554	545	131	150	158	85	123	92	236	255	231	91	168	191	137	79	73
Capana02g002734	brown	1283.88962953726	704.331465109427	579.558164427829	124.773300681598	540	448	400	167	125	130	94	148	95	279	204	286	105	108	142	93	85	84
Capana02g002737	brown	586.511009757509	372.600929095999	213.91008066151	158.690848434489	1298	1245	1180	823	889	868	435	240	334	696	753	651	451	405	327	285	461	415
Capana02g002745	brown	302.352257337651	236.354591549171	65.9976657884793	170.356925760692	683	792	495	135	209	211	317	411	162	141	165	46	79	96	114	150	398	300
Capana02g002749	brown	210.178493506315	133.190190934196	76.9883025721182	56.201888362078	1485	1055	1318	781	796	894	702	635	858	1069	946	1083	1223	1066	1340	902	806	875
Capana02g002801	brown	558.007550172827	449.698016851362	108.309533321465	341.388483529898	323	506	529	261	272	263	236	206	276	224	244	248	293	256	204	268	206	236
Capana02g002804	brown	1258.52106153685	807.932737677327	450.588323859518	357.344413817809	784	698	627	270	312	282	280	254	274	457	341	407	290	314	350	245	286	271
Capana02g002837	brown	1471.62655544144	870.192357839863	601.434197601581	268.758160238282	7109	5224	6497	1240	1227	1249	1009	918	946	2880	2980	2924	1174	1217	1490	1010	1007	1000
Capana02g002863	brown	1202.02756583781	629.830002148015	572.197563689794	57.6324384582213	441	289	258	77	94	101	77	91	61	220	213	164	75	57	115	70	87	70
Capana02g002864	brown	1325.82833961799	904.866364178769	420.961975439217	483.904388739552	424	243	274	0	2	2	1	1	3	77	85	81	5	5	8	6	0	2
Capana02g002868	brown	210.330376480374	116.330793101751	93.9995833786232	22.3312097231282	1112	1636	1550	1543	1544	1673	1434	1372	1450	1173	1152	1269	1365	1396	1054	1399	1469	1379
Capana02g002880	brown	902.078381865005	731.480887048708	170.597494816297	560.883392232411	422	169	324	50	63	66	59	82	67	73	63	101	57	73	117	69	68	57
Capana02g002900	brown	1056.37075714442	812.125427246194	244.245329898226	567.880097347968	442	186	231	5	4	6	0	0	2	60	66	9	14	8	11	15	2	2
Capana02g002904	brown	25.5819150688664	11.6966129035158	13.8853021653506	-2.18869	273	147	177	105	164	160	256	212	163	203	147	189	123	193	165	191	167	208
Capana02g002922	brown	964.740834947078	687.911246283886	276.829588663192	411.081657620693	2809	2019	3070	980	1026	1077	1119	835	992	1364	1394	1455	1142	1297	1335	1357	1278	1244
Capana02g002935	brown	466.820421822575	386.379779871759	80.4406419508158	305.939137920943	86	54	52	24	26	28	45	36	32	29	26	18	17	14	24	25	31	33
Capana02g002947	brown	944.021064243101	743.29512775495	200.725936488151	542.569	140	58	65	3	5	11	9	1	9	21	7	18	2	6	6	5	4	9
Capana02g002956	brown	610.444035202996	510.608818351218	99.8352168517784	410.77360149944	158	94	90	42	30	63	55	59	40	33	37	39	22	32	54	29	49	28
Capana02g002958	brown	269.356581044823	152.598888376185	116.757692668638	35.8411957075476	629	950	815	750	666	727	472	450	545	696	627	711	595	537	366	487	500	502
Capana02g002972	brown	174.203952657744	127.124	47.0800947043438	80.0437632490562	402	360	313	245	252	323	159	137	99	211	160	135	227	299	379	217	148	173
Capana02g002988	brown	778.383343663076	662.64876994533	115.734573717746	546.914196227584	362	196	210	33	22	31	28	26	30	29	22	21	71	73	80	90	33	60
Capana02g002990	brown	810.917607426621	671.459666821342	139.457940605279	532.001726216063	1356	299	775	0	1	0	7	5	9	27	17	15	4	2	3	5	1	27
Capana02g002997	brown	391.743995136857	205.337711825684	186.406283311173	18.9314285145104	214	130	146	103	109	122	91	99	81	156	163	87	116	86	137	101	98	97
Capana02g002998	brown	677.964919921584	571.392574346203	106.572345575381	464.820228770822	418	268	348	117	117	99	172	182	158	113	85	53	114	107	157	116	129	120
Capana02g003000	brown	1200.35709099118	748.752540951431	451.604550039751	297.147990911679	159	163	203	40	46	38	54	55	48	80	77	85	45	45	50	23	47	48
Capana02g003002	brown	453.760814914645	373.096587215196	80.6642276994494	292.432359515747	132	128	97	59	66	86	73	30	63	46	56	39	53	50	61	59	35	44
Capana02g003020	brown	717.552351643723	413.330362530632	304.221989113091	109.108373417541	1079	1268	1272	850	806	766	582	414	538	870	841	845	680	808	806	657	561	539
Capana02g003029	brown	1218.85645768512	858.564120997731	360.292336687391	498.271784310341	1672	1295	1508	462	501	583	219	261	363	614	554	591	488	434	483	204	147	295
Capana02g003032	brown	98.8076469598022	41.5911907868426	57.2164561729596	-15.6253	460	320	358	211	194	203	351	444	272	306	337	381	200	251	287	264	321	313
Capana02g003034	brown	675.267139971629	406.394736599933	268.872403371696	137.522333228238	469	366	374	148	144	150	124	130	121	227	218	275	249	180	135	285	101	67
Capana02g003041	brown	922.133736266907	603.467072539723	318.666663727184	284.800408812539	121	52	55	8	15	7	10	9	10	22	50	23	7	5	11	12	9	8
Capana02g003045	brown	423.431041008713	332.07511093477	91.3559300739424	240.719180860828	1269	1232	1251	751	704	734	723	723	709	861	804	781	976	999	1117	843	843	766
Capana02g003052	brown	123.485504430917	97.0358481343666	26.4496562965509	70.5861918378157	604	85	65	244	221	207	14	24	64	60	39	28	71	64	79	50	17	49
Capana02g003058	brown	860.827692536631	465.607206556465	395.220485980166	70.3867205762987	1401	929	976	619	618	705	589	570	503	872	912	790	527	579	904	649	548	580
Capana02g003067	brown	240.331686246958	77.7665596050384	162.565126641919	-84.7986	150	681	652	802	689	754	592	630	714	293	271	455	586	542	141	604	649	636
Capana02g003078	brown	13.2900001392115	7.23634384314758	6.05365629606389	1.18268754708369	99	55	56	80	90	62	64	67	55	64	83	46	46	45	58	76	68	47
Capana02g003080	brown	655.720129534514	545.71013005681	110.009999477704	435.700130579106	878	675	689	282	301	265	444	389	386	332	308	265	328	331	295	375	428	416
Capana02g003093	brown	1171.1411309146	781.24891863067	389.892212283935	391.356706346735	71	76	56	0	0	0	0	6	0	18	19	9	0	0	0	6	0	3
Capana02g003102	brown	950.644709292459	602.077911531932	348.566797760527	253.511113771404	3575	4392	4928	2497	2834	2737	2103	2354	2307	2861	2749	3149	2307	2557	2363	2366	2215	2249
Capana02g003105	brown	1212.7598523748	817.237398663606	395.522453711193	421.714944952413	574	594	557	200	186	197	106	134	124	235	215	261	135	190	219	96	93	79
Capana02g003106	brown	92.7817441769672	69.0833637983752	23.6983803785921	45.3849834197831	1527	4598	4186	3734	3910	4159	2933	3522	3889	2731	3725	3612	3740	3691	1580	3967	3577	3476
Capana02g003123	brown	1201.60693052549	726.53626754956	475.070662975925	251.465604573635	245	308	274	28	31	28	32	53	26	101	109	97	23	29	22	66	31	19
Capana02g003128	brown	670.335444357395	528.510637282609	141.824807074786	386.685830207823	48	115	112	20	20	22	16	7	17	12	11	3	6	5	5	4	4	5
Capana02g003134	brown	985.202572791546	792.034253180329	193.168319611217	598.865933569112	286	205	256	130	91	96	57	61	70	99	81	81	91	88	129	71	72	68
Capana02g003135	brown	437.219608808369	360.639042139068	76.5805666693003	284.058475469768	1377	1213	1181	659	639	606	855	854	825	758	623	661	790	862	858	939	852	862
Capana02g003138	brown	241.00959701179	162.954516359605	78.0550806521851	84.8994357074202	396	293	298	159	131	160	153	227	162	229	233	231	187	255	373	192	239	176
Capana02g003148	brown	1158.43775403721	711.030903518832	447.406850518375	263.624053000457	365	379	403	226	220	204	176	197	187	236	262	240	170	182	233	167	166	155
Capana02g003163	brown	193.629819033885	95.6018171876697	98.0280018462154	-2.42618	495	1455	1107	993	894	985	919	912	996	475	544	572	1001	980	613	886	1008	919
Capana02g003175	brown	700.891820162541	375.626767060804	325.265053101736	50.3617139590677	432	267	289	167	169	162	198	186	177	279	266	249	170	220	290	195	169	182
Capana02g003176	brown	334.475062970788	256.201652973297	78.2734099974907	177.928242975807	32	86	131	33	48	49	27	32	46	30	36	58	23	28	11	26	28	26
Capana02g003185	brown	240.736931594426	151.786689837546	88.9502417568805	62.8364480806655	6	103	51	3	0	5	6	14	5	0	34	13	0	2	1	8	5	4
Capana02g003188	brown	534.491334945588	378.416583178914	156.074751766674	222.341831412239	173	165	120	42	47	51	83	91	43	72	73	61	50	33	41	93	31	25
Capana02g003190	brown	1081.78904774493	808.120328493507	273.668719251419	534.451609242088	3892	3719	4842	1839	1958	1832	1567	1527	1688	1976	1797	1908	1503	1621	1434	1915	1502	1462
Capana02g003205	brown	230.470399436031	193.814006048772	36.6563933872593	157.157612661512	1020	1906	1951	1447	1529	1611	1270	1255	1419	995	1081	1186	1152	1298	846	1300	1219	1050
Capana02g003213	brown	296.410598838399	243.444163458267	52.966435380132	190.477728078135	84	33	108	19	16	14	4	7	4	14	11	1	24	34	66	30	9	23
Capana02g003214	brown	872.649665469917	717.113444563369	155.536220906548	561.577223656821	474	322	366	5	17	10	59	97	32	42	6	35	20	32	29	79	98	91
Capana02g003217	brown	20.5342213429362	13.511238946239	7.02298239669727	6.48825654954169	17	13	21	0	8	15	8	23	5	18	0	0	4	19	5	12	7	0
Capana02g003223	brown	292.875851521811	38.7890590536906	254.086792468121	-215.298	1134	3220	2749	2028	2312	2491	2821	3551	3347	1010	1205	1123	2153	2058	803	2597	3170	2980
Capana02g003232	brown	20.2824658786325	4.80915668179986	15.4733091968327	-10.6642	336	485	455	492	529	525	524	490	547	391	582	402	416	441	362	395	450	412
Capana02g003243	brown	256.131349512936	217.415066190755	38.7162833221817	178.698782868573	274	526	562	323	351	332	280	332	383	328	317	326	331	303	197	330	334	311
Capana02g003246	brown	108.243172024609	56.1795528990432	52.0636191255662	4.11593	49	51	42	37	56	68	11	4	13	34	33	18	21	26	35	23	3	11
Capana02g003249	brown	1422.83054279376	830.006370139722	592.824172654039	237.182197485683	12116	11509	12931	4393	4422	4458	4673	4517	3925	7325	6746	6978	4390	4458	5014	4120	4275	3995
Capana02g003254	brown	547.970471416023	426.317420986527	121.653050429496	304.66437055703	157	212	226	84	96	65	78	89	82	88	96	93	115	116	84	133	84	97
Capana02g003255	brown	1409.74998301705	945.595471737535	464.154511279515	481.44096045802	524	400	445	3	1	2	0	0	0	115	103	106	0	0	0	0	0	0
Capana02g003257	brown	1107.72316638229	757.496094091823	350.227072290466	407.269021801357	2578	2964	3338	1296	1235	1365	1274	1179	1250	1390	1506	1722	1185	1180	1070	1015	1236	1300
Capana02g003261	brown	202.492507654568	61.6491305044549	140.843377150113	-79.1942	0	187	154	250	238	250	81	134	173	38	0	95	186	133	0	174	97	89
Capana02g003264	brown	194.245951785729	142.288997131279	51.9569546544503	90.3320424768288	40	17	10	14	5	16	3	6	1	1	17	10	4	5	1	3	2	14
Capana02g003285	brown	719.555646425029	591.253280133681	128.302366291349	462.950913842332	476	582	598	288	316	261	275	298	270	227	237	254	238	312	317	293	267	251
Capana02g003289	brown	111.36005062239	56.482267914355	54.8777827080348	1.60448520632015	474	322	355	254	212	244	351	410	320	253	285	200	304	256	368	317	282	367
Capana02g003315	brown	151.832571871908	74.0175511653622	77.815020706546	-3.79747	1138	1143	1114	1177	1144	1115	831	927	910	806	793	872	1112	1071	878	968	930	825
Capana02g003318	brown	331.575555875271	213.814477602713	117.761078272558	96.0533993301556	215	165	161	143	130	151	125	100	133	119	171	127	97	113	105	120	103	137
Capana02g003321	brown	345.961120919362	271.121005339857	74.8401155795054	196.280889760351	2141	2456	2618	2298	2101	2238	1784	1784	1851	1959	1868	1978	1892	1909	1676	1773	1935	1768
Capana02g003327	brown	134.620664776008	53.1798037179399	81.4408610580677	-28.2611	90	147	122	140	142	155	76	89	99	56	17	46	55	43	83	62	53	59
Capana02g003343	brown	356.923268863921	293.320949012661	63.6023198512599	229.718629161401	1186	1512	1737	1174	1117	1059	1050	1150	1069	1002	885	1045	955	988	791	1055	1165	1087
Capana02g003347	brown	1462.0077965766	852.025536904456	609.982259672147	242.043277232309	1838	1697	1769	125	133	153	4	1	24	674	570	711	67	108	186	51	16	26
Capana02g003348	brown	916.109299779826	545.520124047295	370.589175732531	174.930948314764	4967	3535	4406	2097	2199	2225	1420	1337	1378	2857	2898	2670	1761	2163	3354	1908	1644	1432
Capana02g003358	brown	1314.24656787968	944.296754102097	369.949813777579	574.346940324518	607	363	489	20	18	10	11	20	13	112	118	71	10	6	13	24	7	14
Capana02g003359	brown	172.159881880991	141.168172469913	30.9917094110783	110.176463058835	71	42	31	16	13	12	33	10	18	24	3	8	32	12	20	45	18	12
Capana02g003363	brown	404.379837669687	224.343229367792	180.036608301895	44.3066210658973	113	76	102	51	45	51	60	55	49	90	70	68	53	54	105	54	57	56
Capana02g003369	brown	673.862274206034	495.696387980361	178.165886225673	317.530501754688	40	33	56	7	4	11	13	6	21	18	4	17	9	5	4	14	5	9
Capana02g003373	brown	219.639551483944	165.465967514012	54.1735839699322	111.29238354408	1114	699	894	742	726	733	649	639	614	725	550	553	609	644	962	678	709	728
Capana02g003383	brown	372.100599673902	298.68449978091	73.4160998929922	225.268399887917	235	178	215	156	149	147	77	58	98	119	99	118	135	156	165	113	89	81
Capana02g003384	brown	826.490995622672	528.282673712696	298.208321909975	230.074351802721	430	311	324	190	171	171	91	70	98	246	172	206	166	150	251	101	112	97
Capana02g003386	brown	454.852183153879	279.568035854583	175.284147299296	104.283888555288	21	13	22	7	3	8	9	2	13	9	6	14	6	1	2	3	4	4
Capana02g003389	brown	1023.02501672939	825.171405440524	197.853611288869	627.317794151655	708	417	617	46	70	89	131	98	109	117	61	73	41	48	46	94	108	84
Capana02g003414	brown	679.901714790549	525.697027768469	154.20468702208	371.492340746389	2386	1336	1392	661	743	659	884	1022	735	1032	971	897	712	737	1251	754	836	949
Capana02g003427	brown	17.060651293583	10.4848607922643	6.57579050131869	3.90907029094561	169	246	121	52	158	18	90	119	86	103	141	87	230	143	117	65	162	101
Capana02g003440	brown	272.718215682279	183.167905918601	89.5503097636786	93.6175961549224	24	13	13	3	0	1	1	1	0	11	2	7	5	3	1	18	0	0
Capana02g003485	brown	1321.2620073936	767.597414588301	553.664592805298	213.932821783004	1573	966	1075	351	359	327	231	173	207	630	665	600	235	230	398	146	182	197
Capana02g003489	brown	945.996140981002	688.605981118229	257.390159862773	431.215821255457	10766	7709	8498	4393	4662	4486	2649	2077	2678	4691	4675	4911	4801	4719	5010	3765	3347	3684
Capana02g003497	brown	598.040667817175	493.211490321756	104.82917749542	388.382312826336	559	434	492	216	260	222	271	322	293	180	163	170	193	227	292	230	256	248
Capana02g003509	brown	1006.15413909482	799.069982259109	207.084156835713	591.985825423396	1851	1472	1587	768	908	1000	767	676	788	898	804	860	847	831	1055	856	716	631
Capana02g003513	brown	1394.65289879181	821.358047565188	573.294851226624	248.063196338564	470	404	424	106	140	94	100	129	108	213	244	201	101	87	110	129	109	104
Capana02g003525	brown	644.656350172347	490.920208881053	153.736141291293	337.18406758976	255	210	208	50	50	52	79	111	75	64	116	48	31	41	39	72	74	124
Capana02g003533	brown	1257.68203897467	802.803776977917	454.878261996749	347.925514981168	666	701	753	250	207	228	210	210	209	310	279	409	174	171	172	222	194	187
Capana02g003538	brown	199.864574128431	119.852908087356	80.0116660410749	39.8412420462813	785	1113	1314	994	1030	1009	879	938	938	690	583	805	952	1103	630	957	981	965
Capana02g003562	brown	322.399596127123	202.612076342338	119.787519784785	82.8245565575537	716	580	563	344	402	399	477	521	387	247	171	300	399	373	404	388	391	372
Capana02g003582	brown	1084.07914600093	577.356259516075	506.722886484854	70.6333730312201	943	734	717	525	488	467	505	486	476	688	586	625	458	446	570	448	495	443
Capana02g003592	brown	397.970601034779	309.304703164869	88.6659	220.638805294959	442	663	682	125	139	135	283	442	229	185	167	159	137	144	122	231	250	195
Capana02g003595	brown	1336.46173677141	827.463215989441	508.998520781973	318.464695207468	400	387	421	44	57	60	14	5	23	159	110	175	31	72	111	49	36	25
Capana02g003603	brown	463.764681702778	361.47299495543	102.291686747348	259.181308208082	699	908	842	586	616	596	574	471	586	473	605	594	580	628	548	520	471	580
Capana02g003614	brown	1188.24327952892	809.786716157378	378.456563371538	431.33015278584	299	346	276	32	37	28	22	8	26	71	99	48	16	6	10	23	10	15
Capana02g003643	brown	427.068831069797	315.606509489019	111.462321580778	204.144187908242	2596	1993	2397	1936	1897	1856	1725	1518	1738	1969	1861	1997	1997	1994	2135	1860	1756	1857
Capana02g003651	brown	142.128	87.326591261543	54.8016350265566	32.5249562349865	687	309	367	156	230	180	365	288	243	332	437	342	269	343	416	364	460	299
Capana02g003671	brown	1041.85605659856	709.587958539203	332.268098059357	377.319860479845	236	186	213	100	92	82	64	77	76	135	125	100	100	94	142	90	98	94
Capana02g003678	brown	125.812422243736	73.5545672872901	52.2578549564456	21.2967123308444	328	536	486	377	404	448	407	446	398	314	299	392	379	389	308	465	448	449
Capana02g003688	brown	76.3508339716319	55.9229670415094	20.4278669301225	35.4951001113868	34	190	197	202	158	165	119	125	173	141	152	140	156	173	29	158	149	154
Capana02g003699	brown	113.406194021066	66.9048877713726	46.5013062496931	20.4035815216795	21	79	108	75	98	81	66	53	86	51	15	68	71	75	8	72	84	74
Capana02g003700	brown	44.1989440702689	28.8966396474303	15.3023044228387	13.5943352245916	348	248	197	266	269	280	195	231	185	162	269	220	129	183	269	204	200	202
Capana02g003704	brown	34.2345021527561	20.3240613333333	13.9104408194227	6.41362051391058	237	299	291	194	246	224	239	322	245	196	226	293	218	209	183	217	274	241
Capana03g000014	brown	232.177013185409	92.2161978831539	139.960815302255	-47.7446	2648	3413	3677	3541	3833	3844	2751	2732	2947	2297	2220	2433	2866	3095	2593	2928	2805	2700
Capana03g000025	brown	579.522592844027	288.966423633643	290.556169210385	-1.58975	1002	1340	1439	817	909	874	849	947	887	1001	1035	1172	895	961	765	888	853	891
Capana03g000053	brown	27.2326279732912	18.1293309922078	9.1032969810834	9.02603401112441	38	50	10	31	14	17	15	0	29	14	12	13	6	19	0	10	31	27
Capana03g000054	brown	1417.86196923171	931.077612199484	486.784357032229	444.293255167255	2001	1662	1926	567	529	589	541	501	516	889	916	865	542	573	707	598	563	490
Capana03g000073	brown	1377.98214332298	767.685195590035	610.296947732947	157.388247857088	1428	921	1418	176	142	179	133	109	88	625	635	530	161	207	329	130	117	133
Capana03g000074	brown	262.436807803758	216.57685099733	45.8599568064285	170.716894190901	725	1373	1382	855	934	1023	851	818	920	541	626	795	817	808	436	883	872	806
Capana03g000076	brown	991.450141613499	826.481542579521	164.968599033978	661.512943545543	2466	1527	2033	682	721	763	764	674	685	653	621	464	610	570	743	539	621	556
Capana03g000082	brown	855.703007013984	685.729104034982	169.973902979002	515.755201055981	1279	1233	1524	752	785	795	532	509	582	518	561	601	554	496	482	506	479	520
Capana03g000085	brown	125.429335666783	53.4749412239942	71.954394442789	-18.4795	2787	2585	2449	2935	2966	3192	1515	1273	1544	2299	2035	2144	1702	1556	1779	1537	1501	1475
Capana03g000108	brown	199.63758734641	117.182718165669	82.4548691807408	34.7278489849286	0	792	563	496	506	436	360	370	335	0	0	0	169	313	0	234	407	251
Capana03g000109	brown	1170.0125685872	746.515083741042	423.497484846157	323.017598894886	5310	5133	6049	2865	3058	3313	2435	2055	2622	3741	3108	3520	2925	2762	2922	2555	2422	2536
Capana03g000110	brown	1084.52525528728	750.882556016333	333.64269927095	417.239856745383	2902	1295	1550	253	237	273	348	404	278	754	738	755	209	232	391	279	284	301
Capana03g000112	brown	1398.89400567451	868.662	530.231803513406	338.430398647693	900	760	981	53	29	59	77	52	45	290	304	295	50	53	58	58	65	63
Capana03g000115	brown	684.308493898393	567.562225194139	116.746268704254	450.815956489884	224	188	217	96	105	106	124	130	103	97	68	89	74	88	99	101	108	116
Capana03g000117	brown	1344.62819967292	896.632740595302	447.995459077617	448.637281517685	2378	2187	1982	217	193	226	321	216	234	731	630	665	264	227	212	242	173	211
Capana03g000124	brown	496.722913226758	401.484253653417	95.2386595733407	306.245594080077	535	556	766	262	294	258	348	302	421	292	257	309	366	291	249	335	282	369
Capana03g000131	brown	897.370834433152	719.041206798715	178.329627634437	540.711579164278	1808	1741	1871	1303	1262	1340	1018	1080	1053	1103	1055	1153	1031	1087	1119	1074	1059	1032
Capana03g000134	brown	128.533165451735	76.4657978738807	52.0673675778545	24.3984302960262	120	44	65	31	35	24	71	72	55	55	48	82	37	42	40	49	46	46
Capana03g000145	brown	1351.77944393479	815.076800214701	536.702643720092	278.374156494608	3298	3748	3687	793	837	814	629	622	703	1550	1504	1713	776	857	845	802	619	626
Capana03g000156	brown	50.5714468000878	16.4704994787036	34.1009473213843	-17.6304	18	28	17	16	21	23	8	11	9	1	0	0	11	9	1	42	14	12
Capana03g000176	brown	1280.1619032708	770.033769173808	510.128134096992	259.905635076816	5870	7028	7399	2006	1985	1980	1320	1433	1509	3183	2941	3385	1694	1705	1182	1635	1447	1511
Capana03g000193	brown	783.296954976133	648.051980875558	135.244974100575	512.807006774983	246	102	128	45	49	48	63	53	31	45	50	53	40	39	74	37	44	33
Capana03g000199	brown	211.015178866962	137.896714065186	73.1184648017758	64.7782492634105	74	36	23	27	29	24	27	32	25	7	6	17	28	18	36	23	19	23
Capana03g000205	brown	496.345798645096	341.515466380953	154.830332264143	186.68513411681	1735	709	919	543	532	501	499	488	434	788	868	636	779	611	706	720	492	493
Capana03g000215	brown	593.710710683192	488.562801851316	105.147908831876	383.41489301944	1190	1180	1221	769	757	803	891	902	769	679	760	664	798	782	854	825	848	780
Capana03g000240	brown	1239.2807983992	632.271646262822	607.009152136382	25.2624941264398	592	274	427	63	50	38	36	44	63	225	282	211	40	48	59	66	28	60
Capana03g000242	brown	999.45601763767	769.313242292098	230.142775345572	539.170466946525	2196	1362	2154	753	761	805	499	480	512	848	790	711	735	696	1039	615	505	567
Capana03g000258	brown	1214.64868836767	733.815123612404	480.833564755266	252.981558857139	297	214	182	53	32	30	42	46	36	102	134	81	33	37	41	58	30	30
Capana03g000279	brown	553.975739276854	461.149795771609	92.8259435052456	368.323852266363	177	134	201	89	83	97	71	89	70	67	41	37	89	78	63	87	56	58
Capana03g000280	brown	1060.51882766695	781.914599311472	278.60422835548	503.310370955992	1604	1676	1678	779	765	715	816	902	707	890	782	914	749	754	765	682	896	793
Capana03g000295	brown	380.635100694638	321.337101134972	59.2979995596654	262.039101575307	110	47	52	41	49	37	28	28	27	27	37	18	26	36	33	12	31	28
Capana03g000307	brown	23.3391505583331	6.92565531945029	16.4134952388828	-9.48784	181	308	329	311	285	317	292	296	298	288	267	308	301	337	303	318	304	288
Capana03g000320	brown	291.180561076185	173.497234580689	117.683326495496	55.8139080851921	986	1186	1159	914	994	1012	899	962	948	1008	1053	953	903	890	826	959	1003	947
Capana03g000337	brown	955.532544829471	645.577197114075	309.955347715396	335.621849398678	851	589	677	352	321	300	392	360	325	444	500	406	304	290	509	356	399	330
Capana03g000341	brown	95.1770742598991	74.7552408252298	20.4218334346693	54.3334073905605	32	22	4	2	10	5	9	13	15	12	0	0	5	1	3	13	5	4
Capana03g000367	brown	316.308750415436	171.907262932522	144.401487482915	27.5057754496069	415	756	760	535	482	505	336	326	426	433	583	640	460	466	249	350	324	367
Capana03g000430	brown	1354.49635857511	684.938545108275	669.557813466837	15.3807316414379	5074	2903	3871	699	704	623	711	854	665	2308	2403	2258	685	769	1188	640	759	719
Capana03g000438	brown	721.208647564691	590.633068727815	130.575578836875	460.05748989094	318	242	147	58	78	93	26	21	20	34	18	54	21	38	95	26	23	13
Capana03g000445	brown	1424.41326756789	917.978699669692	506.434567898195	411.544131771497	8314	7274	8108	800	849	797	442	377	525	2857	2453	2427	909	865	786	984	441	515
Capana03g000448	brown	451.673269646264	365.279727320849	86.393542325414	278.886184995435	164	230	144	53	72	79	37	25	79	1	0	4	51	20	12	11	12	47
Capana03g000449	brown	625.544480932207	503.48318406653	122.061296865677	381.421887200853	417	200	221	100	108	104	141	150	122	141	110	150	77	118	188	131	94	83
Capana03g000456	brown	289.939014447263	233.282973121757	56.6560413255061	176.626931796251	436	388	451	250	321	288	353	295	310	350	299	245	342	340	367	285	258	275
Capana03g000498	brown	204.914728736045	46.5908373501736	158.323891385871	-111.733	654	1087	1025	884	853	808	990	1116	890	551	597	706	825	825	549	901	993	1030
Capana03g000505	brown	617.02812512533	389.016336887984	228.011788237346	161.004548650639	184	229	259	151	129	157	120	150	148	143	156	192	140	142	121	124	132	154
Capana03g000513	brown	1004.69499419784	815.645619705171	189.049374492669	626.596245212502	511	231	370	69	66	71	67	54	54	117	80	47	79	80	108	70	59	72
Capana03g000524	brown	594.930930638956	192.381980064817	402.548950574139	-210.167	2539	3784	4257	1967	2116	2036	2151	2306	2291	3333	2961	3224	1994	2065	1402	2156	2214	2007
Capana03g000525	brown	1027.73855478313	785.424746313209	242.313808469919	543.11093784329	2942	3245	3500	1530	1672	1681	1119	957	1284	1467	1310	1463	1266	1314	1465	1286	1075	1115
Capana03g000537	brown	836.492704324724	692.23984239512	144.252861929603	547.986980465517	193	127	140	33	13	16	18	37	13	18	19	20	16	34	91	20	15	11
Capana03g000553	brown	1151.09676033936	832.995211053714	318.101549285645	514.893661768069	214	140	132	8	33	28	24	28	24	55	57	49	17	47	44	40	22	24
Capana03g000556	brown	965.090871543734	591.554469296806	373.536402246928	218.018067049878	1456	862	1000	474	586	661	385	338	315	686	696	692	352	419	649	375	328	303
Capana03g000557	brown	1362.50429278992	906.588852145115	455.915	450.673411500315	963	933	999	154	171	137	132	124	106	352	326	267	136	125	98	142	98	108
Capana03g000558	brown	483.257204240138	383.032934025569	100.224270214569	282.809	349	293	134	51	61	53	64	99	80	44	0	117	31	35	34	8	70	51
Capana03g000567	brown	804.83593526995	485.226802893117	319.609132376832	165.617670516285	4862	3850	3828	3075	3059	3223	2553	2384	2469	3361	3364	2925	2395	2475	3140	2280	2261	2281
Capana03g000572	brown	458.099463864463	370.040200539136	88.0592633253275	281.980937213808	83	69	87	5	1	3	6	2	13	1	28	0	49	27	10	39	4	13
Capana03g000576	brown	79.9453666102658	50.9945953793526	28.9507712309132	22.0438241484394	26	44	26	7	16	4	32	26	19	9	15	10	8	11	14	13	18	24
Capana03g000579	brown	330.373325082972	271.61136009217	58.7619649908025	212.849395101367	1667	1181	1575	685	598	597	339	220	650	281	383	287	1108	979	865	653	388	768
Capana03g000593	brown	1357.10179721875	799.049606040044	558.052191178704	240.997414861339	2871	3129	3648	484	470	567	357	299	375	1245	1262	1416	407	427	369	409	328	348
Capana03g000597	brown	146.616413523987	93.9955	52.6209626661675	41.3744881916524	48	0	8	0	0	0	15	14	0	0	0	0	0	3	30	0	1	17
Capana03g000611	brown	954.73319767585	713.659541199823	241.073656476028	472.585884723795	1292	490	617	114	152	122	80	87	75	324	275	169	88	118	219	134	67	94
Capana03g000624	brown	537.495836861297	432.849595250776	104.646241610521	328.203353640255	4262	3225	3577	2083	2151	2230	2513	2386	2255	1748	1788	1556	2124	2198	2536	2447	2638	2227
Capana03g000629	brown	1251.38511808648	912.48747765628	338.897640430205	573.589837226075	243	139	165	0	3	0	0	4	0	23	53	22	1	0	2	0	0	6
Capana03g000639	brown	48.7874568690744	37.8389018603671	10.9485550087072	26.8903468516599	52	177	184	187	124	112	111	92	151	124	95	174	152	178	12	131	152	116
Capana03g000640	brown	455.434692547902	367.529260221131	87.9054323267705	279.623827894361	4739	8643	7751	3867	3944	3952	4044	3933	3978	3864	3223	3634	3897	4362	3220	4360	3937	3657
Capana03g000643	brown	1162.13167685219	725.94664030321	436.185036548977	289.761603754233	5056	6207	5421	2320	2487	2403	1680	1804	1680	2916	2850	3157	2078	2353	2371	1947	1961	1607
Capana03g000654	brown	246.249921818505	211.394495717292	34.8554261012124	176.53906961608	1221	2302	2092	1584	1465	1551	1298	1275	1467	1318	1346	1506	1377	1439	767	1426	1457	1396
Capana03g000667	brown	568.061346614014	440.007623662491	128.053722951524	311.953900710967	80	86	61	13	15	16	13	13	18	29	17	12	7	26	59	16	11	14
Capana03g000669	brown	62.2009926605763	39.7274906956803	22.473501964896	17.2539887307843	257	127	98	123	151	251	56	87	73	105	110	58	41	29	47	37	77	75
Capana03g000675	brown	1199.57538118516	843.283739283396	356.291641901766	486.99209738163	372	240	304	79	63	38	40	32	55	96	70	152	70	46	53	66	58	41
Capana03g000678	brown	151.63344869264	116.806628668484	34.8268200241554	81.9798086443288	599	313	265	300	324	244	288	319	278	174	116	154	180	170	165	165	109	102
Capana03g000688	brown	94.0384187405852	33.7303589394981	60.3080598010872	-26.5777	262	154	158	131	125	123	134	145	131	180	198	190	181	220	261	180	131	161
Capana03g000692	brown	27.7904705234149	19.8601259309183	7.93034459249663	11.9297813384217	21	27	20	3	17	19	14	15	29	6	9	18	19	13	0	0	15	11
Capana03g000716	brown	339.193250842078	268.768005743009	70.4252450990695	198.342760643939	146	234	213	53	62	67	96	146	86	64	59	64	71	100	79	86	77	108
Capana03g000729	brown	1247.22810884194	949.387637208194	297.840471633743	651.547165574451	3050	2221	3080	436	457	477	159	96	238	518	505	513	317	326	403	280	117	127
Capana03g000744	brown	212.109232580597	174.964886441212	37.1443461393852	137.820540301827	522	769	846	571	575	590	400	377	466	424	405	526	618	563	501	593	476	481
Capana03g000749	brown	1287.40507314854	788.391435950824	499.013637197718	289.377798753105	1595	1784	1980	176	171	149	251	313	240	699	590	692	193	163	185	209	225	231
Capana03g000765	brown	271.384594593639	227.616616308805	43.7679782848335	183.848638023972	205	322	376	209	250	212	222	216	222	148	189	212	163	207	145	214	212	188
Capana03g000766	brown	1025.72863632407	816.624595133487	209.104041190579	607.520553942908	235	113	157	37	51	33	31	25	31	33	52	31	20	22	33	36	11	14
Capana03g000767	brown	1288.06072313628	869.354834164872	418.705888971407	450.648945193466	1002	1016	966	241	256	237	251	272	223	400	411	448	266	338	326	300	278	265
Capana03g000771	brown	377.842817616121	282.372860624405	95.4699569917157	186.90290363269	341	350	406	295	292	226	207	214	213	141	114	148	215	197	184	196	225	151
Capana03g000779	brown	1189.40138396535	862.864655500533	326.53672846482	536.327927035713	123	98	157	0	1	4	0	0	0	12	26	15	0	0	0	0	0	0
Capana03g000783	brown	406.795412086382	346.082646809689	60.7127652766931	285.369881532996	963	153	321	107	118	119	115	121	117	31	22	140	82	125	252	115	112	80
Capana03g000784	brown	436.350318293902	368.996587200332	67.3537310935702	301.642856106762	692	481	505	435	405	452	339	354	372	347	284	314	356	339	325	283	331	367
Capana03g000785	brown	559.807574778487	394.319462412225	165.488112366262	228.831350045963	747	679	754	426	480	506	224	175	147	383	400	376	395	396	461	196	211	173
Capana03g000788	brown	1094.36879315712	876.97817668849	217.390616468627	659.587560219863	44064	23462	41529	52	83	123	52	33	161	1061	634	626	28	36	39	69	32	459
Capana03g000792	brown	134.709729275105	91.0771277219421	43.6326015531626	47.4445261687795	71	176	75	58	76	92	13	2	5	11	15	21	42	56	99	17	8	0
Capana03g000794	brown	791.207291050382	621.035756483476	170.171534566906	450.864221916569	287	407	457	170	176	171	115	158	128	123	142	140	97	123	124	132	141	111
Capana03g000802	brown	1277.26322196128	893.327665687677	383.935556273599	509.392109414077	1580	1690	1822	317	312	334	131	81	130	529	389	406	186	202	215	100	126	115
Capana03g000808	brown	171.195646644463	87.5441652853445	83.6514813591184	3.89268392622614	148	374	324	381	359	360	238	276	304	211	229	229	309	309	139	307	310	327
Capana03g000812	brown	604.621561370407	497.074746498462	107.546814871945	389.527931626517	2348	2662	2745	1204	1157	1148	1431	1233	1304	1030	1055	1233	1288	1400	1210	1746	1510	1371
Capana03g000815	brown	52.9144457922981	23.9439683171208	28.9704774751773	-5.02651	149	101	69	34	68	57	76	86	51	124	129	12	57	106	78	48	74	77
Capana03g000817	brown	412.289649573554	317.496179532492	94.7934700410627	222.702709491429	179	232	193	99	123	140	144	101	111	123	105	131	140	131	144	119	126	95
Capana03g000820	brown	505.339274550616	397.323680079163	108.015594471453	289.30808560771	1340	1270	1443	1123	1180	1158	822	822	814	962	909	928	910	934	963	882	849	852
Capana03g000823	brown	410.485293394197	290.360904285195	120.124389109001	170.236515176194	1122	3023	3085	1359	1360	1423	1067	1110	1291	1345	1377	1956	1215	1252	688	1266	1155	984
Capana03g000825	brown	281.050230991748	225.099838245709	55.9503927460395	169.149445499669	6362	2852	3741	1653	2313	2217	2731	2408	2855	2707	2908	2263	2854	2826	4520	2945	2584	2939
Capana03g000831	brown	541.142426821808	440.875135365513	100.267291456294	340.607843909219	42	63	43	13	9	26	9	5	15	5	6	0	15	8	9	9	7	10
Capana03g000844	brown	175.297	120.129902928884	55.1675087264163	64.9623942024675	535	731	777	586	610	625	473	434	583	569	601	614	632	496	416	505	444	596
Capana03g000850	brown	468.69812774892	399.874347606796	68.8237801421243	331.050567464671	184	70	78	36	33	41	54	40	34	41	17	38	28	32	41	33	37	63
Capana03g000853	brown	113.686140254917	35.4971104128745	78.1890298420423	-42.6919	683	629	994	736	741	748	481	451	520	418	352	282	721	844	855	611	543	496
Capana03g000862	brown	767.385137214926	591.074031572143	176.311105642783	414.76292592936	1031	1505	1542	648	657	706	629	595	563	551	541	714	493	565	378	529	580	590
Capana03g000867	brown	236.206744852495	117.304745477972	118.901999374523	-1.59725	19	6	21	0	0	0	4	2	3	11	11	9	2	6	14	13	1	7
Capana03g000884	brown	244.590347890636	199.965762615007	44.6245852756291	155.341177339378	127	110	115	81	73	57	91	92	93	87	78	61	89	97	88	88	76	72
Capana03g000921	brown	15.9904641686405	8.57780258502165	7.41266158361886	1.16514100140279	168	170	208	97	131	172	180	103	113	179	111	72	241	202	35	187	89	121
Capana03g000944	brown	803.048699785559	438.500538150163	364.548161635396	73.9523765147671	1032	667	929	593	552	586	606	579	542	712	743	714	515	590	676	590	490	615
Capana03g000961	brown	415.867893895348	333.257543961564	82.6103499337843	250.64719402778	504	542	332	114	110	113	129	61	123	134	149	137	258	222	284	255	121	166
Capana03g000964	brown	73.9839179812481	32.729165086652	41.2547528945962	-8.52559	2254	3122	2574	1790	1715	1652	2404	2594	2299	1649	1659	2124	2254	2116	1930	2333	2601	2318
Capana03g000966	brown	1357.03353655989	749.149709715205	607.883826844682	141.265882870524	1449	1725	1591	177	159	181	128	144	120	637	652	711	142	144	164	142	137	124
Capana03g000983	brown	238.224720652097	179.879976162569	58.3447444895272	121.535231673042	27	35	29	6	11	4	12	16	11	12	8	17	12	23	13	24	9	7
Capana03g000995	brown	355.170997290202	224.529130593151	130.64186669705	93.887263896101	1563	3754	3458	2006	2006	2010	1588	1704	1865	1978	2339	2637	1712	1796	1014	1686	1719	1711
Capana03g001005	brown	49.8580011751283	30.7919835164214	19.0660176587069	11.7259658577145	28	75	64	13	26	8	13	8	24	1	13	13	63	31	9	88	9	17
Capana03g001009	brown	826.095145143266	545.884543767258	280.210601376008	265.673942391251	189	212	251	101	116	112	95	115	130	106	127	161	119	115	91	99	90	83
Capana03g001038	brown	282.861454636283	233.701966600392	49.1594880358915	184.542	527	710	685	586	591	598	500	503	552	472	489	475	479	530	414	519	523	487
Capana03g001041	brown	166.675960376992	123.343326930883	43.3326334461091	80.0106934847742	1316	1869	1677	1347	1134	1146	816	608	962	876	782	781	1419	1452	1316	1116	877	891
Capana03g001050	brown	1045.8870080615	725.387573103455	320.499434958043	404.888138145413	39	18	38	1	0	0	6	6	1	7	10	9	3	0	1	3	0	2
Capana03g001059	brown	758.762191251149	630.587754641695	128.174436609454	502.413318032241	218	183	185	35	41	37	56	83	75	25	19	46	48	46	30	69	34	45
Capana03g001066	brown	565.760908823074	457.844885549839	107.916023273235	349.928862276604	5213	5971	6278	4253	4474	4583	3084	2806	3330	3098	3009	3557	3505	3558	2840	2886	2930	3083
Capana03g001067	brown	1450.61467379131	881.45698025447	569.15769353684	312.29928671763	2262	1884	2059	513	490	520	412	361	414	953	850	1059	411	405	459	353	418	410
Capana03g001072	brown	1104.18784014561	900.69139119002	203.496448955594	697.194942234426	2021	1491	1764	423	347	351	368	346	369	350	198	317	299	289	316	267	296	314
Capana03g001078	brown	1344.09437138774	622.595805202876	721.498566184863	-98.9028	568	332	389	44	54	58	38	61	40	225	275	259	33	42	51	30	61	40
Capana03g001081	brown	1476.06220482926	792.531261887511	683.530942941752	109.000318945759	5140	4240	4931	276	294	360	215	128	230	2281	1863	2119	282	283	269	211	192	258
Capana03g001087	brown	755.652077940267	626.282369004367	129.369708935899	496.912660068468	1640	1386	1054	450	468	522	448	422	386	407	423	376	399	542	897	436	397	367
Capana03g001099	brown	805.387962220084	543.11807884296	262.269883377124	280.848195465836	64	95	43	0	0	0	0	0	0	14	11	9	2	0	0	0	0	0
Capana03g001101	brown	1448.52241199833	830.884515259248	617.637896739081	213.246618520167	5457	3992	4433	1268	1356	1236	1167	1177	1159	2597	2527	2602	1402	1368	1736	1292	1212	1134
Capana03g001107	brown	89.4487004502667	40.4814660149885	48.9672344352782	-8.48577	168	210	183	75	74	54	142	263	116	71	63	57	56	56	51	108	131	134
Capana03g001113	brown	1267.59393484453	836.873430068873	430.720504775661	406.152925293212	1214	855	753	256	226	244	186	179	192	461	429	362	225	186	288	191	210	161
Capana03g001116	brown	131.559647305244	88.7709744752157	42.7886728300281	45.9823016451876	187	124	121	109	106	121	94	94	98	137	85	95	117	103	188	115	87	92
Capana03g001125	brown	37.1772236620573	26.4094714772268	10.7677521848305	15.6417192923963	219	163	129	136	132	158	164	139	146	141	174	137	166	158	159	140	133	183
Capana03g001129	brown	265.737539727382	201.030261584187	64.7072781431952	136.322983440992	1164	1302	1644	1178	1184	1186	636	601	730	540	645	670	887	1021	955	870	620	653
Capana03g001145	brown	260.664311178384	199.577092001428	61.0872191769553	138.489872824473	1586	828	1111	907	931	935	641	464	731	889	916	673	975	753	1015	649	562	732
Capana03g001180	brown	190.177339187856	124.867441625485	65.3098975623719	59.5575440631126	29	22	16	4	6	8	5	5	6	12	8	19	14	13	22	19	3	9
Capana03g001185	brown	24.4017622619521	17.0579196016343	7.34384266031788	9.71407694131637	0	55	27	0	14	19	33	17	23	0	0	31	38	26	0	6	0	16
Capana03g001190	brown	303.216814519522	241.665808812686	61.5510057068362	180.11480310585	338	347	365	217	166	220	288	250	247	189	213	239	224	224	272	263	261	240
Capana03g001209	brown	602.562157912062	444.876901300657	157.685256611405	287.191644689252	47	34	31	1	7	4	5	8	2	16	6	15	16	19	7	20	6	3
Capana03g001210	brown	1436.20971197157	888.410117047802	547.799594923766	340.610522124036	927	594	723	47	57	53	43	35	50	290	288	259	53	55	91	52	34	40
Capana03g001211	brown	776.535986504876	514.178359509421	262.357626995456	251.820732513965	204	364	364	150	127	153	47	59	53	132	127	143	61	77	91	52	65	53
Capana03g001212	brown	656.945868024665	517.222623852878	139.723244171787	377.499379681091	338	205	168	66	77	69	126	118	99	102	101	101	64	63	86	81	119	73
Capana03g001213	brown	767.511777832202	632.561504651787	134.950273180416	497.611231471371	188	90	118	34	41	45	57	54	45	51	48	57	51	40	58	60	60	55
Capana03g001220	brown	336.278110253247	164.001819530982	172.276290722265	-8.27447	4696	5634	5027	3842	3766	3811	3228	2667	3678	4272	4223	4600	4597	4416	3252	3961	3306	3649
Capana03g001223	brown	1258.13927996578	733.894553057772	524.24472690801	209.649826149762	557	284	445	79	54	64	54	48	49	151	259	177	42	39	51	34	31	34
Capana03g001235	brown	52.8524709534335	18.8442435467298	34.0082274067037	-15.164	29	14	18	0	0	1	13	39	9	3	6	9	0	2	1	3	16	27
Capana03g001245	brown	74.1826353314596	51.9119773511582	22.2706579803014	29.6413193708568	57	33	47	6	26	46	3	25	10	46	26	0	34	39	17	9	22	6
Capana03g001249	brown	758.046394792766	536.533581141331	221.512813651435	315.020767489896	1465	1927	2040	1297	1138	1166	837	816	977	1135	1044	1130	981	948	869	761	864	915
Capana03g001275	brown	1074.32740735038	856.776128329414	217.551279020962	639.224849308452	380	175	230	14	9	14	11	16	10	25	44	25	18	16	20	10	10	27
Capana03g001295	brown	202.045296112066	115.782229954756	86.2630661573104	29.5191637974455	1945	1200	2324	1351	1477	1514	1211	1202	1147	1425	1793	1364	1299	1268	1649	1248	1182	1266
Capana03g001297	brown	1127.15632203872	665.695152176239	461.461169862478	204.233982313761	227	341	263	10	8	10	17	13	15	80	107	82	6	6	10	10	12	20
Capana03g001299	brown	754.451106899522	508.629720621635	245.821386277887	262.808334343748	816	996	999	455	403	411	543	624	505	624	528	556	444	494	454	521	554	446
Capana03g001306	brown	998.384574254693	572.904342356735	425.480231897958	147.424110458777	472	199	206	18	0	0	6	37	17	130	184	101	7	0	17	24	27	28
Capana03g001308	brown	1103.73205753955	659.126434834189	444.605622705362	214.520812128827	222	106	184	29	30	19	52	44	36	99	88	71	25	27	35	26	37	44
Capana03g001312	brown	68.4327160896711	21.4402367238966	46.9924793657745	-25.5522	1537	3582	3410	3289	3299	3462	3430	3938	3821	2803	3595	3574	3191	3110	1574	3318	3846	3415
Capana03g001314	brown	1282.58808338537	960.360327506313	322.227755879061	638.132571627252	1500	1014	1421	48	71	90	35	33	43	244	141	204	41	39	64	45	16	33
Capana03g001340	brown	131.602496247485	86.9387607165341	44.6637355309506	42.2750251855836	514	0	0	0	0	0	110	49	73	132	0	0	104	0	340	0	33	0
Capana03g001357	brown	1185.16838720375	701.791379417411	483.377007786335	218.414371631076	2347	3016	3209	1082	1109	1167	675	739	842	1448	1491	1526	736	882	913	732	758	733
Capana03g001358	brown	517.870351852582	406.07147826825	111.798873584332	294.272604683918	293	315	377	139	122	123	179	132	185	134	200	149	185	172	196	170	175	212
Capana03g001365	brown	197.384483232982	124.478501578352	72.9059816546298	51.572519923722	87	107	66	43	53	55	58	57	36	82	48	43	44	35	57	50	57	61
Capana03g001389	brown	156.909029355297	104.072105266834	52.8369240884626	51.2351811783717	324	330	358	343	330	334	193	215	249	225	264	225	255	284	305	243	185	205
Capana03g001396	brown	49.5185823167835	20.9781300637888	28.5404522529946	-7.56232	19	35	8	27	24	18	6	5	14	14	8	10	20	22	15	9	3	3
Capana03g001402	brown	666.049235090783	420.03850992831	246.010725162473	174.027784765837	177	135	204	68	71	76	91	108	78	95	138	85	64	62	78	92	84	94
Capana03g001427	brown	1402.19792841853	886.417689622521	515.780238796006	370.637450826515	3344	2574	2508	715	813	776	559	470	571	1265	1401	1186	582	641	773	586	502	529
Capana03g001467	brown	1162.88281454326	919.151215092205	243.731599451053	675.419615641152	268225	156705	194588	24066	25562	24947	30880	30259	29154	40459	46542	40458	31442	32705	43519	37937	30809	31844
Capana03g001471	brown	1292.26667630765	886.580061846021	405.686614461628	480.893447384394	5849	2956	3869	0	1	0	13	0	0	1216	905	1111	4	2	9	16	0	0
Capana03g001473	brown	88.250413048322	66.4337843778054	21.8166286705166	44.6171557072888	13	0	41	0	1	0	0	1	2	3	4	3	0	10	8	11	9	0
Capana03g001482	brown	695.504180431288	582.530546383917	112.973634047371	469.556912336545	1452	1285	1165	462	533	622	591	695	448	445	301	431	363	500	682	609	583	530
Capana03g001484	brown	1006.44499076688	737.719581021875	268.725409745009	468.994171276866	2320	1087	957	26	33	62	34	26	44	249	502	223	19	29	36	24	16	32
Capana03g001485	brown	893.343598584379	660.236014831716	233.107583752664	427.128431079052	600	293	192	1	0	0	0	0	0	69	114	32	0	0	0	0	0	0
Capana03g001486	brown	1097.6180854328	639.420025982433	458.198059450371	181.221966532062	478	232	284	0	0	0	0	0	0	97	237	56	0	0	0	0	0	0
Capana03g001488	brown	1246.94084868674	762.217665432014	484.723183254729	277.494482177284	3797	1972	4025	148	160	161	77	42	63	1370	1088	1069	109	160	287	116	67	74
Capana03g001534	brown	900.761293011513	697.486090541788	203.275202469725	494.210888072063	391	167	221	2	0	6	35	51	29	44	61	45	5	2	4	12	28	73
Capana03g001562	brown	270.100295221551	207.18361247725	62.9166827443012	144.266929732948	657	1711	1611	923	1003	1075	640	707	871	870	848	1236	794	915	421	883	794	747
Capana03g001565	brown	201.603163800845	104.481230683397	97.1219331174474	7.35929756594979	9	40	37	15	22	18	11	14	22	22	28	25	13	19	12	11	10	19
Capana03g001568	brown	145.819111645985	104.298417851709	41.5206937942753	62.7777240574341	2	55	52	22	14	17	5	21	16	14	28	39	25	25	2	16	23	19
Capana03g001606	brown	984.641018717835	720.713410338525	263.92760837931	456.785801959216	458	345	347	91	91	95	168	135	139	222	141	123	114	108	109	164	117	116
Capana03g001630	brown	1252.48728260681	873.800779350448	378.686503256363	495.114276094085	298	261	260	34	27	37	45	40	45	49	116	68	21	28	38	29	32	33
Capana03g001664	brown	84.7382681137796	62.3676478297962	22.3706202839833	39.9970275458129	287	317	356	300	297	314	222	203	267	215	297	314	296	298	183	280	225	277
Capana03g001669	brown	86.6340921624668	34.5315296192316	52.1025625432352	-17.571	258	265	330	34	31	27	211	360	160	69	77	71	55	56	46	131	300	278
Capana03g001689	brown	776.485115116122	464.913066322238	311.572048793884	153.341017528353	30	10	21	7	4	1	4	2	1	11	4	15	0	2	7	1	0	3
Capana03g001701	brown	347.758677987231	274.488460868343	73.2702171188881	201.218243749455	4226	4056	4357	3525	3783	4007	2990	3367	3226	3126	3124	3220	2928	2958	2762	2957	3167	3039
Capana03g001703	brown	787.972206493972	549.307887735577	238.664318758396	310.643568977181	3782	2327	2707	1642	1691	1649	1213	971	1239	1987	1954	1713	1501	1657	2325	1516	1200	1287
Capana03g001704	brown	264.483117756424	167.934329046645	96.5487887097787	71.3855403368661	781	1255	1369	905	961	969	821	845	852	914	1072	1061	861	856	517	844	847	849
Capana03g001733	brown	240.877556190874	117.554361972357	123.323194218517	-5.76883	1342	974	867	696	708	757	225	211	250	940	711	856	411	659	1331	323	258	311
Capana03g001738	brown	1249.24681118032	732.030291416582	517.216519763739	214.813771652843	388	345	484	49	82	70	57	53	64	194	121	210	54	32	36	62	72	54
Capana03g001742	brown	212.70746727474	145.631473398433	67.0759938763073	78.5554795221256	517	810	793	555	564	578	497	537	559	394	363	434	474	521	386	569	676	602
Capana03g001752	brown	1319.64321298099	975.891950719386	343.751262261604	632.140688457782	16771	11391	12976	25	30	56	18	12	18	2057	2045	1988	26	309	783	19	22	46
Capana03g001754	brown	1382.7991958232	763.145597902941	619.653597920262	143.491999982679	1423	1482	1479	552	584	577	485	418	481	811	857	936	489	534	666	502	465	470
Capana03g001768	brown	1330.18502672545	704.829391724862	625.35563500059	79.4737567242717	1309	651	1055	69	63	88	25	8	20	587	492	396	47	73	143	55	40	36
Capana03g001776	brown	518.361357639417	416.430712899207	101.93064474021	314.500068158996	2379	3652	3534	1694	1683	1773	1275	1376	1365	688	579	862	1358	1436	1090	1441	1315	1397
Capana03g001780	brown	1341.94136071841	963.474070441109	378.467290277306	585.006780163802	5750	4699	5037	1466	1531	1449	1175	1163	1090	1965	1936	2027	1534	1585	1554	1469	1072	984
Capana03g001785	brown	342.800675029647	179.257273733164	163.543401296483	15.7138724366807	0	646	475	75	65	107	16	28	53	197	135	354	54	52	6	13	28	18
Capana03g001790	brown	1003.69656692304	506.731843469775	496.964723453263	9.76712001651242	672	410	454	171	154	195	197	171	160	295	464	248	159	156	136	180	156	147
Capana03g001816	brown	76.2683013283453	47.559416756077	28.7088845722683	18.8505321838088	88	0	0	0	49	22	25	6	0	0	12	0	19	0	48	0	0	0
Capana03g001818	brown	267.611583010642	208.262317498426	59.349265512216	148.91305198621	1554	1430	1830	628	642	587	803	640	925	431	440	467	1217	891	497	863	875	1196
Capana03g001831	brown	73.4189255516253	52.697838537305	20.7210870143203	31.9767515229846	84	25	18	1	4	0	3	1	0	23	15	7	56	28	10	50	1	4
Capana03g001886	brown	166.04978575243	138.607649529372	27.4421362230585	111.165513306313	318	441	437	390	277	356	321	277	324	251	301	314	303	307	234	325	353	290
Capana03g001896	brown	656.188522339506	404.715480028848	251.473042310658	153.24243771819	152	82	104	21	30	30	59	46	61	84	66	70	58	48	56	52	58	55
Capana03g001907	brown	1123.20739844888	834.90368913965	288.303709309225	546.599979830425	919	904	970	574	541	590	490	515	546	611	539	614	601	553	584	561	540	489
Capana03g001910	brown	525.002145642653	419.98883827336	105.013307369293	314.975530904067	1232	1183	1068	822	796	829	750	695	708	558	515	536	735	754	726	613	648	734
Capana03g001923	brown	1322.84502134937	902.582088842331	420.262932507037	482.319156335295	73	55	54	0	0	0	1	0	1	20	15	6	0	0	0	0	0	0
Capana03g001926	brown	969.542346664842	740.901482511331	228.640864153511	512.260618357819	185	71	77	0	0	0	0	0	0	23	22	10	0	0	0	0	0	0
Capana03g001927	brown	174.493232920294	128.02696039795	46.466272522344	81.5606878756057	12	10	15	2	0	0	9	7	2	1	0	0	3	3	0	8	1	9
Capana03g001932	brown	420.651232656681	196.054162493186	224.597070163495	-28.5429	226	133	143	89	122	104	96	102	112	145	138	165	109	128	166	94	99	91
Capana03g001939	brown	202.851326495851	136.709261263652	66.142065232199	70.5671960314527	756	282	350	287	323	351	256	296	218	347	405	345	283	296	608	318	249	282
Capana03g001946	brown	1142.01373037155	623.458214863597	518.555515507956	104.902699355642	706	426	576	218	224	226	178	125	134	411	339	343	173	223	337	163	164	170
Capana03g001950	brown	112.605705091791	97.6982541902027	14.9074509015879	82.7908032886147	29	93	94	58	60	46	46	48	71	31	70	45	55	48	4	55	55	46
Capana03g001961	brown	625.745	532.708123573149	93.0365134155506	439.671610157599	432	230	346	154	135	175	98	106	132	98	90	81	118	150	242	109	102	114
Capana03g001977	brown	88.4537019211405	55.8378815139637	32.6158204071768	23.2220611067869	9853	10467	10697	5745	6367	6441	9810	9796	10179	7729	7468	8186	5842	5561	5594	6667	8749	7635
Capana03g001978	brown	124.887019364656	90.9012787601836	33.9857406044719	56.9155381557117	998	1984	1786	1352	1479	1524	1229	1338	1368	1309	1581	1669	1430	1391	933	1253	1287	1488
Capana03g001986	brown	767.887108117085	654.836221673651	113.050886443434	541.785335230217	462	311	327	132	120	113	119	123	98	47	48	40	111	141	133	107	87	100
Capana03g002026	brown	1202.47885291069	908.083351138171	294.395501772521	613.68784936565	874	782	726	200	230	210	173	224	218	257	222	295	168	183	222	186	219	213
Capana03g002050	brown	864.348976981472	708.905736853503	155.44324012797	553.462496725533	716	763	888	337	356	375	294	201	298	279	207	220	329	261	258	226	263	240
Capana03g002091	brown	651.695537318052	358.37462082899	293.320916489063	65.0537043399271	143	95	95	64	57	62	70	56	63	102	90	70	77	71	76	50	72	64
Capana03g002098	brown	868.254931944911	687.152361729972	181.102570214939	506.049791515033	896	697	874	495	519	524	516	549	508	525	570	515	517	474	659	498	508	507
Capana03g002158	brown	884.125909459817	720.049957156768	164.075952303049	555.974004853718	433	175	273	67	59	75	61	56	74	77	90	79	86	88	76	96	46	62
Capana03g002164	brown	130.897947799622	113.289972002323	17.6079757972991	95.6819962050237	462	835	904	698	714	817	627	697	681	622	586	703	652	643	381	668	704	605
Capana03g002176	brown	430.004367878544	271.536369179102	158.467998699442	113.06837047966	1227	1740	1696	1295	1306	1285	971	882	1003	1184	1101	1380	1019	1041	817	952	939	854
Capana03g002184	brown	736.690264035579	596.481372523551	140.208891512027	456.272481011524	888	713	718	478	423	474	384	395	350	273	323	473	322	311	308	330	347	294
Capana03g002193	brown	68.8207213551425	49.259541555175	19.5611797999676	29.6983617552074	229	164	218	185	171	163	174	200	180	145	118	198	166	139	155	151	171	154
Capana03g002202	brown	503.741346741426	278.227777050021	225.513569691405	52.714207358616	670	1098	1113	528	519	541	666	596	560	664	709	778	485	507	431	540	665	565
Capana03g002215	brown	745.371611130856	436.61079871545	308.760812415406	127.849986300044	1200	630	899	546	485	491	513	513	547	723	687	736	573	579	578	528	582	560
Capana03g002240	brown	159.88434318326	93.1955536527333	66.688789530527	26.5067641222063	346	332	356	306	345	359	154	185	202	218	147	184	255	299	337	211	195	184
Capana03g002295	brown	14.8054189185217	7.35170676995953	7.45371214856217	-0.102005	45	54	10	0	0	22	55	23	43	39	0	0	0	0	0	36	0	29
Capana03g002300	brown	1036.23082012186	663.272428060798	372.958392061062	290.314035999736	1646	676	1132	242	242	295	128	113	120	523	566	601	297	286	556	220	138	229
Capana03g002302	brown	269.708259974735	195.65971701019	74.0485429645457	121.611174045644	126	155	167	114	129	136	67	84	91	87	87	133	94	81	95	67	94	92
Capana03g002307	brown	1455.89991606741	656.826593648144	799.073322419263	-142.247	1824	1443	1529	311	294	275	289	272	298	975	1044	948	302	373	503	304	241	328
Capana03g002309	brown	1269.00921613377	666.406876183217	602.602339950555	63.804536232662	2475	1281	1487	182	200	237	220	215	192	907	907	1052	193	178	334	195	192	164
Capana03g002344	brown	1434.07343220667	864.317053395931	569.75637881074	294.560674585191	1138	748	975	56	57	69	39	31	27	404	359	356	73	118	191	70	39	58
Capana03g002345	brown	207.23774699792	163.092571076013	44.1451759219071	118.947395154106	162	77	109	39	54	39	63	67	92	22	70	41	73	54	91	82	61	78
Capana03g002354	brown	278.182557759953	184.82263265655	93.3599251034031	91.4627075531469	314	257	249	149	137	156	210	173	186	229	176	225	182	175	248	248	185	157
Capana03g002366	brown	320.678580394307	218.373199809846	102.305380584461	116.067819225386	926	647	704	447	426	432	252	229	226	620	337	453	399	510	826	242	226	218
Capana03g002378	brown	409.958674783576	318.493966522126	91.4647082614499	227.029258260677	178	230	251	143	131	156	109	100	142	154	132	93	154	123	103	98	99	147
Capana03g002379	brown	361.981322159982	285.327834299689	76.6534878602931	208.674346439396	216	304	310	204	220	211	127	160	167	144	162	209	145	204	196	153	158	154
Capana03g002442	brown	186.300099747204	128.855379490683	57.4447202565206	71.4106592341625	215	252	254	173	198	196	190	191	152	181	207	136	118	123	193	153	146	169
Capana03g002466	brown	53.213568015022	39.2996756666435	13.9138923483785	25.385783318265	64	78	77	36	46	54	45	56	17	52	26	53	31	55	33	68	65	63
Capana03g002496	brown	609.416815081454	305.923088838543	303.493726242912	2.42936259563123	47	18	9	1	3	1	1	1	3	20	11	17	0	3	9	0	2	4
Capana03g002512	brown	336.173536192028	243.209476394162	92.9640597978661	150.245416596296	168	60	81	39	43	48	56	46	30	55	83	64	44	44	86	60	73	65
Capana03g002516	brown	849.376636697598	560.234158362457	289.14247833514	271.091680027317	28	26	22	0	4	3	1	2	0	16	6	3	2	11	8	3	2	0
Capana03g002529	brown	257.684499452034	169.536017396875	88.148482055159	81.3875353417164	143	321	340	236	200	209	193	215	209	93	110	104	183	185	125	180	191	191
Capana03g002552	brown	1063.3879927621	804.353243736006	259.034749026091	545.318494709914	3177	2702	3522	1522	1552	1585	1004	984	1125	1295	1295	1592	1264	1319	1218	1219	904	937
Capana03g002606	brown	799.247266221231	472.80319877592	326.444067445311	146.359131330609	60	125	186	18	9	5	0	0	0	32	47	56	8	6	3	14	0	2
Capana03g002616	brown	432.457225176228	355.840300703945	76.6169244722838	279.223376231661	229	356	381	141	132	148	148	97	129	112	88	131	182	212	177	163	141	111
Capana03g002619	brown	1346.24762398472	777.800871461312	568.44675252341	209.354118937902	1072	843	1079	373	435	415	264	290	286	657	526	536	316	318	341	304	289	298
Capana03g002626	brown	47.7220715626986	22.6445308160914	25.0775407466072	-2.43301	158	308	291	329	325	268	272	275	310	261	288	354	269	282	104	278	285	291
Capana03g002638	brown	315.570381072491	257.857521571625	57.7128595008664	200.144662070758	263	202	246	178	154	186	189	177	198	139	128	168	157	127	146	151	139	157
Capana03g002653	brown	394.092630273701	318.858667682193	75.2339625915085	243.624705090684	520	482	494	423	415	408	353	392	313	323	326	320	303	356	397	360	373	322
Capana03g002656	brown	177.100709471467	97.0641849431573	80.0365245283093	17.027660414848	457	451	495	292	290	285	259	266	211	405	363	356	369	368	479	453	267	265
Capana03g002662	brown	1212.89623367464	792.293177724468	420.603055950167	371.690121774302	1103	1088	965	283	340	370	166	122	166	471	383	497	244	307	418	286	164	167
Capana03g002675	brown	917.088439682831	664.562686584002	252.525753098828	412.036933485174	49	28	46	5	4	3	1	2	6	5	24	1	4	2	12	4	1	6
Capana03g002678	brown	1285.70869296005	728.538452291894	557.17024066816	171.368211623734	450	524	398	22	17	21	2	0	3	126	158	201	0	5	6	8	0	0
Capana03g002682	brown	400.82798726159	328.209628054244	72.618359207346	255.591268846898	701	516	591	319	378	330	402	381	346	349	365	300	389	446	595	374	381	333
Capana03g002706	brown	139.03381004954	123.029423825762	16.0043862237782	107.025037601984	278	734	785	514	562	589	471	488	463	413	381	578	454	508	226	464	597	413
Capana03g002709	brown	57.5475659649286	45.2225951065586	12.325	32.8976242481886	0	90	59	2	17	28	23	30	27	19	0	49	23	27	0	59	44	23
Capana03g002720	brown	50.9424429555139	35.856806509842	15.0856364456719	20.7712	415	379	415	276	258	238	385	189	405	284	317	329	356	289	236	310	295	380
Capana03g002728	brown	843.436776233159	659.607621723725	183.829154509434	475.77846721429	519	634	670	308	316	344	228	252	236	229	222	273	182	222	180	194	206	208
Capana03g002739	brown	124.678898116897	101.162042285205	23.5168558316923	77.6451864535129	330	339	438	344	313	310	295	314	284	271	295	309	331	291	277	306	316	353
Capana03g002746	brown	462.368787891485	273.762607581737	188.606180309748	85.1564272719895	575	630	702	534	540	522	571	515	516	541	572	560	477	486	531	506	534	518
Capana03g002759	brown	91.9774417973491	72.6948100853676	19.2826317119816	53.412178373386	2	107	58	23	22	32	22	34	41	9	41	26	31	22	2	32	38	46
Capana03g002786	brown	632.608839199741	430.347423150927	202.261416048814	228.086007102113	942	681	665	559	510	552	464	440	523	508	663	595	574	524	608	499	455	477
Capana03g002826	brown	1087.41762423777	751.791420915191	335.626203322582	416.165217592608	428	369	410	197	205	167	238	170	193	185	270	250	182	203	214	196	179	176
Capana03g002838	brown	288.67226600455	235.807369642401	52.8648963621489	182.942473280252	881	1828	1656	760	787	946	786	992	1071	539	737	681	860	896	547	892	907	790
Capana03g002847	brown	1094.03953199787	651.721903473271	442.317628524596	209.404274948675	168	127	99	17	29	24	21	13	20	60	85	39	18	28	42	19	37	11
Capana03g002878	brown	131.445904565673	59.2097979711285	72.2361065945441	-13.0263	6	21	28	8	12	6	2	6	9	20	13	17	16	11	3	15	12	10
Capana03g002879	brown	1188.51340465097	645.094322585042	543.419082065924	101.675240519119	987	724	876	416	397	398	477	518	457	650	654	594	448	467	539	457	444	412
Capana03g002895	brown	35.7476320856265	21.149996665322	14.5976354203044	6.55236124501761	346	428	541	280	281	289	347	427	351	415	343	389	360	376	253	417	498	402
Capana03g002912	brown	145.15926356466	99.4875249378773	45.6717386267823	53.815786311095	287	207	224	192	179	164	178	183	192	174	202	231	215	182	270	179	206	160
Capana03g002944	brown	83.7845143887485	67.1042670821093	16.6802473066392	50.4240197754701	438	864	777	730	735	763	613	645	722	657	707	701	678	637	431	749	716	630
Capana03g002958	brown	1008.2496390834	770.186833461721	238.062805621677	532.124027840044	1495	1685	1916	450	484	610	77	34	138	314	323	231	192	163	100	60	99	107
Capana03g003023	brown	263.86773309435	210.418591970005	53.449141124345	156.96945084566	887	1720	1825	1285	1312	1398	1036	1184	1196	793	707	978	1110	1180	608	1046	1021	1070
Capana03g003085	brown	482.705535218576	396.11702583295	86.5885093856257	309.528516447324	1196	1562	1908	831	843	873	826	971	892	731	623	715	814	871	642	914	960	939
Capana03g003103	brown	111.439846865479	69.5603059700403	41.8795408954386	27.6807650746017	276	335	315	303	231	295	245	185	290	236	266	305	253	222	184	254	208	241
Capana03g003115	brown	365.707128927305	310.454972903879	55.2521560234259	255.202816880453	370	189	294	212	167	163	174	168	162	134	178	167	220	182	203	142	177	190
Capana03g003147	brown	697.766862088067	545.521689427228	152.245172660839	393.276516766389	1013	993	1228	498	541	520	687	688	661	585	568	639	597	573	517	622	667	606
Capana03g003152	brown	694.520110199798	524.184690971779	170.335419228019	353.84927174376	208	72	75	22	19	9	17	15	12	68	9	32	12	15	17	10	14	10
Capana03g003155	brown	50.4140776064073	14.7460387868243	35.668038819583	-20.922	1324	915	915	795	899	876	1149	1087	1045	1046	1114	1079	1039	986	1105	1134	1108	957
Capana03g003159	brown	113.280885780126	80.5733126392014	32.7075731409248	47.8657394982766	109	57	57	41	46	55	82	60	28	58	39	40	47	55	70	59	56	47
Capana03g003172	brown	1096.08023258121	645.958423556109	450.121809025104	195.836614531005	118	149	147	36	51	47	36	17	27	67	50	81	21	43	45	20	18	33
Capana03g003179	brown	182.167913305206	144.405064089203	37.7628492160025	106.642214873201	34	29	31	22	22	22	11	12	18	25	11	12	23	19	8	12	24	13
Capana03g003181	brown	822.177647722249	495.902759067062	326.274888655187	169.627870411875	1314	1367	1412	932	966	992	614	536	625	911	892	1017	780	770	723	720	592	609
Capana03g003197	brown	95.1427124936838	71.4219893738986	23.7207231197851	47.7012662541135	2746	2268	2058	2037	2217	2226	2055	2309	2025	2059	1905	1807	1544	1812	2096	2015	2056	1930
Capana03g003210	brown	1012.40033716177	605.772168303039	406.628168858728	199.143999444311	69	40	67	23	16	13	13	11	20	36	22	34	15	22	15	14	3	10
Capana03g003214	brown	73.4372670100474	21.2633400959536	52.1739269140937	-30.9106	21	52	51	43	52	35	43	56	48	31	24	42	48	50	35	39	46	36
Capana03g003220	brown	834.840392158296	667.851119806308	166.989272351988	500.86184745432	2267	924	1428	445	508	521	391	328	446	620	599	550	472	534	948	448	390	419
Capana03g003224	brown	1224.70071294598	806.645201213936	418.055511732039	388.589689481897	3199	3672	3953	1480	1526	1570	1305	1419	1347	1741	1892	2030	1371	1448	1239	1391	1348	1285
Capana03g003227	brown	677.728456204954	405.910276010972	271.818180193982	134.09209581699	673	948	1072	440	461	443	398	326	296	596	513	578	487	540	580	393	332	293
Capana03g003241	brown	339.300688122817	272.097153477972	67.2035346448454	204.893618833126	1522	1553	1543	851	840	888	898	959	892	922	923	950	985	1213	1461	964	967	1127
Capana03g003268	brown	98.6032718863892	76.9713173717897	21.6319545145995	55.3393628571902	1600	1270	1780	1369	1411	1435	1408	1377	1354	1318	1396	1252	1269	1291	1513	1181	1318	1318
Capana03g003272	brown	739.975314472629	589.24725693024	150.728057542389	438.519199387851	37	32	29	5	4	13	4	2	4	5	0	15	7	7	16	9	3	6
Capana03g003315	brown	506.85128633704	327.122960710141	179.728325626899	147.394635083241	218	143	183	124	118	108	17	9	22	101	72	125	84	77	88	50	28	41
Capana03g003345	brown	112.741853044133	58.7514105544172	53.9904424897154	4.76096806470187	169	144	126	31	61	33	26	39	44	112	33	158	53	81	215	87	76	54
Capana03g003377	brown	877.998871786648	675.657867294423	202.341004492225	473.316862802198	319	102	143	2	2	0	3	0	0	11	15	67	1	0	0	0	1	0
Capana03g003379	brown	311.989080619588	246.952016072787	65.0370645468009	181.914951525986	540	685	714	548	506	574	444	448	558	468	500	506	437	432	358	483	457	509
Capana03g003386	brown	297.526162085344	238.314314753633	59.2118473317111	179.102467421922	356	386	462	320	354	314	175	141	248	178	138	217	253	249	140	212	223	240
Capana03g003392	brown	947.278391368107	763.376805936259	183.901585431849	579.47522050441	483	602	703	102	112	112	64	39	89	60	24	40	75	77	74	56	23	33
Capana03g003403	brown	306.328411951405	250.459297149384	55.869114802021	194.590182347363	220	62	141	17	98	99	67	22	26	84	43	13	24	36	80	20	47	38
Capana03g003407	brown	379.364257852021	268.330833184633	111.033424667389	157.297408517244	362	388	500	257	274	266	259	331	297	251	277	372	267	272	237	301	291	278
Capana03g003415	brown	775.176497493951	493.15793566282	282.018561831131	211.13937383169	640	1299	1095	273	251	271	267	221	280	390	505	441	284	264	148	298	331	282
Capana03g003437	brown	510.396736209053	417.592963771402	92.8037724376513	324.78919133375	382	553	522	146	171	199	89	38	182	122	61	154	247	252	231	160	95	160
Capana03g003438	brown	130.641832915723	63.4015557955664	67.2402771201571	-3.83872	159	118	169	112	119	122	83	75	84	62	81	62	98	132	192	129	94	79
Capana03g003446	brown	258.991722699778	212.039854372857	46.9518683269203	165.087986045937	716	940	1030	660	713	653	714	714	683	644	619	648	647	682	473	760	737	705
Capana03g003461	brown	195.918518600925	145.995137966478	49.9233806344475	96.0717573320304	515	1253	1335	854	891	914	614	653	816	927	817	991	800	812	425	795	669	719
Capana03g003473	brown	23.2922778536183	8.70497475207599	14.5873031015423	-5.88233	5	14	25	14	22	0	19	5	11	5	0	9	5	18	0	21	11	25
Capana03g003475	brown	1401.98561369786	815.524	586.461292128963	229.063029439937	92	81	70	10	10	6	2	5	4	34	33	29	8	5	7	5	1	6
Capana03g003488	brown	1368.20309789991	849.483425128663	518.719672771245	330.763752357417	2113	1210	1453	67	96	89	106	103	97	637	632	539	94	102	142	88	93	92
Capana03g003495	brown	319.978327932736	250.282403420657	69.6959245120787	180.586478908579	1007	1030	1060	843	898	896	824	872	702	777	696	747	684	657	760	624	711	664
Capana03g003528	brown	554.483766667608	457.507125191099	96.9766414765099	360.530483714589	942	1153	1288	753	831	799	707	761	761	723	583	645	683	722	611	757	709	684
Capana03g003558	brown	925.263189879374	686.715979178813	238.547210700561	448.168768478252	815	800	643	381	358	316	262	209	219	315	297	418	336	371	361	248	228	255
Capana03g003579	brown	937.50427411648	750.89040248503	186.61387163145	564.27653085358	1124	1143	1260	666	652	638	574	659	567	565	522	623	536	527	504	579	597	605
Capana03g003581	brown	726.31154898224	368.046672705176	358.264876277064	9.78179642811165	1157	2168	2116	917	996	925	670	683	802	1195	1266	1395	778	841	506	785	749	833
Capana03g003618	brown	459.171876414418	373.518912799801	85.652963614617	287.865949185184	1414	1734	1614	1081	1035	1137	523	524	693	574	473	620	896	978	864	711	586	633
Capana03g003620	brown	770.478950936125	560.334631355751	210.144319580374	350.190311775377	359	649	865	100	79	96	85	74	126	157	136	198	113	124	66	138	107	97
Capana03g003648	brown	563.579765611035	481.667568084118	81.9121975269168	399.755370557201	61	32	30	12	9	14	11	9	14	5	15	6	12	9	25	20	12	14
Capana03g003653	brown	921.991663509741	737.162917962202	184.82874554754	552.334172414662	1243	960	1621	303	304	348	286	368	189	297	224	254	220	256	233	243	296	253
Capana03g003670	brown	430.395867198975	309.552984044442	120.842883154533	188.71010088991	616	457	481	387	424	449	306	292	356	418	394	411	413	401	432	377	306	355
Capana03g003676	brown	271.033204452765	214.555773389353	56.4774310634124	158.078342325941	521	194	220	214	176	227	109	115	129	126	129	112	153	188	325	104	114	145
Capana03g003689	brown	373.115333032463	245.491482322404	127.623850710059	117.867631612345	1743	5166	4690	2585	2545	2513	1127	1079	1483	2239	2579	2923	2029	2228	1197	1868	1353	1448
Capana03g003690	brown	1385.72182852413	836.689659450432	549.032169073693	287.657490376739	1684	1654	1735	227	256	277	114	87	103	580	522	831	174	220	179	182	131	171
Capana03g003707	brown	452.564307061029	109.283079782575	343.281227278453	-233.998	550	1339	1269	697	751	739	500	547	540	955	1098	1285	611	634	285	578	517	558
Capana03g003735	brown	301.734556974242	231.784095018078	69.9504619561636	161.833633061914	3019	6840	6860	4151	4211	4317	2858	2847	3701	3744	4143	4647	3902	3936	2168	3904	3371	3394
Capana03g003802	brown	731.767489164698	613.055205702737	118.712283461961	494.342922240776	1056	877	890	423	442	418	508	485	436	303	246	264	385	390	418	379	427	366
Capana03g003804	brown	639.134142254588	536.496569561344	102.637572693244	433.859	385	294	336	149	161	127	220	176	200	126	132	120	164	161	190	176	173	157
Capana03g003815	brown	370.774927154469	281.826382436567	88.9485447179021	192.877837718664	69	11	30	9	8	4	11	18	14	20	13	15	6	7	2	17	9	8
Capana03g003820	brown	529.744043035986	380.911957494065	148.832085541922	232.079871952143	298	106	170	73	80	93	113	100	79	106	132	128	86	74	150	86	72	89
Capana03g003822	brown	1279.2525114813	840.13069707488	439.121814406419	401.008882668461	996	693	572	98	85	97	57	38	55	227	288	246	48	54	95	31	20	35
Capana03g003827	brown	531.671187361448	442.115471638345	89.5557157231034	352.559755915241	260	423	462	218	211	208	186	179	206	148	165	161	209	228	147	185	185	158
Capana03g003828	brown	445.790604266993	240.457920164821	205.332684102173	35.1252360626484	905	570	538	355	416	375	381	385	340	606	515	537	370	371	733	376	375	354
Capana03g003831	brown	146.348865069899	103.867519857337	42.4813452125617	61.3861746447754	9225	6420	7101	7416	7539	7227	6346	6373	5559	6783	6638	6684	6021	5969	7445	5687	6214	5492
Capana03g003837	brown	1111.74040270857	651.745376714488	459.995025994085	191.750350720403	1570	2082	2045	742	713	742	753	723	734	1017	1191	1078	675	719	710	793	819	758
Capana03g003883	brown	627.238176987261	435.321417399923	191.916759587337	243.404657812586	338	299	281	171	227	229	219	180	194	222	237	237	216	241	238	209	185	231
Capana03g003890	brown	583.918920567836	492.452177485491	91.4667430823452	400.985434403146	1417	789	1037	704	683	651	557	500	496	593	550	629	707	666	856	581	591	577
Capana03g003899	brown	824.927660261821	677.206089874529	147.721570387292	529.484519487237	78	64	52	7	8	10	13	9	24	16	8	4	16	15	12	19	6	6
Capana03g003926	brown	292.748584445862	244.034521457341	48.7140629885212	195.32045846882	155	308	402	130	198	190	137	155	137	144	45	149	105	146	56	125	173	100
Capana03g003928	brown	1246.50896674417	915.315257643327	331.193709100843	584.121548542484	1080	552	699	7	11	19	0	0	1	191	138	106	6	14	19	7	3	2
Capana03g003937	brown	417.523782034456	331.733067258702	85.7907147757542	245.942352482948	67	76	68	36	45	35	38	39	42	20	33	14	40	36	27	40	30	30
Capana03g003940	brown	1422.5554492354	857.504275670479	565.051173564918	292.453102105561	849	644	812	264	260	271	238	222	216	411	389	432	217	230	257	196	196	177
Capana03g003941	brown	398.229575664366	329.648505718734	68.5810699456317	261.067435773102	842	394	482	226	333	350	313	297	388	415	260	279	194	290	378	299	310	365
Capana03g003991	brown	181.801735842218	86.7150701308638	95.0866657113546	-8.3716	3048	3308	3009	3519	3309	3527	915	1128	1426	1091	901	1327	2150	2432	2560	1512	1026	1252
Capana03g004013	brown	1001.77896354071	694.500384942627	307.278578598081	387.221806344546	211	352	409	5	2	4	13	2	6	62	59	51	6	6	4	6	5	8
Capana03g004069	brown	208.294020661233	121.118219340624	87.1758013206094	33.9424180200146	96	232	187	146	189	196	120	148	164	75	72	75	129	135	82	134	132	105
Capana03g004089	brown	56.9921202289401	40.3153211107307	16.6767991182094	23.6385219925213	81	1	6	45	7	6	23	13	13	20	15	25	7	5	9	12	10	11
Capana03g004091	brown	141.013536857922	85.7226886970943	55.290848160828	30.4318405362663	2540	1547	1756	1873	2080	2441	816	719	725	1230	848	1064	994	1284	1469	952	749	776
Capana03g004107	brown	580.037	430.83407320041	149.20276258129	281.63131061912	81	36	43	14	20	31	15	20	19	22	22	37	28	24	18	17	16	13
Capana03g004113	brown	499.106714044537	415.270824108425	83.8358899361126	331.434934172312	3570	1633	2746	1197	1208	1310	477	944	570	123	94	156	456	639	1089	477	530	1164
Capana03g004129	brown	862.356633475925	686.446162587367	175.910470888559	510.535691698808	11707	4486	5838	1158	1223	1182	1768	1335	1476	2342	2172	2160	1440	1657	2305	1591	1454	2074
Capana03g004130	brown	35.8717491824737	21.7558169602126	14.1159322222611	7.63988473795147	100	27	18	13	4	20	34	34	30	7	17	18	17	10	18	71	11	71
Capana03g004161	brown	32.9819987487783	16.7603747321095	16.2216240166688	0.538750715440756	30	44	43	31	33	36	35	45	46	27	37	34	28	33	29	41	37	33
Capana03g004182	brown	28.4018218508615	19.4313948261149	8.97042702474664	10.4609678013683	19	37	37	29	22	23	31	23	32	29	13	24	25	24	21	26	20	36
Capana03g004202	brown	745.702416340363	545.672100412345	200.030315928018	345.641784484327	796	1477	2323	50	65	78	20	10	52	217	234	193	31	30	25	75	31	143
Capana03g004213	brown	1123.6016161984	891.047909198521	232.55370699988	658.494202198641	4395	3235	4690	760	854	868	585	548	531	748	982	595	745	933	885	723	486	610
Capana03g004214	brown	1396.60083879662	954.920925092203	441.67991370442	513.241011387782	5309	4017	4267	626	607	603	465	417	404	1569	1555	1261	654	619	1047	534	442	481
Capana03g004224	brown	99.0906369966311	64.1585770876779	34.9320599089532	29.2265171787247	55	42	37	22	18	26	22	33	44	8	8	20	32	24	0	21	21	33
Capana03g004227	brown	375.319495326206	228.555209570567	146.764285755638	81.7909238149291	255	391	98	65	42	42	45	33	48	102	41	135	55	55	52	47	23	42
Capana03g004232	brown	821.229420999282	542.538215499586	278.691205499696	263.847009999889	246	124	153	73	44	55	53	57	36	51	129	103	59	57	75	67	57	58
Capana03g004239	brown	19.8235867482851	12.6466432342529	7.17694351403218	5.46969972022074	183	174	163	176	191	140	147	160	138	159	129	137	136	133	132	197	146	122
Capana03g004260	brown	347.220417502303	281.297731405292	65.9226860970112	215.37504530828	167	224	247	161	135	150	75	50	95	80	48	156	116	113	86	111	87	93
Capana03g004268	brown	63.1821262946061	47.1023004514876	16.0798258431186	31.022474608369	755	1315	1204	1190	1205	1136	990	1006	1084	1102	1031	1258	1136	1188	808	1138	1097	972
Capana03g004271	brown	1161.24812206019	752.170167441509	409.077954618681	343.092212822828	1658	1424	1455	704	633	661	353	339	404	712	762	834	556	599	688	423	258	289
Capana03g004279	brown	1014.75306843553	776.742016732568	238.011051702961	538.730965029607	339	433	388	103	92	112	36	22	62	75	61	78	52	76	72	37	11	28
Capana03g004287	brown	150.877090349693	105.75922595007	45.1178643996232	60.6413615504464	91	88	31	58	59	54	22	10	31	23	8	12	32	48	37	16	19	14
Capana03g004301	brown	993.607698150153	744.154463379115	249.453234771037	494.701228608078	102	69	67	22	15	16	27	29	19	34	19	39	16	23	27	25	23	26
Capana03g004323	brown	266.283822247557	202.696933668258	63.5868885792987	139.11004508896	208	169	185	154	157	180	105	105	108	81	72	121	128	109	113	83	95	102
Capana03g004344	brown	325.377005885024	183.556385238629	141.820620646395	41.7357645922335	261	340	365	243	223	257	261	252	270	281	277	293	261	254	209	280	247	245
Capana03g004356	brown	132.722001768676	100.825593104309	31.8964086643666	68.9291844399428	439	756	735	430	440	457	460	655	551	378	440	442	448	458	310	540	516	525
Capana03g004368	brown	146.06613693323	90.3338197922808	55.7323171409489	34.601502651332	447	894	865	596	587	534	527	529	629	604	762	723	653	647	370	620	631	576
Capana03g004372	brown	586.808774435962	492.236710426197	94.572064009765	397.664646416432	124	101	105	46	54	63	50	50	56	49	32	16	45	46	44	58	52	32
Capana03g004389	brown	221.923712834892	155.563487778395	66.3602250564966	89.2032627218988	228	97	93	68	39	55	108	92	61	43	42	0	62	94	79	65	81	83
Capana03g004401	brown	1068.32320914092	547.814068129905	520.509141011015	27.3049271188895	412	290	240	82	89	107	88	67	99	172	218	217	141	121	102	97	99	86
Capana03g004411	brown	346.448389322434	271.035851033142	75.4125382892924	195.623312743849	35	25	22	7	7	24	9	5	8	7	8	17	8	9	15	16	7	3
Capana03g004412	brown	1048.46036173585	763.099169671864	285.361192063987	477.737977607876	589	642	783	216	193	176	193	189	202	315	160	270	178	180	165	224	202	182
Capana03g004429	brown	52.0405225880471	15.8296738827988	36.2108487052483	-20.3812	216	95	134	120	112	153	167	210	136	146	161	139	110	113	194	146	136	129
Capana03g004437	brown	30.080944258387	11.6673897915959	18.4135544667911	-6.74616	558	548	561	480	460	418	527	539	496	543	456	479	522	541	498	533	603	540
Capana03g004441	brown	519.071841253241	442.585506487557	76.4863347656839	366.099171721873	1518	561	685	217	275	347	317	268	252	47	35	25	207	166	177	263	253	231
Capana03g004445	brown	1036.53110626216	860.260482464153	176.270623798006	683.989858666147	2094	1216	1593	95	127	180	109	62	203	53	4	12	139	86	33	97	16	111
Capana03g004449	brown	772.715884841555	648.296320536639	124.419564304916	523.876756231722	657	212	247	7	7	15	9	7	17	11	4	0	15	8	2	6	1	3
Capana03g004490	brown	1334.1	936.308264463776	397.795051582222	538.513212881554	95	67	66	0	0	0	0	0	0	14	15	17	0	0	0	0	0	0
Capana03g004493	brown	1185.6719344247	795.461112034709	390.210822389995	405.250289644714	54	51	81	0	0	0	0	0	0	14	11	15	0	0	0	0	0	0
Capana03g004504	brown	484.388404797341	362.458077348427	121.930327448914	240.527749899513	314	171	229	112	146	115	158	182	162	145	152	179	107	133	163	134	135	109
Capana03g004526	brown	40.1587436128577	27.9926526364571	12.1660909764006	15.8265616600565	21	0	12	0	1	8	0	10	14	9	0	0	0	3	11	11	0	7
Capana03g004535	brown	1336.66490762106	710.11814651307	626.546761107988	83.5713854050819	4919	3017	2898	0	0	0	31	57	25	1678	1523	1733	0	12	26	16	47	63
Capana03g004556	brown	48.6544417361899	33.6954304205282	14.9590113156617	18.7364191048665	42	0	0	2	0	1	17	8	7	14	0	0	0	10	0	14	13	5
Capana03g004557	brown	990.832104635252	610.107192171762	380.724912463491	229.382279708271	428	337	354	205	217	213	172	172	213	233	293	231	201	225	204	135	154	211
Capana03g004562	brown	531.959051262131	414.585861408727	117.373189853405	297.212671555322	201	216	63	15	21	31	9	8	13	12	11	25	15	28	24	10	12	16
Capana03g004566	brown	823.764660893256	692.727953347163	131.036707546093	561.69124580107	600	511	403	85	99	139	124	82	111	22	11	6	71	57	77	60	49	63
Capana03g004567	brown	166.950913982558	131.485358094562	35.4655558879962	96.0198022065655	17	11	12	5	11	12	0	1	0	1	6	0	11	0	6	3	0	4
Capana03g004570	brown	217.246315395289	115.99162147934	101.254693915949	14.7369275633911	226	214	266	195	194	205	189	179	200	187	237	203	200	204	161	171	169	208
Capana03g004575	brown	412.660800458328	322.744013216406	89.9167872419226	232.827225974483	1398	1086	1077	767	718	716	910	719	774	437	506	567	722	655	557	695	774	697
Capana03g004588	brown	786.975499308142	626.171616462931	160.803882845211	465.36773361772	749	442	525	227	268	226	258	257	238	315	321	273	253	340	406	330	265	259
Capana03g004591	brown	902.193082509595	672.359859296757	229.833223212837	442.52663608392	116	136	200	14	18	12	26	15	40	25	30	35	18	14	9	29	18	10
Capana03g004592	brown	109.866547245838	58.901607176645	50.9649400691933	7.93666710745165	411	274	289	14	11	12	13	27	26	33	26	20	166	251	485	398	44	69
Capana03g004605	brown	846.407777305333	548.837957072043	297.569820233291	251.268136838752	559	200	288	82	82	92	80	44	75	168	251	104	66	77	100	62	46	81
Capana03g004608	brown	528.418243520335	366.213138243281	162.205105277055	204.008032966226	230	244	241	113	113	116	147	141	109	185	125	134	107	104	162	163	165	136
Capana03g004611	brown	304.797017256148	224.953246143377	79.8437711127701	145.109475030607	531	140	193	134	135	137	168	138	103	190	203	153	104	118	320	140	110	120
Capana03g004612	brown	189.309027276791	138.377493854738	50.9315334220532	87.445960432685	144	102	138	111	92	89	77	86	65	55	70	79	107	99	127	68	71	89
Capana03g004629	brown	607.030868285483	497.642385426959	109.388482858524	388.253902568435	1051	1243	1287	849	796	763	679	817	708	613	566	695	600	700	603	699	700	704
Capana04g000015	brown	294.439888234044	238.188172321678	56.2517159123664	181.936456409312	727	727	837	385	406	407	353	311	350	365	370	350	453	623	700	537	426	408
Capana04g000020	brown	128.445836211673	93.8645762487181	34.5812599629545	59.2833162857635	45	46	40	2	7	5	11	2	7	11	15	14	40	34	11	43	1	3
Capana04g000025	brown	504.602736153837	424.793600293066	79.8091358607711	344.984464432295	427	129	233	104	96	79	92	95	79	95	77	73	77	74	216	115	79	75
Capana04g000027	brown	49.5176914337938	29.4087014450503	20.1089899887435	9.29971145630682	1583	1852	2082	1644	1840	1829	1458	1374	1434	1599	1707	1449	1461	1605	2179	1526	1325	1199
Capana04g000040	brown	1254.45846286751	825.451123528179	429.00733933933	396.443784188849	5318	2871	3826	828	898	946	975	905	793	1961	1676	2027	901	1045	1496	858	917	798
Capana04g000042	brown	76.6148580046785	26.3773633261719	50.2374946785066	-23.8601	791	1085	1189	848	924	871	1032	931	913	1018	1126	943	906	836	770	913	1022	894
Capana04g000044	brown	125.993461936927	84.3412937398576	41.6521681970694	42.6891255427882	807	693	737	585	673	742	622	546	532	598	772	500	619	661	637	530	527	511
Capana04g000053	brown	1165.05165970381	770.289821884299	394.76183781951	375.527984064789	2527	1202	1254	51	42	66	64	52	38	707	603	414	35	84	286	61	60	54
Capana04g000061	brown	228.985147379308	116.084054345035	112.901093034273	3.18296131076144	501	793	704	552	554	537	477	421	470	494	725	535	514	549	442	486	473	441
Capana04g000063	brown	348.02219401084	282.789757340841	65.232436669999	217.557320670842	800	659	666	478	519	493	554	597	549	596	447	550	507	520	654	575	559	486
Capana04g000066	brown	42.1713061807873	15.2554630370298	26.9158431437575	-11.6604	729	598	671	462	468	499	747	741	696	563	568	561	547	535	565	451	657	617
Capana04g000070	brown	406.335790380967	310.751221195666	95.5845691853012	215.166652010364	371	349	270	187	207	191	171	162	184	135	83	101	209	200	227	190	159	184
Capana04g000076	brown	1231.32659050305	920.789103020574	310.537487482472	610.251615538102	125	96	119	12	16	23	20	6	5	23	15	23	4	7	3	3	1	3
Capana04g000077	brown	841.283581637413	469.293474067925	371.990107569489	97.3033664984359	5888	10176	14037	2686	2930	3387	1699	1926	1832	5310	4686	5358	1428	1595	1249	1598	1942	1943
Capana04g000078	brown	132.182163912062	99.7501076729396	32.4320562391224	67.3180514338172	106	117	126	77	78	77	96	85	107	58	66	87	89	78	46	95	92	59
Capana04g000085	brown	367.346342716283	241.079847891818	126.266494824466	114.813353067352	789	811	1232	724	716	713	467	454	593	754	645	653	602	564	436	662	440	550
Capana04g000103	brown	135.129634396576	39.0752775311517	96.0543568654244	-56.9791	1098	1566	1573	1312	1390	1507	1541	1662	1472	1118	1134	964	1176	1159	893	1386	1570	1260
Capana04g000104	brown	11.2728279788785	4.80115656824635	6.47167141063213	-1.67051	195	84	84	68	64	91	114	52	142	30	158	107	171	85	113	190	44	73
Capana04g000113	brown	1268.92	693.286835357859	575.630955657139	117.65587970072	4755	5978	7116	569	549	560	458	518	445	2518	2333	2724	482	577	545	451	489	391
Capana04g000138	brown	606.263453430083	501.90385131304	104.359602117044	397.544249195996	587	269	333	125	101	95	183	224	155	146	156	148	153	104	144	162	172	179
Capana04g000149	brown	1458.71590496774	909.419477356228	549.29642761151	360.123049744718	6608	4829	5687	574	639	714	393	422	438	2139	1914	2296	491	553	731	476	385	385
Capana04g000151	brown	446.112538975798	365.954444634502	80.1580943412957	285.796350293206	73	45	45	26	36	27	11	6	15	5	8	3	22	25	33	12	9	10
Capana04g000156	brown	885.319272494214	541.847438985093	343.471833509122	198.375605475971	113	161	77	13	8	10	0	0	4	38	30	37	11	10	11	0	0	0
Capana04g000181	brown	336.142502057695	276.721732836255	59.4207692214398	217.300963614815	869	763	900	575	549	560	527	480	442	549	400	435	593	647	529	726	587	544
Capana04g000185	brown	472.879982305863	389.469156024574	83.4108262812886	306.058329743286	378	685	619	339	311	316	266	300	292	211	191	239	306	278	151	253	260	262
Capana04g000193	brown	257.131441572994	68.7655111852592	188.365930387735	-119.6	813	1110	1079	1076	1070	1154	925	946	1145	720	760	717	1088	950	710	1077	1031	1117
Capana04g000194	brown	407.20044212314	337.92146090359	69.2789812195502	268.64247968404	309	214	261	176	184	169	130	63	141	112	143	70	124	116	73	116	116	134
Capana04g000210	brown	605.61621470048	304.832415214931	300.783799485549	4.04861572938216	505	391	377	308	312	277	270	249	270	314	420	317	251	275	373	229	228	237
Capana04g000213	brown	390.570186062869	315.010540330037	75.5596457328323	239.450894597204	2422	1444	1861	1457	1435	1436	881	763	1006	835	682	714	1122	1113	1286	1076	862	856
Capana04g000234	brown	221.526199885567	163.889696977839	57.6365029077277	106.253194070112	445	476	535	463	432	453	313	380	358	299	255	339	309	383	348	284	272	304
Capana04g000272	brown	1378.57777919282	706.203017507334	672.374761685489	33.8282558218448	63653	37487	53482	11978	11642	11461	8904	8273	8099	31987	28273	29382	10942	11247	13784	8762	8648	7683
Capana04g000278	brown	267.794290419422	215.536127050765	52.2581633686571	163.277963682108	189	251	305	162	176	182	148	112	121	113	110	95	109	134	209	142	104	78
Capana04g000290	brown	825.334268033971	505.086583367228	320.247684666743	184.838898700485	10109	4756	5154	2308	2425	2331	2610	2274	2010	4110	4959	4003	2456	2496	4445	2668	2441	2325
Capana04g000295	brown	1148.88595319351	813.271252766159	335.614700427351	477.656552338809	978	1105	1212	350	343	300	373	328	274	479	339	454	330	331	340	234	241	227
Capana04g000297	brown	313.002280535276	229.475423842086	83.5269	145.948567148896	636	908	701	490	558	564	286	316	315	415	385	487	411	508	608	390	305	264
Capana04g000312	brown	684.485702184982	143.684884176361	540.800818008621	-397.116	785	1240	1369	651	722	671	581	614	687	940	1106	1315	601	575	479	562	556	565
Capana04g000335	brown	697.902270146934	562.259288724512	135.642981422422	426.61630730209	364	92	113	7	2	2	5	3	4	25	30	21	11	5	2	6	2	7
Capana04g000345	brown	235.124212111301	181.122126634008	54.0020854772931	127.120041156715	406	498	551	286	255	246	252	261	237	233	149	196	381	365	301	414	232	251
Capana04g000350	brown	21.0216118671407	10.1924359867226	10.8291758804181	-0.63674	26	32	33	36	33	24	20	17	23	9	24	35	26	34	35	21	25	13
Capana04g000373	brown	425.76715357179	249.941079514138	175.826074057652	74.1150054564864	463	601	703	374	397	353	259	259	386	409	528	356	412	409	315	314	326	404
Capana04g000376	brown	326.568	265.360132213512	61.2076626053889	204.152469608123	60	36	39	22	11	19	36	14	17	18	8	7	18	19	36	8	19	16
Capana04g000378	brown	530.987171038387	446.831009825496	84.1561612128912	362.674848612605	1953	1275	1637	994	884	983	665	501	446	653	484	609	760	931	1226	809	638	662
Capana04g000387	brown	427.161666888349	263.146841961819	164.01482492653	99.1320170352889	527	488	524	349	406	386	368	460	361	393	403	443	365	315	286	383	382	367
Capana04g000400	brown	594.16713213968	439.919897479353	154.247234660328	285.672662819025	50	58	73	22	29	19	26	24	23	31	28	18	22	15	16	25	38	13
Capana04g000407	brown	1235.84982967833	857.307015155384	378.542814522948	478.764200632436	8271	5191	6960	2198	2306	2277	1848	1670	1893	3475	3066	3390	2262	2497	3502	2189	1866	2016
Capana04g000411	brown	1247.67033552894	829.806082917801	417.864252611143	411.941830306658	412	284	488	12	18	25	2	2	4	135	114	59	13	19	11	7	3	9
Capana04g000432	brown	1095.57183774378	837.193212231376	258.378625512404	578.814586718971	796	486	408	58	59	49	68	49	36	121	129	114	74	82	73	68	36	33
Capana04g000437	brown	75.1659228130907	63.2364227453415	11.9295000677492	51.3069226775924	53	413	377	189	218	217	196	181	257	145	225	318	285	283	64	295	197	268
Capana04g000450	brown	592.899608683184	354.729229277463	238.170379405721	116.558849871742	34	45	43	21	30	22	15	10	9	23	17	25	5	7	6	9	8	7
Capana04g000468	brown	241.744479478614	201.170537038487	40.5739424401274	160.59659459836	84	57	58	22	44	44	18	19	33	33	24	15	61	28	36	41	18	23
Capana04g000474	brown	228.793183541766	178.998688220949	49.7944953208174	129.204192900132	392	485	439	384	392	398	334	337	396	336	363	373	366	402	331	329	337	305
Capana04g000486	brown	971.906995425863	711.186393406234	260.720602019629	450.465791386605	328	214	195	95	103	81	36	34	35	97	112	82	60	89	102	65	23	43
Capana04g000493	brown	1164.21604277897	859.50346211943	304.712580659535	554.790881459895	734	624	511	99	140	151	63	39	64	161	132	125	39	45	32	46	37	63
Capana04g000497	brown	110.686327775761	35.793502602617	74.8928251731444	-39.0993	629	831	943	743	708	745	724	721	735	769	898	873	727	744	518	849	722	669
Capana04g000511	brown	637.162724930531	528.998585560805	108.164139369726	420.834446191079	1512	1673	2059	1034	966	973	531	469	509	382	367	512	609	616	626	671	432	496
Capana04g000525	brown	1150.80827357409	614.108201005322	536.70007256877	77.4081284365511	242	171	130	9	8	10	19	43	23	97	96	85	13	11	57	16	25	19
Capana04g000542	brown	1282.34432715279	847.27572296266	435.068604190126	412.207118772533	1250	814	969	85	75	70	197	122	105	352	416	353	174	135	134	192	204	184
Capana04g000551	brown	69.9231682746629	45.4285924743921	24.4945758002708	20.9340166741213	131	141	106	47	159	162	33	0	0	4	104	34	0	22	0	18	91	0
Capana04g000557	brown	255.136137844632	173.91409344201	81.2220444026225	92.6920490393871	532	497	524	382	413	402	405	380	373	492	431	336	432	398	489	416	316	322
Capana04g000566	brown	673.749469396914	547.051217661709	126.698251735205	420.352965926504	714	531	501	363	394	403	404	376	376	416	394	414	421	426	498	380	365	384
Capana04g000568	brown	994.966290886064	691.416680565389	303.549610320675	387.867070244714	486	480	316	140	99	121	130	129	87	174	189	140	96	92	106	132	101	87
Capana04g000577	brown	659.259414252253	440.527068374125	218.732345878128	221.794722495997	64	41	62	29	31	35	3	0	3	25	26	18	8	12	11	0	6	7
Capana04g000591	brown	960.565986313381	595.442411763313	365.123574550068	230.318837213245	1147	1251	1025	495	426	480	639	635	535	690	676	686	447	433	492	506	575	530
Capana04g000594	brown	1189.16233374525	844.304765894142	344.857567851104	499.447198043038	4547	5374	6458	154	157	172	83	55	101	810	923	917	100	127	112	94	79	85
Capana04g000607	brown	464.408941623378	347.785838040015	116.623103583363	231.162734456651	1173	924	907	351	368	330	594	657	505	581	617	580	691	553	633	727	538	462
Capana04g000614	brown	505.434665117737	422.361170832993	83.0734942847433	339.28767654825	1158	520	700	379	394	353	425	385	365	279	282	198	302	328	622	391	343	359
Capana04g000622	brown	613.419788268859	431.146871131212	182.272917137647	248.873953993565	37	17	59	1	0	0	5	7	1	7	6	14	1	0	1	12	2	0
Capana04g000624	brown	516.642919918638	428.316607633829	88.3263122848087	339.990295349021	2286	2045	2052	1575	1570	1610	1646	1444	1496	1192	1260	1555	1439	1375	1576	1491	1616	1543
Capana04g000647	brown	102.429901678704	72.6403279856022	29.7895736931015	42.8507542925007	214	241	110	75	67	92	121	148	123	73	74	43	141	84	39	146	97	74
Capana04g000651	brown	917.850617804369	721.694099866718	196.156517937651	525.537581929067	97	58	69	14	26	17	6	17	13	10	34	8	3	7	28	14	6	10
Capana04g000657	brown	1385.62507046659	762.286886155136	623.338184311457	138.948701843678	405	254	295	50	61	44	47	25	22	169	176	142	34	58	88	60	31	37
Capana04g000661	brown	167.124172209977	109.286349087721	57.8378231222556	51.4485259654658	496	779	991	675	707	705	642	725	634	453	460	592	611	686	486	726	700	654
Capana04g000662	brown	68.8088408038342	47.5112412165697	21.2975995872645	26.2136416293051	371	644	602	567	518	590	587	562	547	505	524	550	500	521	404	534	580	576
Capana04g000672	brown	1105.60708705682	890.347247792049	215.259839264772	675.087408527276	984	567	716	94	78	90	122	123	95	139	125	101	87	93	101	142	111	107
Capana04g000673	brown	650.445253510286	538.26195046456	112.183303045725	426.078647418835	116	84	81	38	50	56	55	43	47	53	37	32	29	41	40	33	44	48
Capana04g000757	brown	1096.50023022703	842.423961019154	254.076269207879	588.347691811275	244	232	259	63	50	61	61	81	63	67	63	70	52	46	40	41	72	56
Capana04g000759	brown	1078.21285143728	736.013970364543	342.198881072735	393.815089291809	327	196	212	78	93	80	96	73	83	128	156	121	98	103	117	111	77	95
Capana04g000765	brown	698.166973846218	480.358584479574	217.808389366644	262.55019511293	676	605	586	349	335	365	465	393	372	339	414	518	361	347	377	417	351	328
Capana04g000813	brown	949.14093041196	745.732228921971	203.408701489989	542.323527431982	1979	1215	1342	493	513	485	453	475	461	621	650	629	474	669	1003	554	446	474
Capana04g000828	brown	272.792712009839	157.176871852814	115.615840157025	41.5610316957892	1356	2487	2354	1786	1882	1947	1530	1524	1802	923	934	1097	1760	1835	1074	1771	1740	1653
Capana04g000843	brown	234.712420477593	170.36837888466	64.3440415929329	106.024337291727	632	959	1155	637	719	756	633	711	804	511	459	445	677	669	387	665	652	735
Capana04g000849	brown	190.807775547296	169.498550431707	21.3092251155887	148.189325316118	1287	2327	2462	1897	1976	2024	1547	1573	1716	1489	1751	1735	1693	1637	1070	1696	1653	1676
Capana04g000854	brown	332.896060991557	143.105810448364	189.790250543193	-46.6844	1485	1060	1117	875	842	871	974	1151	938	1151	1090	1208	897	906	1080	965	1036	1046
Capana04g000859	brown	148.434310721005	123.001302915234	25.4330078057712	97.5682951094623	125	72	64	81	66	73	68	44	69	64	55	46	48	49	54	59	54	61
Capana04g000861	brown	743.054615692587	366.424177623902	376.630438068685	-10.2063	2094	2501	2677	1492	1523	1592	538	485	695	1566	1510	1747	795	860	703	523	472	664
Capana04g000879	brown	130.516721938906	71.2630880188134	59.2536339200926	12.0094540987208	62	12	9	7	0	0	6	7	10	5	0	2	8	0	69	0	17	4
Capana04g000891	brown	144.869975013224	56.5298142005303	88.3401608126933	-31.8103	626	794	766	608	691	694	726	711	681	549	568	548	646	599	507	701	771	687
Capana04g000905	brown	307.185687390295	93.0349687027983	214.150718687497	-121.116	647	904	905	895	892	856	627	680	730	262	323	343	716	710	518	723	656	601
Capana04g000916	brown	56.0824364882084	28.7598850767559	27.3225514114525	1.43733366530334	167	94	96	82	87	115	98	94	70	56	118	101	106	141	159	75	82	86
Capana04g000917	brown	635.875530347533	515.955372713077	119.920157634456	396.035215078621	1268	1264	1317	924	915	856	935	1015	951	828	841	861	815	840	795	908	945	783
Capana04g000929	brown	944.441883391307	678.257591212227	266.18429217908	412.073299033147	242	232	240	152	127	159	96	105	113	121	127	159	111	124	110	95	119	103
Capana04g000945	brown	259.175972003845	184.055018075272	75.1209539285722	108.934	789	513	444	184	223	176	293	327	186	86	66	59	307	300	352	523	246	208
Capana04g000962	brown	124.179366137933	78.8839851824578	45.2953809554757	33.5886042269822	473	417	425	346	344	340	396	426	361	352	372	353	341	381	501	369	378	355
Capana04g000965	brown	168.240628390769	104.229646018647	64.0109823721227	40.218663646524	187	273	256	200	203	197	208	190	198	213	204	245	211	189	162	207	223	194
Capana04g000980	brown	193.271538425745	144.508203199048	48.7633352266971	95.7448679723505	78	23	13	5	18	19	27	28	10	20	28	15	9	10	15	13	19	11
Capana04g000986	brown	484.457271789365	391.597382427965	92.8598893613991	298.737493066566	137	88	104	47	50	52	57	61	51	36	32	27	40	63	66	58	59	71
Capana04g001002	brown	384.70716021972	329.673330774718	55.0338294450027	274.639501329715	121	38	45	1	0	1	5	8	11	1	0	1	39	23	12	31	6	9
Capana04g001008	brown	310.206280466487	263.168697795851	47.0375826706363	216.131115125214	1707	158	197	53	89	20	68	32	74	78	0	0	14	105	118	198	73	39
Capana04g001037	brown	347.145212988697	272.610358680952	74.534854307745	198.075504373207	128	50	45	35	26	30	40	28	32	9	0	7	31	32	36	31	23	18
Capana04g001047	brown	185.782985317156	144.409093776388	41.3738915407684	103.035202235619	2318	4125	3305	2059	2093	2067	1272	1166	1636	1568	1172	1679	2825	2728	1992	2294	1359	1304
Capana04g001052	brown	414.421085534219	317.916840426189	96.5042451080301	221.412595318158	633	367	469	230	258	212	250	210	238	137	63	131	314	249	292	234	263	300
Capana04g001056	brown	627.463598658226	128.522	498.941477967226	-370.419	682	964	997	649	633	660	597	591	607	870	857	941	651	677	519	638	662	643
Capana04g001082	brown	255.173982326853	60.4936552208915	194.680327105961	-134.187	190	207	264	269	249	285	183	186	191	62	66	89	156	191	148	159	162	185
Capana04g001093	brown	982.729957762933	757.777544822948	224.952412939985	532.825131882963	24446	18350	19127	7598	8126	8087	2704	2008	3345	7189	6279	6460	5623	6927	10503	4090	2671	2751
Capana04g001107	brown	886.15207252072	585.022552912108	301.129519608612	283.893033303496	2370	2909	3030	866	977	1056	847	920	823	1601	1285	1358	1266	1251	1059	1651	1033	855
Capana04g001115	brown	463.204943235014	172.569912903738	290.635030331277	-118.065	1783	2761	2547	1537	1721	1809	1114	1142	1488	1910	2178	2268	1737	1758	1161	1649	1204	1436
Capana04g001131	brown	142.708865478107	113.542156561613	29.1667089164941	84.3754476451186	83	145	219	121	133	156	104	114	125	106	59	90	119	114	78	109	93	89
Capana04g001168	brown	484.284504076198	401.691917157918	82.5925869182804	319.099330239638	4479	2477	2614	1112	1250	1150	1267	1191	867	786	804	883	1375	1562	2831	1520	1360	1082
Capana04g001169	brown	144.881059795872	53.9527063468255	90.9283534490463	-36.9756	526	539	501	500	475	501	469	440	435	308	394	382	449	454	545	403	419	412
Capana04g001174	brown	562.711616612483	365.071805074501	197.639811537983	167.431993536518	688	454	576	454	410	419	345	355	365	407	460	462	313	333	502	317	316	365
Capana04g001194	brown	1024.93101945321	675.824934909705	349.106084543503	326.718850366202	1424	1586	1558	879	909	893	776	676	686	947	892	1069	879	906	956	801	649	724
Capana04g001229	brown	893.157338134535	733.156040965506	160.001297169029	573.154743796477	375	269	450	93	127	99	27	23	29	50	25	48	58	75	71	71	25	46
Capana04g001230	brown	792.224575804852	651.533465594809	140.691110210043	510.842355384766	178	202	219	75	57	81	9	8	26	26	18	23	47	55	67	34	14	22
Capana04g001232	brown	30.6635273853321	11.4061865566404	19.2573408286917	-7.85115	0	52	41	13	37	37	34	38	44	0	1	46	83	30	0	15	44	23
Capana04g001245	brown	1061.22078969956	874.13764418794	187.083145511618	687.054498676322	1049	704	847	48	74	108	71	116	128	62	51	59	88	84	87	132	95	89
Capana04g001246	brown	901.955486792378	752.859569529645	149.095917262734	603.763652266911	4425	3514	3432	1005	1033	963	1341	990	1278	1074	1141	612	1261	1179	1340	1245	1282	1482
Capana04g001248	brown	556.729897577271	428.855008848449	127.874888728822	300.980120119627	2948	3801	3569	2444	2381	2504	2456	2540	2595	2345	2269	2366	2107	2232	1994	1986	2307	2305
Capana04g001249	brown	907.396663972562	581.011355488625	326.385308483937	254.626047004688	112	85	68	31	35	30	38	36	36	56	57	37	32	39	30	41	18	27
Capana04g001253	brown	1305.04296890244	971.769005120717	333.273963781726	638.495041338991	10599	7146	8507	215	235	239	157	89	208	1159	1335	1361	147	148	130	154	80	124
Capana04g001270	brown	202.28976692415	41.6934002804338	160.596366643716	-118.903	1231	1795	1848	2105	2251	2179	1632	1986	1882	1364	1480	1483	1788	1756	1361	1659	1730	1486
Capana04g001281	brown	1171.56377325367	886.478235085219	285.085538168452	601.392696916767	936	633	755	216	255	253	228	175	242	315	328	322	279	259	394	242	235	284
Capana04g001287	brown	592.096127252056	473.550621646946	118.54550560511	355.005116041836	623	156	140	22	14	21	28	21	9	47	63	76	7	29	101	3	11	5
Capana04g001290	brown	288.274229776711	237.053886587322	51.2203431893894	185.833543397933	49	39	34	27	16	33	18	20	18	27	17	15	27	15	35	24	17	18
Capana04g001315	brown	109.164778484651	53.0537822065294	56.1109962781219	-3.05721	460	406	439	342	328	367	389	353	378	319	306	259	462	366	394	355	318	396
Capana04g001372	brown	106.986145998911	90.3340153124728	16.6521306864383	73.6818846260344	0	79	224	38	59	77	0	59	54	0	61	0	7	45	0	28	41	8
Capana04g001383	brown	457.292453109376	368.367211898778	88.9252412105978	279.441970688181	568	495	459	249	225	259	337	313	305	269	295	343	363	317	391	374	307	251
Capana04g001390	brown	274.653298306651	129.08882724081	145.56447106584	-16.4756	774	1205	1226	1056	998	1035	915	980	959	497	594	558	879	885	604	947	931	778
Capana04g001395	brown	108.018078943269	72.3675951054102	35.6504838378583	36.7171112675519	149	118	200	100	97	128	128	103	107	71	77	107	131	117	81	143	118	114
Capana04g001408	brown	1360.25398953719	841.853126922299	518.400862614889	323.45226430741	852	597	588	149	138	141	48	43	50	277	310	254	80	98	165	46	32	37
Capana04g001417	brown	119.595497776564	97.8726515029059	21.7228462736578	76.1498052292481	1677	2490	2420	2105	2163	2210	2084	2297	2158	1961	1954	2100	1973	2063	1540	2115	2137	2043
Capana04g001453	brown	947.01334854355	772.470835230967	174.542513312583	597.928321918384	707	257	443	12	11	4	37	33	23	22	61	21	13	13	12	20	44	33
Capana04g001458	brown	240.831831873929	184.035284414624	56.7965474593047	127.238736955319	213	209	253	131	135	158	167	155	136	157	96	100	125	140	122	167	197	140
Capana04g001460	brown	628.988486112348	541.086624057213	87.9018620551342	453.184762002079	1206	544	802	176	165	142	210	168	289	108	59	73	363	286	262	269	160	295
Capana04g001472	brown	229.02508403963	147.52361070306	81.5014733365699	66.0221373664902	386	1456	1544	1204	1024	1100	861	1008	1062	372	445	642	817	1025	373	1067	1029	930
Capana04g001542	brown	253.748233715775	211.767943839093	41.9802898766814	169.787653962412	185	336	425	219	200	181	192	211	210	135	153	181	150	172	95	156	220	237
Capana04g001554	brown	438.698759214017	294.394170939791	144.304588274226	150.089582665565	296	274	358	154	177	149	204	247	201	192	218	232	178	165	159	207	204	224
Capana04g001566	brown	164.03144691163	132.703929879307	31.3275170323231	101.376412846984	38	197	199	120	142	130	59	76	96	93	118	146	106	125	15	94	86	84
Capana04g001581	brown	234.796205723201	143.315015177764	91.4811905454372	51.8338246323271	594	886	1002	819	823	890	594	600	619	400	414	501	707	682	462	767	594	603
Capana04g001588	brown	798.031436984809	663.388099823145	134.643337161664	528.744762661481	1041	1066	1237	519	508	565	518	496	520	481	383	495	559	614	645	580	523	448
Capana04g001610	brown	44.6341664629834	18.722712817056	25.9114536459274	-7.18874	260	268	141	75	165	149	187	142	121	104	14	78	250	105	134	288	104	99
Capana04g001615	brown	472.707188262913	371.918946288176	100.788241974737	271.130704313439	314	494	434	272	268	242	186	166	208	148	141	275	196	160	91	152	152	180
Capana04g001621	brown	1421.75240126443	851.915424054109	569.836977210324	282.078446843785	2606	2535	2638	550	563	535	525	519	543	1261	1231	1030	529	512	555	501	498	495
Capana04g001629	brown	215.108904282729	99.2941007565711	115.814803526158	-16.5207	567	1589	1581	1313	1291	1514	761	1124	1315	575	546	663	1386	1326	677	1408	1177	1157
Capana04g001632	brown	83.0391617695358	42.9166210828843	40.1225406866515	2.79408039623274	44	3	139	37	0	0	0	12	0	25	76	0	29	1	3	22	0	32
Capana04g001638	brown	760.200359404303	645.203191938098	114.997167466205	530.206024471893	340	217	271	83	97	96	110	102	83	31	19	72	66	84	99	78	75	83
Capana04g001640	brown	976.58	694.67481488037	281.905663226329	412.769151654041	545	711	815	18	7	8	18	11	4	112	149	115	8	125	242	15	8	12
Capana04g001651	brown	629.206156440868	521.12616670207	108.079989738799	413.046176963271	112	55	43	29	11	23	19	12	8	16	4	25	11	17	13	16	8	10
Capana04g001670	brown	599.577941406588	156.653868008818	442.92407339777	-286.27	579	731	774	572	561	575	546	537	518	650	676	704	553	575	543	530	537	479
Capana04g001693	brown	993.491450445012	808.543899778822	184.947550666189	623.596349112633	2014	1923	2066	1080	1006	1011	800	915	828	962	837	947	1001	1111	1105	950	956	916
Capana04g001723	brown	67.7792474628722	44.2989681550443	23.480279307828	20.8186888472163	80	588	632	475	480	466	433	555	496	389	486	551	414	402	81	466	562	483
Capana04g001726	brown	392.027715537544	267.775314524273	124.25240101327	143.522913511003	21	48	21	0	2	0	0	0	0	0	13	0	1	0	0	14	1	0
Capana04g001738	brown	337.293756752612	215.28919883788	122.004557914732	93.2846409231482	2933	4010	4073	2836	2972	2959	2442	2769	2730	1620	1645	1760	2537	2637	1876	2570	2673	2651
Capana04g001744	brown	591.594126424501	430.51996312119	161.07416330331	269.44579981788	45	90	69	22	33	22	27	16	11	22	28	21	20	15	17	15	23	22
Capana04g001750	brown	152.237304245885	79.9583687378006	72.2789355080848	7.67943322971576	68	283	230	269	210	225	211	175	229	65	159	134	213	204	28	231	215	180
Capana04g001765	brown	137.23215079233	113.276515497102	23.9556352952279	89.3208802018742	962	1371	1282	1062	1118	1099	943	988	1204	951	1022	934	1047	1169	774	1142	1092	1060
Capana04g001771	brown	135.053845514989	99.7751672588816	35.278678256107	64.4964890027746	607	517	511	459	463	472	509	545	490	461	438	500	444	428	496	460	523	463
Capana04g001777	brown	811.840415408882	663.233177109358	148.607238299524	514.625938809834	945	764	775	334	345	282	332	327	355	361	409	312	487	473	513	364	331	369
Capana04g001840	brown	502.514659706872	408.74253315211	93.7721265547615	314.970406597349	255	309	312	180	201	183	147	176	144	160	170	111	150	136	190	143	185	171
Capana04g001868	brown	233.737498207639	200.95180212175	32.7856960858884	168.166106035862	1176	2377	2620	1723	1775	1641	1210	1442	1611	1528	1383	1750	1547	1536	787	1553	1484	1342
Capana04g001874	brown	130.599610129995	96.0521195406612	34.5474905893337	61.5046289513275	46	76	128	19	42	16	53	36	24	41	40	32	23	23	38	24	64	68
Capana04g001883	brown	536.237212344195	423.209217647886	113.027994696309	310.181222951578	1010	712	925	609	553	587	444	399	492	595	577	506	723	645	564	532	470	504
Capana04g001884	brown	589.012533672525	478.558883805222	110.453649867303	368.105233937919	324	478	448	236	217	249	199	122	143	141	105	146	147	175	107	104	124	148
Capana04g001888	brown	152.941055284131	129.520847626977	23.4202076571544	106.100639969822	124	317	377	269	189	238	158	134	259	101	182	145	166	201	151	156	185	163
Capana04g001891	brown	635.494885528769	405.454532555166	230.040352973603	175.414179581563	716	1227	1146	532	531	512	448	548	515	569	627	768	563	525	312	508	524	544
Capana04g001905	brown	265.539614409991	163.81511868358	101.724495726411	62.0906229571683	322	305	253	250	242	275	252	194	204	259	253	231	188	231	243	203	209	223
Capana04g001915	brown	307.042625222123	264.138504920604	42.9041203015196	221.234384619084	694	1415	1552	884	942	955	794	812	858	595	663	755	804	829	437	839	847	739
Capana04g001921	brown	46.4963955264681	23.4790899488697	23.0173055775984	0.461784371271328	639	655	668	652	721	696	600	618	528	670	579	606	581	576	430	557	548	510
Capana04g001925	brown	124.215140623642	80.3927166507873	43.8224239728551	36.5702926779322	488	626	637	478	504	517	421	355	515	571	458	531	558	536	358	494	432	477
Capana04g001935	brown	391.644270835888	312.456840616465	79.1874302194225	233.269410397043	953	1163	1153	876	937	903	725	796	692	641	713	758	713	648	553	633	629	676
Capana04g001947	brown	579.412880697497	305.191487714457	274.22139298304	30.9700947314168	841	1180	1003	646	636	582	540	458	544	661	722	869	619	743	685	615	508	444
Capana04g001958	brown	511.165717110933	396.65371225684	114.512004854093	282.141707402747	3597	3484	3586	2442	2449	2321	2609	2740	2636	2064	1857	1991	2265	2336	2442	2369	2658	2354
Capana04g001984	brown	108.821595176664	81.3903317471864	27.4312634294774	53.959068317709	436	419	385	405	382	382	284	333	355	328	332	376	358	340	314	394	299	333
Capana04g001996	brown	212.966450464416	158.797580238652	54.1688702257641	104.628710012888	1585	2224	2477	1985	1902	2147	1452	1724	1719	1301	1313	1604	1811	1913	1478	1621	1649	1448
Capana04g002019	brown	337.482795218242	216.484483369089	120.998311849153	95.4861715199359	1252	1766	1804	1339	1315	1327	987	1050	1192	588	648	656	1048	1067	841	1100	1008	1052
Capana04g002051	brown	321.004470462703	267.900246373521	53.1042240891816	214.79602228434	159	79	116	70	86	76	76	92	65	71	79	70	72	50	87	93	77	74
Capana04g002058	brown	679.460385394709	520.536765609763	158.923619784946	361.613145824817	1200	1107	1268	787	829	817	848	822	842	934	812	770	767	782	697	854	938	860
Capana04g002064	brown	155.091454695252	110.424779909521	44.6666747857313	65.7581051237896	191	40	71	17	51	40	85	50	38	32	70	68	41	36	141	77	49	42
Capana04g002077	brown	222.164528500038	131.565856857038	90.5986716429994	40.967185214039	1356	1177	1267	944	1055	1048	979	1064	918	1094	1319	790	863	871	1120	980	1002	893
Capana04g002080	brown	774.723570569881	655.251795902489	119.471774667391	535.780021235098	935	713	872	410	379	358	175	181	252	198	182	146	240	306	448	238	209	213
Capana04g002132	brown	250.962491964325	108.571680963051	142.390811001274	-33.8191	1154	1605	1522	1467	1492	1584	1000	1137	1158	806	691	858	1235	1322	1001	1203	1216	1129
Capana04g002167	brown	265.003260921341	158.029706058113	106.973554863228	51.0561511948859	312	344	385	210	204	209	270	281	252	330	235	250	222	199	236	287	268	244
Capana04g002185	brown	63.9157411298679	36.8627077203524	27.0530334095155	9.80967431083693	39	33	33	24	22	18	16	31	16	30	30	19	29	34	42	29	27	26
Capana04g002188	brown	782.62049907555	466.570258963277	316.050240112273	150.520018851004	484	531	554	264	237	231	224	244	200	286	326	389	153	304	352	294	274	252
Capana04g002209	brown	93.2919797839451	77.8990998247522	15.3928799591929	62.5062198655594	725	1508	1467	1310	1228	1222	1205	1208	1293	1069	1207	1127	986	1120	681	1119	1165	1196
Capana04g002271	brown	1145.13367547269	901.151312457091	243.982363015597	657.168949441494	2030	1355	1553	652	734	689	520	499	481	613	665	702	592	623	704	534	470	494
Capana04g002290	brown	72.1081008515283	53.6031398382123	18.504961013316	35.0981788248963	126	99	93	66	65	71	100	78	94	58	58	100	64	65	70	54	105	50
Capana04g002319	brown	466.059892600698	347.71272331119	118.347169289509	229.365554021681	507	626	709	469	461	475	436	472	441	499	464	454	413	446	437	501	473	467
Capana04g002340	brown	235.545685816111	183.292867746285	52.2528180698262	131.040049676459	727	780	764	341	346	330	4	5	65	157	158	123	413	560	743	317	21	124
Capana04g002355	brown	190.674001959983	148.84254951284	41.8314524471427	107.011097065697	932	920	1002	850	778	740	849	775	754	727	755	747	683	771	644	808	860	856
Capana04g002367	brown	35.8680581579708	18.4162309950833	17.4518271628876	0.964403832195742	15	19	14	22	10	4	2	0	20	0	0	1	9	28	0	9	1	0
Capana04g002374	brown	382.076085704106	322.746988437309	59.3290972667963	263.417891170513	351	172	202	71	110	108	110	82	84	101	74	75	153	131	172	183	89	77
Capana04g002408	brown	769.239015017164	641.801296167713	127.437718849451	514.363577318262	438	340	354	181	158	156	133	96	165	150	158	120	224	208	165	164	132	165
Capana04g002409	brown	801.874109906249	665.559692443121	136.314417463128	529.245274979992	278	200	267	146	127	152	145	149	128	151	140	129	155	149	174	156	143	130
Capana04g002411	brown	91.6777504120928	35.8837447289084	55.7940056831844	-19.9103	6605	3511	4392	2720	2852	2670	5018	5674	3774	3563	3791	3548	3350	3338	4844	4434	5256	4572
Capana04g002412	brown	1346.32172662487	806.396419840646	539.925306784221	266.471113056425	287	223	199	3	23	18	8	8	13	108	61	96	10	15	9	16	9	7
Capana04g002414	brown	280.101583781254	235.765212392901	44.3363713883532	191.428841004548	0	263	281	87	114	32	34	35	30	0	0	0	0	0	0	28	0	11
Capana04g002482	brown	770.081616074295	640.324798348676	129.756817725619	510.567980623056	1314	1019	1819	388	367	340	343	311	304	183	149	181	354	357	248	302	303	285
Capana04g002494	brown	244.025118752561	174.393869165646	69.6312495869157	104.76261957873	308	531	489	398	344	357	292	316	378	194	194	279	365	347	195	339	290	347
Capana04g002507	brown	504.342544724264	415.59417078502	88.7483739392446	326.845796845775	3183	1414	1634	877	1016	983	896	707	615	1033	822	798	794	901	1950	809	775	653
Capana04g002509	brown	229.449335651045	127.963011795667	101.486323855378	26.4766879402891	146	299	402	285	306	316	142	172	247	64	52	78	175	189	144	200	160	176
Capana04g002517	brown	1320.78598981137	787.664419176413	533.121570634957	254.542848541456	1376	836	1027	51	55	34	41	35	40	620	363	279	67	53	57	58	20	61
Capana04g002519	brown	1220.09	831.099395407459	388.987175672542	442.112219734917	1575	893	969	23	25	20	35	42	50	284	504	161	46	32	32	46	44	35
Capana04g002527	brown	182.558728208995	137.780896923798	44.7778312851967	93.0030656386015	149	61	73	92	81	76	29	25	27	53	30	39	55	57	89	29	23	36
Capana04g002551	brown	635.512851543252	517.936721881952	117.576129661301	400.360592220651	900	616	679	452	444	429	437	404	422	380	528	458	483	434	627	397	465	439
Capana04g002552	brown	432.725377239613	346.715147318292	86.0102299213215	260.70491739697	561	401	385	234	273	234	293	306	266	244	204	137	284	280	337	274	265	276
Capana04g002555	brown	36.4060188034304	16.2862765253825	20.1197422780479	-3.83347	0	19	23	2	7	3	3	3	15	1	2	4	25	8	7	15	13	16
Capana04g002557	brown	103.241357295394	60.9155942583031	42.3257630370911	18.5898312212121	921	480	459	435	384	436	527	534	468	611	508	559	611	459	784	515	486	592
Capana04g002595	brown	1311.46484304889	954.936195203679	356.52864784521	598.40754735847	1853	1547	1944	248	249	266	35	21	48	365	348	350	101	141	184	78	58	75
Capana04g002600	brown	778.46022709472	569.565688120628	208.894538974092	360.671149146536	1241	742	934	476	440	400	456	504	498	648	541	620	453	520	797	476	515	465
Capana04g002601	brown	147.802246225064	125.009464520868	22.7927817041962	102.216682816672	507	1248	1083	838	801	779	496	459	819	659	720	758	897	794	318	692	559	692
Capana04g002610	brown	400.942516246334	331.02868097337	69.9138352729642	261.114845700406	1039	969	793	619	562	656	660	652	642	633	517	523	632	579	851	578	577	598
Capana04g002611	brown	1218.0978727022	799.118277064629	418.97959563757	380.13868142706	485	461	473	165	183	184	59	64	80	216	187	186	81	135	132	66	60	70
Capana04g002617	brown	35.4456655225905	26.2764217660137	9.1692437565768	17.1071780094369	9	22	24	24	18	13	13	8	14	1	19	15	15	28	3	13	4	6
Capana04g002656	brown	76.0268857199625	42.6679393353799	33.3589463845826	9.30899295079739	194	214	223	128	114	126	209	229	176	152	143	115	160	136	94	159	165	157
Capana04g002805	brown	118.240002429657	53.0232507670024	65.2167516626546	-12.1935	76	116	108	109	102	104	70	70	90	57	58	75	108	104	60	126	92	83
Capana04g002806	brown	42.9870717171748	15.8551439202297	27.1319277969451	-11.2768	1027	685	668	728	758	778	929	874	779	816	705	784	698	613	845	744	781	754
Capana04g002811	brown	235.572097692568	178.497842777404	57.0742549151635	121.423587862241	498	1049	955	658	701	741	591	568	674	413	383	526	613	620	348	703	713	663
Capana04g002821	brown	51.0192256254754	14.6956541431112	36.3235714823643	-21.6279	421	714	700	528	567	559	502	455	517	596	614	780	565	725	565	577	579	558
Capana04g002823	brown	512.531616295533	424.258225973195	88.273390322338	335.984835650857	1606	1241	1392	843	898	829	1036	1113	892	883	830	833	870	904	1084	960	1111	942
Capana04g002848	brown	361.006776056976	141.493190653305	219.513585403671	-78.0204	900	1291	1339	985	1013	1081	872	757	865	1030	1213	1100	832	910	769	858	887	797
Capana04g002855	brown	61.4793838064996	25.728726974834	35.7506568316656	-10.0219	6	30	22	36	26	29	19	26	35	11	24	17	13	28	4	14	27	23
Capana04g002876	brown	124.617705479027	88.5601994309594	36.0575060480678	52.5026933828915	29	16	34	17	17	26	4	1	13	0	26	10	17	12	12	8	2	3
Capana04g002883	brown	660.413428835822	549.711842061894	110.701586773929	439.010255287965	527	425	534	168	190	187	193	217	241	113	101	76	174	218	143	218	201	169
Capana04g002884	brown	1383.75717680643	699.972521318855	683.784655487578	16.1878658312767	3539	2200	3332	547	563	588	373	268	365	1621	1597	1782	451	498	824	316	267	341
Capana04g002886	brown	385.318195460547	264.115246149311	121.202949311236	142.912296838076	437	383	369	261	237	216	243	290	224	112	118	161	199	264	228	244	226	248
Capana04g002887	brown	761.890952206022	540.198004541094	221.692947664928	318.505056876166	395	546	617	281	268	275	270	301	297	319	290	326	238	303	266	276	267	262
Capana04g002896	brown	1418.07843486848	638.03203067339	780.046404195087	-142.014	2261	1551	1548	124	118	106	74	85	61	1034	979	1018	111	113	145	67	56	53
Capana04g002899	brown	790.711243435585	632.741892616759	157.969350818826	474.772541797933	136	137	104	69	47	50	45	33	40	49	44	37	33	47	45	49	54	42
Capana05g000013	brown	153.883394657166	132.163057366615	21.7203372905507	110.442720076065	812	1997	1873	1217	1188	1251	1075	1325	1416	988	1101	1175	1068	1184	860	1399	1393	1164
Capana05g000015	brown	16.2044342674745	10.5690682916578	5.63536597581672	4.93370231584109	6	13	23	12	13	27	12	15	13	4	13	21	2	22	0	19	10	14
Capana05g000022	brown	855.865923911455	648.27177561564	207.594148295815	440.677627319824	721	441	586	271	298	267	359	338	297	394	348	317	288	284	420	305	282	289
Capana05g000023	brown	22.6631277188749	13.1591811099692	9.50394660890568	3.65523450106351	73	30	9	21	31	26	26	19	26	44	7	20	40	6	38	24	54	33
Capana05g000028	brown	295.300096555061	228.378860142967	66.9212364120939	161.457623730873	884	550	612	391	347	366	421	374	376	367	275	246	467	382	541	582	501	433
Capana05g000032	brown	619.237868747842	506.816268774483	112.421599973359	394.394668801124	429	470	453	254	259	267	135	119	171	183	138	168	254	249	236	141	135	134
Capana05g000038	brown	880.772976395732	739.814321651137	140.958654744595	598.855666906542	3347	2481	2833	1330	1510	1380	1238	1300	1059	1100	1128	1103	1074	1260	1910	1161	1080	1153
Capana05g000044	brown	113.945472568338	50.2063350162712	63.7391375520665	-13.5328	133	410	386	411	422	406	345	372	392	247	295	368	331	367	252	372	352	361
Capana05g000094	brown	1301.68268854418	816.920543122835	484.762145421345	332.15839770149	1055	909	744	72	54	58	62	66	43	253	405	228	34	37	37	68	43	20
Capana05g000102	brown	209.858893278918	162.844152686193	47.0147405927259	115.829412093467	19	57	78	40	51	25	0	16	24	27	16	29	16	20	5	23	1	3
Capana05g000108	brown	1287.23351935702	907.216372632929	380.017146724095	527.199225908834	2317	2002	1906	154	140	165	31	23	47	369	738	229	102	179	220	79	35	48
Capana05g000110	brown	1094.15124881889	757.537	336.614046228595	420.923156361706	2962	3721	3417	872	871	913	965	1191	881	1289	1313	1284	748	860	771	761	1050	947
Capana05g000114	brown	291.289537740598	230.985948661447	60.3035890791506	170.682359582297	204	222	205	156	166	169	107	112	107	102	110	121	130	139	181	161	115	94
Capana05g000123	brown	90.6138065439485	73.6714998911702	16.9423066527783	56.7291932383919	1354	1808	1858	1641	1641	1463	1299	1236	1417	1531	1306	1603	1626	1725	1025	1305	1467	1383
Capana05g000125	brown	219.128776948506	168.546272760219	50.5825041882862	117.963768571933	474	710	582	449	493	494	325	339	376	372	308	390	458	502	454	392	401	398
Capana05g000134	brown	1267.37552168925	805.837972396254	461.538	344.300423103255	42	28	26	1	0	0	0	0	0	5	15	9	0	0	0	0	0	0
Capana05g000176	brown	622.040783407677	484.599000210462	137.441783197215	347.157217013248	56	63	68	20	28	24	30	18	17	29	23	18	16	41	24	30	12	20
Capana05g000191	brown	75.3048972955227	39.3513815475658	35.9535157479569	3.39786579960889	59	20	5	3	26	8	16	18	2	0	6	22	0	6	60	26	16	11
Capana05g000204	brown	531.423484596614	423.786279917648	107.637204678965	316.149075238683	695	793	749	487	539	526	549	577	547	483	567	479	475	526	579	562	504	509
Capana05g000209	brown	330.176582777959	236.678689991185	93.4978927867741	143.180797204411	366	265	353	205	221	258	258	259	233	165	160	179	189	203	213	217	254	211
Capana05g000210	brown	1276.4388025456	883.179591460761	393.259211084835	489.920380375926	3037	1565	2507	231	245	222	263	216	247	824	775	665	213	246	345	252	220	287
Capana05g000214	brown	886.385316449525	511.723938995922	374.661377453603	137.062561542319	3285	2941	3129	2219	2531	2458	2412	2236	2366	2586	2787	2662	2492	2456	2794	2257	2308	2323
Capana05g000235	brown	111.811700274815	79.2024697860312	32.6092304887842	46.593239297247	33	13	9	7	20	27	0	0	0	1	8	4	0	0	0	0	0	0
Capana05g000242	brown	245.083796480147	141.151066243817	103.93273023633	37.2183360074863	846	1373	1298	938	986	1075	848	912	938	543	550	556	864	1039	772	940	770	726
Capana05g000285	brown	751.910632775243	629.347983378193	122.56264939705	506.785333981143	635	368	396	183	206	226	174	198	158	238	204	151	212	215	327	206	203	181
Capana05g000286	brown	262.547010585881	140.311859931363	122.235150654518	18.0767092768446	687	928	1044	794	763	798	778	764	779	490	478	565	645	696	600	682	749	720
Capana05g000287	brown	1383.16369332369	768.995595452397	614.168097871295	154.827497581102	1973	1256	1354	48	44	36	76	94	66	637	782	558	40	42	42	67	52	60
Capana05g000330	brown	1153.71602511267	649.838880584734	503.877144527935	145.961736056799	123	65	80	9	7	6	14	10	9	36	48	50	12	6	14	8	21	25
Capana05g000341	brown	1440.99176363709	693.652574490415	747.339189146674	-53.6866	16354	10537	13403	1439	1492	1448	712	595	735	7941	6876	7393	1405	1608	2965	1217	817	829
Capana05g000344	brown	360.748280219868	300.229993886001	60.5182863338673	239.711707552134	199	100	116	66	50	42	103	76	64	75	44	25	74	60	64	62	79	67
Capana05g000363	brown	319.10592112285	223.518418950354	95.5875021724959	127.930916777859	1880	952	1165	895	871	817	966	945	829	585	676	620	890	864	1237	854	948	961
Capana05g000373	brown	931.833533490177	761.952109644382	169.881423845795	592.070685798586	1349	1291	1259	641	667	709	432	448	627	576	504	522	585	637	573	619	491	554
Capana05g000378	brown	910.682473792794	719.08914903268	191.593324760114	527.495824272567	1534	1696	1602	910	938	953	867	835	825	802	788	809	719	841	725	648	756	761
Capana05g000385	brown	188.28671882546	112.329121894236	75.9575969312239	36.3715249630118	483	325	273	242	288	240	302	287	269	315	326	326	268	270	430	254	258	290
Capana05g000392	brown	719.42576924927	568.370244325861	151.055524923409	417.314719402452	147	109	117	65	50	62	55	76	57	66	63	51	45	40	88	40	61	44
Capana05g000408	brown	250.258388479246	205.070456681014	45.1879317982319	159.882524882782	895	1540	1520	1141	1180	1154	946	962	1085	751	938	834	1094	1115	688	1110	977	949
Capana05g000424	brown	676.078518426572	391.636936162844	284.441582263729	107.195353899115	1250	2676	2557	984	1029	1001	682	658	883	1197	1158	1644	805	868	492	753	745	758
Capana05g000426	brown	104.523882738379	66.8333995026927	37.6904832356868	29.1429162670059	870	1219	956	959	1003	1135	720	783	815	903	821	961	844	931	747	816	803	808
Capana05g000427	brown	153.919392940277	97.9086279495064	56.0107649907706	41.8978629587358	256	302	252	185	194	180	167	171	168	134	160	134	225	240	251	240	194	171
Capana05g000434	brown	278.336200793848	216.87267840625	61.4635223875975	155.409156018653	822	575	612	419	469	437	600	555	494	495	566	522	482	519	641	552	542	494
Capana05g000479	brown	522.390875111126	433.061537222203	89.3293378889227	343.73219933328	172	197	202	85	105	90	91	90	69	69	72	89	122	111	117	122	79	96
Capana05g000502	brown	500.306164545696	402.836712008975	97.469452536721	305.367259472254	765	764	844	350	324	318	410	434	441	292	198	253	447	422	312	402	456	450
Capana05g000522	brown	804.691940097255	654.936219530739	149.755720566516	505.180498964222	880	1385	1316	273	249	217	142	76	93	11	13	7	95	90	126	58	101	89
Capana05g000531	brown	143.770674480426	71.3697660059316	72.4009084744943	-1.03114	1977	2426	2021	2244	2227	2356	1648	1384	1911	1498	1504	1538	2031	1761	1429	1806	1670	1874
Capana05g000548	brown	137.030173889193	115.535754248642	21.494419640551	94.0413346080905	86	744	688	372	475	480	259	374	398	325	396	545	326	365	106	408	388	336
Capana05g000569	brown	479.986672955948	288.54710691637	191.439566039578	97.1075408767924	34	40	19	10	5	5	11	7	12	18	11	15	8	1	4	9	9	16
Capana05g000584	brown	277.149569350537	212.433449842142	64.7161195083951	147.717330333747	610	609	759	601	564	593	450	440	473	464	387	425	531	519	491	527	434	476
Capana05g000594	brown	726.37793186541	563.890646968585	162.487284896826	401.403362071759	1505	1325	1271	892	836	969	891	989	988	1002	812	959	810	813	1054	815	876	755
Capana05g000626	brown	1041.13084385993	812.536638696799	228.594205163128	583.942433533671	431	287	299	147	137	160	165	147	139	180	174	167	172	157	173	175	145	126
Capana05g000631	brown	1017.94183947087	817.552282396912	200.389557073954	617.162725322958	184	98	108	21	25	20	12	12	34	31	22	14	15	17	15	10	9	7
Capana05g000644	brown	655.238677196506	481.191598234538	174.047078961968	307.14451927257	147	199	310	94	51	59	46	60	48	69	103	51	63	48	74	59	54	50
Capana05g000710	brown	159.431797143123	116.646459605633	42.7853375374904	73.8611220681426	377	334	290	324	264	300	266	233	236	248	171	227	231	271	269	193	266	233
Capana05g000720	brown	57.3765595617537	19.817546065563	37.5590134961907	-17.7415	646	915	791	665	744	732	593	599	741	745	850	875	802	796	550	793	763	798
Capana05g000755	brown	145.538204187083	114.271027712028	31.2671764750557	83.0038512369718	634	481	526	525	466	482	481	455	475	527	464	465	469	461	450	466	537	464
Capana05g000767	brown	25.6093563218859	8.67816832512337	16.9311879967625	-8.25302	0	30	47	43	2	70	18	25	4	0	6	0	5	72	0	6	43	42
Capana05g000775	brown	690.243281617099	524.958515361764	165.284766255335	359.673749106429	304	443	440	216	219	201	169	230	177	214	160	211	178	173	115	169	179	181
Capana05g000788	brown	275.658671892687	228.086911529641	47.5717603630458	180.515151166596	244	44	6	19	7	13	23	24	8	14	12	10	9	17	60	20	2	4
Capana05g000811	brown	81.885329046473	51.2587386093108	30.6265904371623	20.6321481721485	81	47	17	19	25	39	24	10	50	3	2	6	40	29	10	26	9	23
Capana05g000817	brown	736.602862800151	631.320838227298	105.282024572853	526.038813654445	633	373	462	241	231	215	249	182	270	238	149	204	237	241	269	232	229	219
Capana05g000833	brown	277.475092238729	195.827283690874	81.6478085478554	114.179475143018	598	834	579	388	410	439	404	512	342	477	306	508	410	423	371	448	462	422
Capana05g000848	brown	594.353348250337	490.444151791459	103.909196458878	386.53495533258	84	64	90	29	45	39	46	35	31	34	30	20	37	36	21	34	16	31
Capana05g000863	brown	344.784654735527	263.921924178002	80.8627305575248	183.059193620477	224	145	157	113	107	140	6	4	33	77	61	64	95	74	116	21	0	37
Capana05g000873	brown	522.612840357676	430.465157160688	92.1476831969879	338.317	640	630	506	389	350	371	166	145	134	130	174	159	231	248	281	213	162	174
Capana05g000891	brown	1156.47761027462	876.212204462514	280.265405812109	595.946798650405	402	174	274	3	10	13	7	4	3	73	46	20	4	6	13	4	0	3
Capana05g000894	brown	454.849094655937	249.686693555364	205.162401100573	44.5242924547907	76	34	82	21	29	27	19	25	14	28	57	40	31	36	47	15	9	14
Capana05g000907	brown	212.415989109263	169.448247540426	42.9677415688361	126.48050597159	382	474	515	310	325	312	307	359	367	317	304	301	346	397	353	361	352	395
Capana05g000923	brown	818.692384635694	635.565456064037	183.126928571657	452.43852749238	1238	1088	1107	685	686	815	876	747	766	694	779	819	694	756	757	732	730	630
Capana05g000949	brown	39.9760856659594	23.8184074939764	16.1576781719831	7.66072932199331	38	47	66	0	28	9	27	15	24	13	0	9	41	8	38	33	71	5
Capana05g000953	brown	171.256747807805	122.900940740424	48.3558070673811	74.5451336730426	1050	768	756	724	770	765	521	529	573	549	557	651	694	683	977	477	518	528
Capana05g000984	brown	194.04650855058	147.295057509686	46.7514510408938	100.543606468792	390	883	870	531	613	615	522	459	466	532	643	633	545	552	337	552	586	460
Capana05g000985	brown	349.733069051323	215.615702962144	134.117366089179	81.4983368729644	884	665	762	573	614	546	657	700	593	679	713	672	660	578	737	627	644	607
Capana05g000993	brown	347.142021461603	283.775490990378	63.3665304712251	220.408960519153	273	518	454	255	302	320	203	229	246	119	200	175	247	217	123	224	220	196
Capana05g000995	brown	1006.60678271293	641.759660085992	364.847122626936	276.912537459057	443	523	726	185	145	139	172	160	173	264	244	242	132	135	89	95	133	120
Capana05g001000	brown	263.878086608482	212.344669348735	51.5334172597471	160.811252088988	192	552	673	295	311	342	219	204	277	297	306	351	285	350	148	301	272	278
Capana05g001003	brown	390.570763404902	290.713531490452	99.8572319144505	190.856299576001	1324	1241	1331	960	965	955	935	1130	828	782	667	673	784	807	854	888	910	863
Capana05g001011	brown	24.3478589003865	8.38215328334026	15.9657056170462	-7.58355	31	6	23	0	37	2	20	29	0	0	0	0	0	0	0	29	9	9
Capana05g001032	brown	459.699528466594	321.153723794454	138.54580467214	182.607919122314	32	38	35	21	12	22	10	0	4	18	8	18	8	8	25	8	8	5
Capana05g001035	brown	231.251242279558	135.655047141895	95.5961951376627	40.0588520042326	678	927	936	869	915	876	527	592	589	319	337	438	513	540	451	474	500	481
Capana05g001072	brown	124.971290735142	69.5607136509674	55.4105770841748	14.1501365667926	49	160	119	115	134	159	90	99	103	53	27	82	55	96	51	59	103	94
Capana05g001077	brown	611.787542920823	492.730285519546	119.057257401277	373.673028118269	1311	1106	1260	885	838	957	551	531	663	727	671	801	794	807	798	691	741	711
Capana05g001085	brown	83.2979375563889	40.3545796672214	42.9433578891675	-2.58878	1377	1197	1183	1074	1064	1077	1213	1184	1114	1333	1154	1127	1101	1086	1149	1181	1300	1087
Capana05g001095	brown	1354.04340554285	910.859830158582	443.18357538427	467.676254774313	5069	4221	5642	268	255	211	227	218	259	1230	1299	1339	247	239	250	206	223	296
Capana05g001097	brown	604.222388639683	420.314496165596	183.907892474088	236.406603691508	1840	1138	1420	793	817	785	577	514	576	901	984	933	832	931	1346	727	549	572
Capana05g001103	brown	160.229187786244	114.498677609637	45.7305101766073	68.7681674330298	37	33	36	32	33	28	15	13	27	25	15	28	15	17	18	11	22	22
Capana05g001104	brown	936.758336387017	497.247183004564	439.511153382453	57.7360296221106	3114	6025	6788	823	889	901	807	820	932	2590	2297	2984	805	829	484	825	678	935
Capana05g001109	brown	345.945349166859	261.831166001408	84.1141831654512	177.716982835957	327	253	237	167	179	202	179	149	142	120	108	101	167	186	207	210	148	113
Capana05g001133	brown	1169.33384742179	784.992862897548	384.340984524243	400.651878373305	1176	999	1574	302	299	297	149	116	111	497	460	367	195	239	314	234	129	149
Capana05g001141	brown	64.3393818747048	33.6357311490861	30.7036507256187	2.93208042346738	21	22	16	19	22	15	9	7	14	22	11	14	9	19	15	12	4	5
Capana05g001142	brown	324.845503549468	268.641491544578	56.204	212.437479539688	798	401	434	326	347	381	383	252	285	440	215	306	269	314	453	292	285	347
Capana05g001147	brown	1376.51255455826	878.898591206608	497.613963351653	381.284627854955	711	624	735	15	30	22	35	51	29	254	193	196	33	41	58	54	50	78
Capana05g001152	brown	278.872974509069	192.566898326317	86.3060761827514	106.260822143566	2009	2074	2324	1376	1324	1324	1172	1285	1243	1517	1478	1691	1820	1923	1914	1377	1471	1338
Capana05g001195	brown	1262.00746030797	891.673321963144	370.33413834483	521.339183618314	417	324	368	82	100	104	100	89	97	123	196	128	84	110	120	95	114	100
Capana05g001200	brown	106.125	78.3505633557272	27.7740547826732	50.576508573054	8	101	46	25	29	28	16	21	45	9	19	18	41	28	5	37	32	30
Capana05g001211	brown	142.801892504041	104.569161042555	38.2327314614862	66.3364295810688	50	189	197	157	130	112	90	111	132	74	63	78	179	133	30	125	107	106
Capana05g001224	brown	129.554135820667	100.037161788294	29.516974032373	70.5201877559214	722	1166	1013	816	926	911	841	809	802	775	925	956	862	860	581	831	850	787
Capana05g001229	brown	261.985830280137	87.469364771216	174.516465508921	-87.0471	408	652	702	731	681	720	475	553	644	327	329	346	652	662	342	633	528	485
Capana05g001233	brown	97.0338794888763	61.3935369014016	35.6403425874747	25.7531943139269	69	26	20	1	35	15	22	28	16	4	0	0	32	35	13	11	8	14
Capana05g001239	brown	201.210840956454	98.6809348793433	102.529906077111	-3.84897	567	570	579	599	607	579	73	38	115	424	354	431	244	216	162	52	54	101
Capana05g001258	brown	570.892677738368	485.126710486018	85.7659672523493	399.360743233669	2096	1533	1569	1232	1207	1256	1174	1260	1095	1181	1189	1120	1400	1178	1474	1219	1220	1108
Capana05g001313	brown	489.824313738988	333.681470591628	156.14284314736	177.538627444268	1005	481	582	410	453	501	417	410	353	525	555	467	367	342	604	377	373	328
Capana05g001321	brown	55.6652778612168	24.2287325191593	31.4365453420575	-7.20781	190	274	303	227	239	283	247	301	251	205	218	270	222	228	184	245	301	295
Capana05g001347	brown	212.325864813717	136.068329595254	76.257535218463	59.8107943767912	500	1202	995	575	550	815	414	547	684	180	264	186	592	757	254	566	629	651
Capana05g001388	brown	624.059029353672	512.193898083043	111.865131270629	400.328766812414	904	953	935	568	545	653	627	642	547	457	506	440	476	541	506	497	526	493
Capana05g001423	brown	305.01299036853	234.749114190702	70.2638761778277	164.485238012874	158	573	457	173	217	214	145	171	253	183	217	235	165	147	63	189	202	203
Capana05g001438	brown	229.172808523513	156.271720448643	72.9010880748704	83.3706323737722	577	816	847	667	670	648	499	490	558	688	447	626	501	496	419	416	399	456
Capana05g001449	brown	160.966912453078	119.338425245516	41.6284872075619	77.7099380379545	732	685	793	705	704	696	464	453	479	450	581	545	517	562	646	608	426	553
Capana05g001461	brown	1127.05077874125	874.332965496685	252.717813244566	621.615152252119	1642	1512	1587	880	973	976	831	818	883	872	890	931	881	899	772	842	796	783
Capana05g001490	brown	1172.47945299564	819.809639557179	352.669813438459	467.139826118719	1057	963	1019	563	644	638	479	482	454	606	605	659	531	588	526	512	516	465
Capana05g001523	brown	111.754456788226	80.8521752541642	30.9022815340621	49.9498937201021	288	276	284	284	272	272	234	193	225	201	242	214	206	177	245	186	224	230
Capana05g001524	brown	595.243460095526	502.925994859982	92.3174652355439	410.608529624438	1309	1001	1442	620	594	578	575	557	599	529	431	484	749	770	749	765	582	586
Capana05g001543	brown	186.121400242536	156.484888787349	29.6365114551868	126.848377332162	123	200	210	185	143	147	115	128	133	117	112	131	135	108	108	98	140	127
Capana05g001585	brown	1146.44706953687	753.115161767148	393.33190776972	359.783253997428	973	726	785	374	375	374	399	402	396	499	544	556	402	395	521	435	497	392
Capana05g001620	brown	350.652921650919	240.335772646557	110.317149004362	130.018623642195	677	556	1616	387	394	353	233	238	227	387	484	461	375	387	423	222	301	276
Capana05g001651	brown	157.716141646349	124.638571406273	33.0775702400763	91.5610011661967	8	76	75	40	57	38	27	34	55	18	17	34	44	54	4	41	46	43
Capana05g001689	brown	93.8265712676714	67.8176175215241	26.0089537461472	41.8086637753769	65	146	150	96	96	73	80	96	79	87	52	52	97	124	68	93	109	69
Capana05g001695	brown	81.0482321068844	45.4699392579182	35.5782928489662	9.89164640895207	2	29	25	14	14	18	20	16	21	12	13	12	17	14	2	27	24	22
Capana05g001701	brown	1137.13277156622	832.111198419593	305.021573146625	527.089625272968	799	501	922	44	34	35	32	36	52	170	160	78	24	28	22	31	30	71
Capana05g001735	brown	359.889923230165	242.403881374919	117.486041855245	124.917839519674	276	154	221	132	134	109	156	160	148	124	189	167	139	155	163	87	116	118
Capana05g001764	brown	174.138634295381	59.5161718220505	114.622462473331	-55.1063	584	306	290	193	186	222	256	340	325	490	349	330	274	302	328	230	235	357
Capana05g001799	brown	1151.18448433636	549.45865355899	601.725830777369	-52.2672	432	215	324	66	64	64	64	53	40	253	174	204	98	77	130	69	65	65
Capana05g001810	brown	207.98053262301	116.23469505002	91.7458375729902	24.4888574770297	325	186	195	175	167	172	156	191	182	235	242	129	129	159	228	127	143	140
Capana05g001831	brown	913.378621385096	758.94688937384	154.431732011256	604.515157362583	192	168	163	62	65	50	63	54	60	55	52	23	59	50	66	46	36	57
Capana05g001864	brown	1071.92608744538	726.634896080387	345.291191364997	381.34370471539	172	68	84	7	8	3	6	1	2	36	44	29	7	7	5	8	1	7
Capana05g001880	brown	1413.02459642918	716.730855994261	696.293740434923	20.4371155593378	45	29	32	0	0	0	0	1	1	16	19	15	0	1	0	0	0	0
Capana05g001891	brown	1190.02358775514	900.352016669819	289.671571085325	610.680445584494	63	53	59	6	12	4	5	1	11	14	13	4	6	5	10	3	0	4
Capana05g001897	brown	1024.71373260138	766.865704106805	257.848028494573	509.017675612233	584	339	386	203	202	217	155	135	156	200	237	204	144	140	185	175	145	136
Capana05g001932	brown	523.654416862634	430.371099456281	93.2833174063531	337.087782049928	421	372	436	218	190	215	172	167	150	108	94	131	141	223	308	186	199	161
Capana05g001948	brown	237.592782184981	168.803343302369	68.7894388826121	100.013904419757	139	57	40	29	26	20	55	33	49	47	52	53	39	29	31	32	57	40
Capana05g001954	brown	1169.60274914518	926.211037446075	243.391711699103	682.819325746972	579	490	486	80	101	90	56	60	67	86	66	64	54	64	56	44	39	51
Capana05g001963	brown	1134.06139944025	833.402043213656	300.659356226594	532.742686987061	1453	664	764	0	0	0	0	0	0	194	262	101	0	0	0	0	0	0
Capana05g001979	brown	489.19930471819	400.631929701977	88.5673750162128	312.064554685764	800	1039	1038	686	721	729	686	710	628	652	605	633	665	719	671	669	737	637
Capana05g001981	brown	259.621407505789	174.83566613708	84.7857413687088	90.049924768371	75	100	64	51	74	61	27	28	31	49	57	32	44	33	44	33	28	32
Capana05g001984	brown	399.190015000149	292.549717327392	106.640297672757	185.909419654635	1362	1296	1370	1004	994	956	1011	990	770	648	716	651	976	807	1012	858	907	835
Capana05g002018	brown	482.351366679795	393.904157247456	88.4472094323382	305.456947815118	878	793	785	618	585	538	578	629	507	486	442	422	440	441	478	485	563	450
Capana05g002019	brown	991.188373678009	795.380935376228	195.807438301781	599.573497074447	988	635	803	313	335	337	204	151	259	314	266	298	283	322	440	264	176	203
Capana05g002039	brown	453.657920995079	328.89253422552	124.765386769559	204.127147455961	515	315	374	239	193	219	268	340	248	286	264	318	220	241	339	242	251	232
Capana05g002079	brown	1231.35087513732	768.810089078671	462.540786058651	306.26930302002	1999	1501	1571	799	889	856	857	934	771	1177	1132	1155	896	835	1112	817	895	882
Capana05g002112	brown	408.118618927036	243.252434150798	164.866184776238	78.3862493745599	327	266	259	249	228	209	210	214	185	282	224	215	209	240	209	193	188	203
Capana05g002125	brown	19.6402224324959	11.9273289090731	7.71289352342284	4.21443538565025	116	123	139	101	87	80	95	116	127	93	132	83	95	90	105	128	100	132
Capana05g002132	brown	181.80269316739	88.6099656588151	93.1927275085748	-4.58276	21	29	24	24	16	14	12	2	14	12	24	18	8	13	19	9	11	12
Capana05g002143	brown	1371.65291990329	716.164223737889	655.488696165397	60.6755275724925	525	335	388	4	9	7	9	3	6	247	202	154	31	44	66	43	19	27
Capana05g002163	brown	317.61402896898	258.281380706501	59.3326482624792	198.948732444022	60	43	22	28	20	20	4	6	13	9	6	25	13	19	23	10	12	12
Capana05g002164	brown	935.355469381939	692.020397289415	243.335072092524	448.685325196891	310	290	277	162	119	132	64	36	63	93	112	115	71	92	103	34	61	65
Capana05g002169	brown	258.921156564856	189.064790314845	69.8563662500104	119.208424064835	317	155	169	83	114	132	129	105	115	102	88	60	97	153	258	106	94	104
Capana05g002175	brown	451.043581477094	321.534325769561	129.509255707533	192.025070062028	1600	1604	1872	768	670	782	1072	1151	1018	970	986	1137	806	1018	602	1055	1207	1048
Capana05g002196	brown	61.8915556719666	46.030049019591	15.8615066523756	30.1685423672154	62	34	57	47	33	46	41	36	13	41	11	24	35	33	31	28	36	0
Capana05g002208	brown	54.7228347238523	38.6895555686939	16.0332791551584	22.6562764135355	0	9	59	12	0	0	12	17	17	0	0	3	0	11	0	8	19	10
Capana05g002235	brown	1213.04426706123	789.028125650464	424.01614141077	365.011984239695	47	28	31	8	5	8	1	3	4	11	13	14	2	1	0	0	4	2
Capana05g002238	brown	17.4922156458177	10.2851798436972	7.20703580212057	3.07814404157661	27	7	33	7	4	18	19	16	3	9	15	21	5	6	5	38	17	11
Capana05g002241	brown	419.274157070705	326.123391876758	93.1507651939477	232.97262668281	748	620	708	505	539	608	476	425	459	549	537	464	561	521	637	486	444	433
Capana05g002243	brown	999.27129480473	805.491752648124	193.779542156606	611.712210491519	1495	1393	1400	695	663	706	421	364	455	495	550	487	580	576	597	476	443	473
Capana05g002244	brown	255.777148522136	136.537635516017	119.239513006119	17.2981225098973	147	173	231	99	142	122	118	121	151	128	156	173	125	133	70	104	119	137
Capana05g002275	brown	1374.98278149815	818.585637179734	556.397144318413	262.188492861321	929	889	1025	0	5	0	3	9	0	365	315	295	12	77	161	61	65	27
Capana05g002333	brown	362.23861982846	225.63207123667	136.60654859179	89.0255226448801	2929	4497	4546	3293	3284	3262	2756	2961	3140	3517	3329	3540	2735	3058	2176	2832	2922	2907
Capana05g002341	brown	733.638919845995	425.402680941028	308.236238904966	117.166442036062	416	573	839	212	224	217	235	236	220	361	325	396	222	272	152	199	253	227
Capana05g002378	brown	71.433811260414	33.8850548638578	37.5487563965562	-3.6637	619	897	785	824	902	820	610	670	713	804	788	805	763	769	515	696	594	651
Capana05g002388	brown	151.631115548406	49.3278672636001	102.303248284806	-52.9754	174	360	401	520	421	509	335	322	351	187	259	342	305	361	186	308	355	345
Capana05g002395	brown	301.273196957741	46.9148375180833	254.358359439658	-207.444	232	647	604	866	915	882	603	707	776	378	367	484	603	648	316	635	715	658
Capana05g002398	brown	520.902481967587	294.864030094874	226.038451872713	68.8255782221607	640	1281	1012	359	345	303	408	495	413	664	553	570	394	409	263	409	538	483
Capana05g002404	brown	339.725005785181	281.833085093856	57.8919206913252	223.94116440253	2332	1414	1378	1142	1295	1258	735	672	825	859	928	776	1258	1220	1304	921	715	836
Capana05g002407	brown	510.364444764807	403.089228101467	107.27521666334	295.814011438128	1891	1678	1686	973	1021	957	1169	1181	1192	775	766	808	1030	1006	1021	1065	1249	1074
Capana05g002410	brown	1101.75091329839	887.111076875836	214.639836422552	672.471240453284	354	255	256	21	21	41	20	4	30	27	26	26	48	21	19	25	11	38
Capana05g002411	brown	1183.54385998239	930.823412685068	252.720447297323	678.102965387745	255	172	232	6	5	4	4	4	16	23	15	9	7	4	4	4	9	10
Capana05g002415	brown	77.4296544995561	61.3707061536561	16.0589	45.3117578077561	599	857	866	566	592	616	669	599	638	595	641	667	614	684	558	812	739	660
Capana05g002425	brown	186.986294246627	90.6275085624744	96.358785684153	-5.73128	405	549	595	535	599	558	443	482	473	394	350	406	496	488	378	540	457	524
Capana05g002432	brown	639.999661594558	422.441276363945	217.558385230614	204.882891133331	714	456	508	334	365	345	275	257	274	382	440	378	323	361	509	284	263	246
Capana05g002456	brown	843.446605443677	653.959273414318	189.487332029359	464.471941384959	911	1231	1014	409	471	422	227	231	316	347	356	264	357	352	208	325	256	266
Capana05g002461	brown	1098.69769036669	664.861140658316	433.836549708373	231.024590949943	50	40	30	0	1	1	2	4	8	6	19	18	0	0	1	2	1	2
Capana05g002463	brown	673.309046042259	553.226090518042	120.082955524217	433.143134993825	996	1351	1425	594	597	571	577	556	579	503	425	514	531	649	515	691	608	603
Capana05g002466	brown	176.141005501532	98.0161882658288	78.1248172357035	19.8913710301252	646	450	327	436	451	453	169	186	198	119	121	150	264	314	476	285	153	187
Capana05g002478	brown	1457.74791606055	818.448961037417	639.298955023136	179.150006014281	1779	1508	1519	161	170	177	150	174	161	637	799	678	124	166	225	189	157	160
Capana05g002480	brown	173.738927628112	135.878769479624	37.8601581484879	98.0186113311358	70	107	96	66	96	70	62	56	70	62	63	53	58	69	43	54	39	43
Capana05g002486	brown	1233.12778328182	782.733800644465	450.393982637353	332.339818007112	255	242	261	55	58	85	42	38	88	135	85	117	68	61	66	37	70	55
Capana05g002490	brown	208.340643672191	98.0068215577032	110.333822114488	-12.327	246	175	213	143	168	156	170	141	108	213	204	159	167	189	231	140	152	151
Capana05g002508	brown	755.246708678578	496.504125098245	258.742583580333	237.761541517912	136	139	47	0	0	0	0	1	0	38	26	20	3	4	18	5	0	6
Capana05g002541	brown	153.325465365479	92.5411192014471	60.7843461640317	31.7567730374154	131	71	92	63	59	66	64	55	53	86	79	78	76	99	123	73	70	47
Capana06g000017	brown	1367.08830966503	837.877346574237	529.210963090797	308.666383483439	4716	3300	3964	1717	1736	1764	1284	1395	1457	2225	2487	2382	1493	1595	1741	1393	1351	1260
Capana06g000031	brown	272.776363079032	66.754467195122	206.02189588391	-139.267	101	173	223	227	212	248	163	202	192	93	94	107	172	159	104	167	174	196
Capana06g000051	brown	1022.60607500026	814.835756835149	207.770318165107	607.065438670042	1142	618	743	233	229	239	297	301	213	273	295	265	193	156	292	204	225	209
Capana06g000058	brown	890.81685128214	608.222722374283	282.594128907857	325.628593466426	90	46	27	5	4	5	0	1	1	18	17	20	2	3	12	0	0	3
Capana06g000081	brown	89.0347091186425	54.1222750170219	34.9124341016206	19.2098409154012	167	43	17	11	45	33	57	50	60	67	58	70	47	68	100	58	57	46
Capana06g000082	brown	547.83718754174	95.9751619248796	451.862025616861	-355.887	3130	5165	5179	3191	3341	3562	2756	2860	2869	4538	4734	5108	2552	2884	1795	2926	3229	2716
Capana06g000084	brown	1159.24640520152	747.023996447021	412.222408754501	334.80158769252	53	35	46	6	8	19	0	0	3	14	19	15	6	8	2	0	0	3
Capana06g000093	brown	934.808799514523	723.42223187338	211.386567641143	512.035664232238	626	636	645	425	400	394	378	379	390	391	327	408	327	345	316	352	347	340
Capana06g000094	brown	924.274892088303	651.063956063397	273.210936024906	377.853020038491	422	163	159	7	18	13	6	5	7	91	88	43	6	5	0	17	6	3
Capana06g000159	brown	669.481660158554	551.275393796007	118.206266362547	433.06912743346	834	777	914	591	537	540	582	593	567	457	568	470	540	506	495	473	540	529
Capana06g000165	brown	943.407753948084	586.770287861415	356.637466086669	230.132821774746	222	76	240	7	8	7	12	24	5	62	59	78	6	3	7	4	4	20
Capana06g000169	brown	343.12971823729	276.08488665043	67.0448	209.04005506357	4213	2558	2954	1935	1926	1843	2105	2214	1825	2336	1982	1893	2060	2089	3459	2142	2232	2365
Capana06g000176	brown	700.657401023623	550.076395389883	150.58100563374	399.495389756143	142	118	282	7	14	13	13	12	12	18	13	1	4	8	5	16	3	16
Capana06g000177	brown	1320.54721199441	882.827020883404	437.720191111008	445.106829772396	6002	6079	6145	2683	3014	3006	2536	2568	2499	3493	3364	3607	2688	2974	2906	2831	2913	2710
Capana06g000184	brown	134.459979549191	99.6203946064982	34.8395849426926	64.7808096638055	642	1744	1660	1266	1386	1367	1278	1263	1464	892	1169	1206	1326	1296	710	1453	1416	1244
Capana06g000196	brown	335.095214630878	255.582092969738	79.5131216611397	176.068971308599	445	262	229	171	161	140	169	153	223	64	55	39	146	142	118	154	119	103
Capana06g000213	brown	17.8196732896937	10.7328028005987	7.08687048909504	3.64593231150366	122	97	78	119	105	68	89	81	95	81	63	89	65	55	97	72	101	56
Capana06g000216	brown	1141.55966607536	721.161646615293	420.398019460066	300.763627155227	138	161	147	34	31	41	18	36	21	82	55	35	25	28	23	17	13	22
Capana06g000234	brown	1404.87705771776	914.313592275061	490.563465442701	423.75012683236	1494	1317	1308	485	496	548	517	451	469	692	740	711	476	495	535	428	410	491
Capana06g000296	brown	1220.5166063258	956.047770847332	264.468835478472	691.57893536886	1338	1038	1224	264	270	264	252	217	233	341	301	291	267	305	364	246	275	244
Capana06g000298	brown	169.903551640308	133.655094054077	36.2484575862304	97.4066364678469	74	26	44	33	24	22	38	40	28	27	19	17	30	22	15	29	28	31
Capana06g000324	brown	1381.32110425751	868.877721301467	512.443382956044	356.434338345424	1636	1393	1856	5	10	23	3	0	11	464	372	558	13	7	9	13	7	6
Capana06g000325	brown	420.965456694595	298.276871525757	122.688585168838	175.588286356918	463	631	658	478	462	515	388	418	419	418	464	486	373	367	350	413	418	389
Capana06g000342	brown	98.0831298217698	66.4847138225744	31.5984159991954	34.886297823379	459	367	333	73	67	102	123	149	99	225	228	137	424	251	100	410	122	110
Capana06g000346	brown	79.6516875625358	60.4274303027782	19.2242572597575	41.2031730430207	88	8	30	15	33	28	24	21	13	3	39	3	0	0	35	46	24	6
Capana06g000358	brown	786.980380254723	573.351614011467	213.628766243256	359.722847768212	615	377	482	231	238	284	51	43	95	202	198	184	117	122	238	78	28	42
Capana06g000369	brown	48.0754733394906	20.9292875064069	27.1461858330837	-6.2169	296	206	286	191	172	181	263	222	250	211	187	207	263	254	236	259	228	256
Capana06g000376	brown	1045.72503242713	737.232892272806	308.492140154323	428.740752118484	792	659	561	256	291	334	183	260	202	365	308	246	195	193	197	190	151	176
Capana06g000398	brown	1243.71229134927	885.726935931522	357.985355417745	527.741580513777	1039	567	609	33	22	21	30	26	22	202	187	146	11	24	30	26	17	26
Capana06g000403	brown	136.414013160862	114.177820623939	22.2361925369234	91.9416280870154	174	229	280	210	217	186	197	177	180	148	178	183	197	148	91	152	166	159
Capana06g000410	brown	52.2291	18.7520181924498	33.4770365112102	-14.725	274	270	263	124	82	160	281	263	218	218	113	147	201	232	233	253	261	184
Capana06g000413	brown	1274.59169219847	805.988190725966	468.603501472505	337.384689253462	1348	1449	1528	362	353	288	408	389	402	590	611	689	260	322	286	331	323	398
Capana06g000420	brown	10.3776617629667	3.84966689315679	6.52799486980992	-2.67833	0	22	10	0	6	0	5	1	1	10	0	3	15	21	0	0	24	20
Capana06g000421	brown	1065.74667728833	627.129615774805	438.61706151353	188.512554261275	506	764	804	223	230	237	165	171	153	293	343	384	162	168	127	143	164	144
Capana06g000429	brown	57.4359855714403	32.072755766508	25.3632298049324	6.70952596157561	33	3	22	17	15	4	17	20	15	14	23	11	5	3	13	9	13	11
Capana06g000431	brown	912.396656194852	756.852376605154	155.544279589698	601.308097015456	372	339	350	181	170	213	180	186	180	170	141	143	161	167	170	158	151	144
Capana06g000470	brown	1418.81235886527	700.155231451036	718.657127414233	-18.5019	1434	1059	987	17	25	5	0	11	10	576	559	562	42	43	36	62	8	10
Capana06g000492	brown	577.027117237505	393.740577130182	183.286540107322	210.45403702286	180	197	242	147	145	163	87	105	113	117	138	162	110	126	118	108	124	103
Capana06g000497	brown	1130.90104036437	537.940342161968	592.960698202403	-55.0204	730	336	478	83	69	90	141	95	99	304	385	315	93	86	151	116	126	124
Capana06g000512	brown	294.075884043859	250.607123828731	43.4687602151276	207.138363613604	251	49	50	6	4	3	22	27	18	9	8	10	51	34	16	62	14	16
Capana06g000514	brown	330.960605492746	269.687079554475	61.2735259382706	208.413553616204	194	178	194	119	118	127	71	87	96	104	52	84	86	135	160	88	121	100
Capana06g000523	brown	1178.18846331952	758.246971949657	419.941491369867	338.30548057979	315	294	268	66	48	51	97	99	67	113	110	148	42	58	50	61	70	68
Capana06g000543	brown	1195.75635334466	716.512117612212	479.24423573245	237.267881879763	6703	6243	6100	4225	4422	4612	3738	3868	3575	4818	4840	4808	3701	4192	4560	4068	3902	3810
Capana06g000555	brown	605.103542888803	455.776731654654	149.326811234148	306.449920420506	847	596	685	525	438	467	405	438	419	503	464	495	424	438	660	385	395	350
Capana06g000570	brown	1321.69414997441	891.284677013971	430.409472960434	460.875204053537	265	167	261	17	21	18	6	7	13	86	68	42	13	9	27	9	5	10
Capana06g000582	brown	917.922325204273	701.997885994856	215.924439209418	486.073446785438	73	49	46	13	22	22	10	8	8	20	26	14	22	19	17	16	10	19
Capana06g000585	brown	66.8014770024279	21.4053315073952	45.3961454950327	-23.9908	169	378	227	133	173	169	199	258	192	121	114	110	202	211	210	286	199	187
Capana06g000603	brown	1233.26304525251	850.859692113301	382.403353139213	468.456338974088	1068	667	776	252	241	286	181	222	236	367	384	404	203	218	409	205	187	156
Capana06g000613	brown	669.132552774091	567.075361202024	102.057191572067	465.018169629957	647	465	588	311	307	320	343	309	299	257	262	289	328	321	456	318	286	290
Capana06g000631	brown	1322.9308699848	821.989282928614	500.941587056186	321.047695872428	602	544	678	90	73	67	36	15	45	189	246	242	128	139	139	55	28	30
Capana06g000650	brown	461.576022253451	369.939709031533	91.6363132219185	278.303395809614	262	148	182	101	109	112	126	122	118	163	88	101	134	103	119	111	101	72
Capana06g000658	brown	869.810826239535	583.067536161543	286.743290077992	296.324246083551	589	504	595	377	313	388	239	231	269	341	385	361	334	314	342	330	239	214
Capana06g000661	brown	714.781843728898	598.009928823221	116.771914905677	481.238013917544	1554	1515	1534	1080	1042	1057	984	858	1006	850	754	818	923	947	1005	957	930	863
Capana06g000678	brown	1333.10590140814	710.189679388451	622.91622201969	87.2734573687608	774	595	573	120	112	99	86	111	126	368	416	229	127	127	148	84	79	90
Capana06g000687	brown	391.162733504374	266.230173460861	124.932560043513	141.297613417348	104	198	232	111	96	107	55	66	87	86	127	134	103	116	39	111	68	79
Capana06g000690	brown	138.49504721002	99.637250461292	38.8577967487276	60.7794537125644	719	798	859	679	682	676	655	740	705	670	515	629	613	719	627	670	708	559
Capana06g000708	brown	899.262150868196	618.847946561103	280.414204307093	338.43374225401	3751	1635	1849	695	701	586	410	336	456	1155	1201	1199	643	725	1315	642	422	592
Capana06g000709	brown	582.381894651558	467.036996294947	115.344898356611	351.692097938336	1468	1061	1372	667	613	609	564	532	626	286	185	184	525	547	649	624	442	520
Capana06g000720	brown	268.947511971175	184.181700310624	84.7658116605507	99.4158886500732	1484	1335	1323	1118	1288	1284	925	842	937	799	766	792	1022	1115	1212	915	850	832
Capana06g000730	brown	106.336450050079	60.8652592422851	45.4711908077934	15.3940684344916	624	543	557	439	484	424	524	629	463	558	491	481	407	386	521	431	455	468
Capana06g000735	brown	411.357980683476	305.502866460849	105.855114222627	199.647752238223	587	452	381	321	310	278	284	314	257	170	116	167	253	250	306	258	227	239
Capana06g000746	brown	1349.8387226799	780.777226277499	569.061496402401	211.715729875099	1077	1139	1201	273	290	259	270	259	280	573	473	648	297	299	259	263	259	294
Capana06g000762	brown	198.770693885133	165.234949096193	33.5357447889398	131.699204307253	640	893	884	747	777	734	600	638	640	591	663	690	654	753	664	643	651	629
Capana06g000780	brown	293.392462406764	190.791541226945	102.600921179819	88.1906200471261	341	342	315	201	206	241	224	227	225	251	270	274	246	254	335	278	256	242
Capana06g000789	brown	253.846948244892	125.893905238391	127.953043006501	-2.05914	349	1124	1072	966	899	967	680	793	985	369	407	397	836	877	318	894	829	697
Capana06g000795	brown	495.459134875275	386.818299328028	108.640835547247	278.177463780781	474	408	378	338	321	316	220	201	199	242	270	226	208	241	305	189	185	193
Capana06g000837	brown	43.103031541479	23.538040740181	19.5649908012979	3.9730499388831	281	444	468	412	463	460	429	419	357	404	476	406	375	378	234	397	385	378
Capana06g000851	brown	105.462931900351	43.8409753242561	61.6219565760949	-17.781	278	163	200	166	153	154	210	222	172	222	235	168	164	158	191	201	194	187
Capana06g000856	brown	129.836789863956	32.459331323678	97.3774585402777	-64.9181	146	236	342	287	282	313	258	256	261	167	189	168	332	241	182	258	217	314
Capana06g000919	brown	237.460497937981	166.313817111493	71.1466808264886	95.1671362850043	545	274	330	234	197	199	311	326	196	163	156	178	162	193	279	268	293	278
Capana06g000920	brown	714.011505978738	606.141817207524	107.869688771215	498.272128436309	86	47	46	14	13	14	20	5	23	16	11	6	21	10	17	20	8	15
Capana06g000921	brown	199.208347014018	154.922979880697	44.2853671333214	110.637612747376	19	21	38	9	17	10	16	4	13	1	2	6	14	19	2	8	4	13
Capana06g000940	brown	793.986221274636	513.455403348074	280.530817926562	232.924585421511	38	25	37	7	9	6	9	16	11	22	15	9	8	7	2	8	5	13
Capana06g000953	brown	1275.45502696399	585.520554194274	689.934472769716	-104.414	400	192	259	15	30	32	5	7	6	192	141	170	5	21	40	8	9	6
Capana06g000954	brown	459.64960409277	360.45383239475	99.1957716980201	261.25806069673	2281	2370	2617	1738	1863	1882	1554	1471	1474	1307	1262	1291	1712	1742	1848	1696	1621	1551
Capana06g000961	brown	895.111899890589	563.983574792101	331.128325098488	232.855249693613	620	731	660	216	261	221	304	367	283	337	376	356	176	193	215	209	316	275
Capana06g000965	brown	208.108234972335	162.073514625697	46.034720346638	116.038794279059	92	31	33	29	47	38	26	16	30	16	19	14	20	22	40	29	25	21
Capana06g000966	brown	385.502008792449	286.389947000349	99.1120617921007	187.277885208248	1242	2363	2392	1388	1492	1600	1196	1238	1315	1383	1337	1674	1164	1344	891	1258	1202	1164
Capana06g000974	brown	385.757207857738	295.722360332104	90.0348475256341	205.68751280647	501	355	381	260	282	293	219	152	199	146	72	167	262	273	260	221	198	192
Capana06g000975	brown	151.740668119124	100.339049450559	51.4016186685648	48.937430781994	828	765	988	838	884	861	423	353	377	558	589	547	543	667	797	482	405	384
Capana06g000982	brown	37.7332655793882	21.0007466266565	16.7325189527317	4.26822767392485	551	711	690	652	674	654	704	687	713	642	632	717	618	575	401	666	643	640
Capana06g000993	brown	69.9778810227855	44.9010728260994	25.0768081966861	19.8242646294133	828	1226	1207	1250	1235	1312	1023	1106	1085	1114	1026	1220	1074	1173	718	1077	1134	997
Capana06g000995	brown	999.166549802699	681.960131338846	317.206418463853	364.753712874993	12454	15683	15953	7136	7394	7429	3724	4046	4659	7035	6539	8015	5736	6334	5345	4889	4065	4214
Capana06g001003	brown	210.012732706329	160.194492887223	49.8182398191057	110.376253068117	1000	2115	1991	1426	1571	1486	1189	1198	1378	1449	1500	1549	1330	1348	971	1345	1309	1233
Capana06g001009	brown	653.265916353613	501.313577869356	151.952338484256	349.361	5234	2989	3772	2495	2491	2580	2093	2076	2317	2854	2894	2308	2500	2598	3309	2457	2013	2053
Capana06g001024	brown	955.699753044519	799.096591856864	156.603161187655	642.493430669209	232	156	163	58	55	62	53	40	29	25	48	40	44	55	47	50	44	43
Capana06g001034	brown	31.9056574166732	13.095132099588	18.8105253170852	-5.71539	116	41	21	55	65	52	58	54	45	50	73	45	42	49	91	81	82	32
Capana06g001044	brown	390.506482046508	312.702900859057	77.8035811874514	234.899319671605	322	285	250	176	202	200	220	175	166	163	147	145	183	164	239	186	201	204
Capana06g001045	brown	313.688272323235	222.530850795076	91.1574215281584	131.373429266918	1162	1539	1533	1170	1173	1216	1000	972	975	738	854	755	1064	1138	825	1095	1049	1024
Capana06g001078	brown	1373.0072754655	846.864	526.143750675899	320.719774113701	1145	777	1200	5	0	5	9	11	7	374	334	282	5	4	11	14	15	18
Capana06g001085	brown	455.17652341903	370.176400088104	85.0001233309258	285.176276757179	1547	1160	1586	845	943	986	866	935	810	753	687	654	939	982	1215	814	848	838
Capana06g001102	brown	533.250769141678	389.017649714211	144.233119427466	244.784530286745	187	195	119	42	58	62	28	22	29	53	51	82	81	104	85	31	24	17
Capana06g001106	brown	823.015778234544	510.071757276673	312.94402095787	197.127736318803	994	1065	1308	732	721	757	678	646	711	826	740	931	699	741	636	708	733	769
Capana06g001107	brown	43.6461223886146	17.8887226194422	25.7573997691724	-7.86868	207	167	156	107	128	166	172	120	153	141	207	150	129	179	164	174	152	130
Capana06g001112	brown	450.301651420728	285.560508961827	164.741	120.819366502927	709	1359	549	246	211	207	196	237	199	251	275	431	176	167	205	205	180	248
Capana06g001129	brown	199.276885987795	99.2579927774214	100.018893210373	-0.7609	883	1528	1311	1287	1413	1452	1028	1244	1167	788	881	845	1033	1124	804	1138	1301	1137
Capana06g001131	brown	16.958549212051	11.1226243753677	5.83592483668328	5.28669953868445	33	49	49	36	48	52	48	41	37	16	53	46	42	44	21	48	32	30
Capana06g001136	brown	252.943286317424	195.727406627022	57.2158796904017	138.511526936621	3042	2394	2562	1147	1112	1144	912	915	878	1019	980	1166	1504	2114	2860	1917	1039	963
Capana06g001144	brown	42.7731583978358	15.8472596424474	26.9258987553884	-11.0786	149	230	223	201	233	223	75	58	76	194	107	181	186	230	261	212	76	93
Capana06g001149	brown	1059.78905186235	654.505202597857	405.283849264492	249.221353333365	231	189	185	65	79	49	41	47	42	106	129	82	46	68	126	60	58	58
Capana06g001166	brown	1203.12549364002	825.418271675468	377.707221964549	447.711049710919	11941	7081	7305	2384	2491	2419	2190	2189	2131	4454	4397	3479	2175	2268	3417	2414	2375	2164
Capana06g001176	brown	304.288581870266	244.758	59.5305939442662	185.227393981734	82	37	31	40	38	21	5	12	8	18	12	23	15	20	29	10	8	3
Capana06g001182	brown	239.427208302147	186.650378661631	52.7768296405156	133.873549021116	27	17	22	5	17	6	9	6	13	0	0	6	9	9	5	16	6	3
Capana06g001191	brown	166.366619168883	109.030770304285	57.335848864598	51.6949214396875	698	897	917	814	862	840	545	553	602	663	766	730	725	753	594	636	592	563
Capana06g001204	brown	219.002525581753	163.14101143363	55.861514148122	107.279497285508	811	1862	1512	1246	1302	1343	687	720	808	918	1046	933	808	866	577	677	657	717
Capana06g001251	brown	1125.69650608539	700.237749561749	425.458756523645	274.778993038105	47	16	38	0	0	0	1	0	1	12	15	9	0	0	0	0	0	0
Capana06g001257	brown	1209.12262123335	846.719460617772	362.40316061558	484.316300002193	138	65	80	0	1	0	1	0	5	22	26	25	2	0	3	2	2	3
Capana06g001261	brown	621.155419992814	254.447359217491	366.708060775323	-112.261	65	28	37	12	15	14	16	12	19	39	44	20	20	14	29	10	6	3
Capana06g001270	brown	1243.28970280083	752.504282173287	490.785420627548	261.718861545739	224	93	162	5	5	6	4	1	4	73	63	51	3	6	2	4	1	3
Capana06g001278	brown	244.985192091536	175.463989413514	69.5212026780225	105.942786735491	217	531	489	324	338	325	290	344	269	139	123	193	246	217	126	260	282	254
Capana06g001292	brown	1378.77728569258	836.665383565404	542.11190212718	294.553481438224	32	31	35	0	0	1	0	0	0	7	13	10	0	2	0	0	0	0
Capana06g001312	brown	1281.8539944037	918.033264821111	363.820729582594	554.212535238517	1075	619	798	22	16	15	47	57	42	174	176	236	39	21	59	59	62	57
Capana06g001330	brown	305.774879567049	245.799314103555	59.9755654634941	185.823748640061	48	47	24	10	17	26	9	11	9	0	13	10	5	11	32	2	7	8
Capana06g001332	brown	793.034602638005	653.829858539994	139.204744098011	514.625114441983	169	104	128	58	61	33	19	10	22	18	43	26	31	53	59	21	20	17
Capana06g001367	brown	288.570555560321	231.689134722621	56.8814208376993	174.807713884922	1147	1907	2133	1442	1425	1393	1174	1264	1476	1021	949	1053	1344	1333	976	1309	1245	1187
Capana06g001375	brown	51.9612876027463	33.2260847803344	18.7352028224118	14.4908819579226	182	288	280	256	271	225	271	280	265	205	215	245	249	231	198	226	229	206
Capana06g001400	brown	1015.35057083975	832.207217651144	183.143353188608	649.063864462536	849	662	639	335	320	284	275	284	265	295	288	303	332	290	411	318	268	270
Capana06g001414	brown	210.373425615302	163.770723116947	46.6027024983554	117.168020618591	239	236	243	209	196	164	198	184	177	168	161	175	218	172	174	194	187	213
Capana06g001447	brown	291.025362506902	233.527456949407	57.4979055574948	176.029551391913	1263	2447	2735	1629	1531	1627	1344	1496	1378	1535	1553	1700	1449	1598	914	1506	1619	1371
Capana06g001450	brown	23.7273174596615	15.7429310566647	7.98438640299675	7.75854465366796	148	190	253	168	152	149	129	166	98	117	188	174	294	129	59	110	148	109
Capana06g001461	brown	280.565891728761	197.776540442038	82.7893512867234	114.987189155315	136	123	83	62	66	72	67	62	67	80	68	75	70	75	30	91	68	57
Capana06g001467	brown	697.972256620457	526.679899345636	171.292357274821	355.387542070815	63	58	70	29	38	32	20	23	24	16	41	34	33	31	26	26	32	21
Capana06g001473	brown	1137.89522218751	724.027549582651	413.867672604855	310.159876977796	444	232	195	0	1	0	0	0	0	109	82	108	0	0	2	0	0	1
Capana06g001487	brown	1035.5020759935	637.355677178662	398.146398814842	239.209278363819	256	230	146	54	61	70	34	43	36	97	74	117	31	52	46	37	26	26
Capana06g001497	brown	828.755571014028	469.180725591522	359.574845422506	109.605880169016	106	25	50	5	1	2	5	1	6	27	28	40	4	0	3	3	7	3
Capana06g001517	brown	776.170841302291	396.152	380.018591835091	16.1336576321097	335	162	98	34	27	42	14	6	8	106	169	64	4	8	27	3	15	9
Capana06g001528	brown	945.649873752346	668.868576471495	276.781297280851	392.087279190644	134	75	85	30	30	42	16	19	33	59	43	41	43	33	51	31	19	25
Capana06g001547	brown	254.314669003822	195.727518161005	58.5871508428171	137.140367318188	186	86	68	50	52	56	73	60	43	66	29	33	62	71	121	64	49	34
Capana06g001555	brown	382.726036950079	310.411181720214	72.3148552298647	238.09632649035	206	146	201	131	123	127	136	140	117	124	88	103	126	131	151	134	110	104
Capana06g001609	brown	527.160099675989	442.442937358964	84.7171623170252	357.725775041939	5106	904	1172	44	57	79	50	55	108	167	94	84	68	51	55	90	21	80
Capana06g001615	brown	28.6182863616199	13.6574905258961	14.9607958357238	-1.30331	18	45	9	0	0	0	4	1	3	11	11	18	15	16	0	46	1	0
Capana06g001626	brown	164.59424501812	67.9751303696646	96.6191146484558	-28.644	442	160	108	112	158	112	187	132	87	282	259	163	70	148	338	83	188	115
Capana06g001688	brown	724.70503101488	570.14117285936	154.563858155519	415.577314703841	168	171	195	89	96	87	22	39	47	66	55	68	61	84	100	53	32	47
Capana06g001765	brown	568.603195176469	391.164013618884	177.439181557585	213.724832061299	385	630	703	397	379	379	284	306	316	328	374	418	290	295	272	274	267	243
Capana06g001800	brown	284.591286277779	118.427197303205	166.164088974575	-47.7369	855	1517	1581	1135	1174	1129	1048	1154	1156	486	423	547	929	1061	793	998	1102	1028
Capana06g001854	brown	95.7298781158139	75.6968310905986	20.0330470252153	55.6637840653834	89	73	80	65	52	67	64	54	58	47	39	78	75	66	60	62	53	63
Capana06g001857	brown	1395.24328941509	718.696176644093	676.547112770997	42.1490638730959	2999	2186	2618	862	934	931	839	694	733	1710	1506	1766	870	887	1229	790	753	698
Capana06g001867	brown	913.345468237073	679.978935544073	233.367	446.612402851073	1007	911	1004	629	673	652	671	635	617	596	751	637	570	631	707	579	602	517
Capana06g001873	brown	235.745445362964	185.688008590527	50.0574367724371	135.63057181809	24	31	18	19	11	9	11	8	8	1	11	4	12	8	13	12	4	3
Capana06g001897	brown	1013.07040370205	821.325370140926	191.745033561123	629.580336579803	1880	1143	1227	553	578	638	607	528	571	628	577	617	491	542	679	524	563	536
Capana06g001905	brown	297.86842184093	210.204866922327	87.6635549186038	122.541312003723	102	162	31	30	11	21	13	11	18	11	4	35	11	13	18	12	11	13
Capana06g001920	brown	747.994042763931	637.07677236001	110.917270403921	526.159501956089	1492	1123	1118	630	634	600	634	726	690	501	603	429	605	631	740	565	643	562
Capana06g001935	brown	405.477990034728	338.160289839058	67.3177001956701	270.842589643388	68	118	131	57	56	63	46	59	63	34	50	40	62	62	39	54	51	60
Capana06g001944	brown	56.5057985953529	20.7798517809469	35.725946814406	-14.9461	485	194	0	66	129	153	253	175	42	292	224	134	167	147	481	259	173	294
Capana06g001967	brown	660.097370054672	546.592641891965	113.504728162707	433.087913729258	87	78	53	12	30	22	14	16	16	22	0	11	18	16	9	26	11	18
Capana06g001970	brown	537.016990257216	455.518123919313	81.4988663379038	374.019257581409	761	620	604	431	456	481	457	471	405	492	416	362	446	463	519	473	512	469
Capana06g001974	brown	174.214756605316	102.852619127724	71.3621374775929	31.4904816501307	457	1001	776	765	841	787	662	765	761	523	493	614	683	698	457	681	769	731
Capana06g001988	brown	168.904001706759	128.443336876005	40.4606648307542	87.9826720452512	1242	1613	1790	1261	1459	1441	1280	1326	1408	1486	1357	1375	1281	1323	1105	1386	1332	1321
Capana06g001996	brown	1063.51648398695	795.964033816344	267.552450170603	528.411583645741	333	302	195	13	10	16	0	0	3	18	26	57	2	11	6	3	2	5
Capana06g002023	brown	90.5522600140339	47.2018386589268	43.3504213551071	3.85141730381976	109	44	104	95	84	79	55	60	49	38	39	32	42	48	104	27	53	43
Capana06g002025	brown	1388.15998001589	940.875822023516	447.284157992377	493.59166403114	1024	808	865	255	285	248	264	269	256	431	418	400	235	281	361	265	266	236
Capana06g002039	brown	55.7912006370094	34.4260803871956	21.3651202498138	13.0609601373817	604	895	835	586	614	605	725	760	612	495	599	692	606	684	633	730	693	781
Capana06g002048	brown	221.725166988137	102.639026652226	119.086140335912	-16.4471	683	2354	2063	1978	2018	2213	1637	1699	2099	1056	1147	1356	1899	1970	976	1940	1923	1751
Capana06g002058	brown	1386.36444523421	762.259109672243	624.105335561972	138.153774110271	198	121	171	20	22	32	17	7	11	86	76	72	13	18	12	23	15	12
Capana06g002079	brown	244.138260986504	93.1299200813922	151.008340905112	-57.8784	836	1028	1154	1246	1082	1119	759	719	865	404	458	501	907	816	608	709	718	753
Capana06g002085	brown	78.9562055164411	56.9319819073329	22.0242236091083	34.9077582982246	266	227	226	221	196	224	205	167	217	207	180	236	204	184	259	193	188	214
Capana06g002096	brown	894.743219129712	710.67258768187	184.070631447842	526.601956234028	3530	3804	4017	2337	2463	2444	2473	2305	2262	2073	2416	2391	2341	2324	2206	2477	2331	2056
Capana06g002106	brown	1367.94242537633	952.800186167917	415.142239208413	537.657946959504	623	407	492	66	58	76	64	43	58	134	165	164	61	52	75	47	33	44
Capana06g002146	brown	345.836029229485	275.255834258725	70.5801949707606	204.675639287964	1972	1864	2253	1443	1482	1547	1550	1658	1653	1414	1299	1539	1526	1619	1661	1637	1724	1547
Capana06g002154	brown	151.697966900919	76.793446315032	74.904520585887	1.88892572914503	883	2023	1928	1651	1458	1493	1092	1100	1470	1454	1819	1814	1394	1412	727	1251	1198	1200
Capana06g002208	brown	612.954834903728	510.74155360211	102.213281301618	408.528272300492	765	635	626	451	444	447	445	399	442	363	308	365	401	418	508	406	440	440
Capana06g002211	brown	200.270834171859	166.776021384373	33.4948127874858	133.281208596887	359	475	714	395	433	454	291	269	400	251	255	325	348	376	255	225	359	362
Capana06g002212	brown	275.630910825282	85.7535574927345	189.877353332548	-104.124	650	940	1055	1069	1044	1030	929	935	985	521	590	686	850	866	512	833	975	915
Capana06g002261	brown	31.3793259761466	18.5356441046985	12.8436818714482	5.69196223325029	334	427	431	331	428	360	391	404	397	358	407	422	333	381	293	397	413	379
Capana06g002272	brown	487.223886539053	335.725065412529	151.498821126523	184.226244286006	1063	1139	961	571	535	646	710	782	539	805	692	624	647	581	749	803	559	514
Capana06g002292	brown	41.2596618407177	20.8958290838118	20.3638327569059	0.53199632690599	972	1075	924	643	650	664	737	723	715	861	821	808	1202	914	741	1015	768	650
Capana06g002315	brown	831.574654739147	680.136980104378	151.437674634769	528.699305469609	174	148	193	76	85	79	97	85	86	73	77	78	64	75	87	86	96	80
Capana06g002321	brown	1128.91224926568	739.495886212165	389.416363053517	350.079523158648	914	749	769	475	538	503	536	460	521	591	623	609	551	541	605	514	497	545
Capana06g002346	brown	509.118666994187	418.101190565305	91.0174764288817	327.083714136423	288	225	225	205	167	159	146	176	148	157	136	142	112	146	149	120	141	147
Capana06g002348	brown	560.793838577853	459.10285200174	101.690986576112	357.411865425628	1059	1082	938	720	699	748	614	665	649	574	504	487	593	658	694	608	604	647
Capana06g002362	brown	438.692349349674	342.274742143651	96.4176072060233	245.857134937627	149	342	349	156	156	170	110	155	163	130	157	144	106	137	67	103	105	119
Capana06g002376	brown	110.297623961249	94.5533582849957	15.7442656762531	78.8090926087426	444	677	619	540	519	534	515	569	502	472	493	564	540	547	424	561	523	502
Capana06g002396	brown	1263.45317525986	910.703591512307	352.749583747549	557.954007764758	883	898	835	155	146	180	64	64	72	247	158	240	118	124	145	104	64	76
Capana06g002444	brown	11.9175645486596	6.97044214714743	4.94712240151213	2.02331974563529	552	495	501	409	425	497	513	297	581	444	425	478	531	471	421	493	434	476
Capana06g002446	brown	1111.99129748976	750.496669521555	361.494627968203	389.002041553352	172	182	208	51	72	74	58	73	39	82	77	90	42	49	77	62	43	34
Capana06g002474	brown	663.125301163469	545.458323697309	117.66697746616	427.791346231149	45	38	37	5	12	15	12	20	17	9	6	11	15	5	6	11	9	12
Capana06g002488	brown	187.87498917763	86.817160749862	101.057828427768	-14.2407	157	56	52	30	47	51	48	42	44	78	38	120	33	51	93	23	29	31
Capana06g002500	brown	195.544020423727	154.990787087689	40.5532333360378	114.437553751651	195	195	175	168	156	135	103	100	145	146	136	117	155	158	139	142	115	149
Capana06g002506	brown	1246.17151175289	829.310249016489	416.861262736399	412.44898628009	765	633	717	406	327	322	335	320	325	460	382	472	379	365	394	368	306	327
Capana06g002519	brown	1086.87955754416	748.749325925171	338.130231618991	410.61909430618	1077	1048	1044	398	360	356	453	547	434	604	528	498	394	430	355	456	502	431
Capana06g002528	brown	559.855074139043	266.389269135865	293.465805003179	-27.0765	664	1045	1112	547	556	552	492	516	635	677	826	773	570	572	411	607	495	627
Capana06g002564	brown	273.432283973396	207.79780785976	65.6344761136354	142.163331746125	595	700	689	538	518	516	463	410	477	438	572	504	509	540	551	593	489	474
Capana06g002567	brown	137.823346164285	121.492622223439	16.3307239408461	105.161898282593	60	302	348	221	239	212	144	116	196	150	171	173	240	231	49	188	176	163
Capana06g002579	brown	469.829511614654	376.927208560494	92.9023030541601	284.024905506334	380	326	343	238	276	243	274	281	255	203	223	212	227	266	242	229	259	238
Capana06g002581	brown	1311.21882004972	921.228864732611	389.989955317107	531.238909415503	196	137	151	14	17	20	32	25	20	62	41	45	18	20	25	15	18	23
Capana06g002606	brown	140.064304447591	88.0106401861379	52.0536642614531	35.9569759246847	872	787	782	842	831	801	692	661	729	650	718	681	711	710	725	675	620	643
Capana06g002646	brown	454.85297695911	371.676468481193	83.176508477917	288.499960003276	66	44	70	27	21	14	26	27	41	29	22	17	24	14	29	23	35	28
Capana06g002656	brown	393.32898011117	316.247461724865	77.0815183863047	239.16594333856	2049	1371	1487	877	745	763	753	735	727	548	541	649	1047	967	1352	1147	950	946
Capana06g002669	brown	147.535900280556	65.9047642293544	81.6311360512015	-15.7264	499	308	338	286	271	297	330	305	261	347	392	364	268	344	517	290	333	281
Capana06g002692	brown	881.418587309324	667.742433446724	213.676	454.066279584123	431	465	586	120	147	151	181	168	231	220	188	165	149	187	177	198	181	180
Capana06g002693	brown	117.625953489366	91.1658676566515	26.4600858327141	64.7057818239374	6	22	160	0	15	11	25	2	19	17	7	3	1	6	2	2	4	4
Capana06g002699	brown	683.808847132402	492.764757046833	191.044090085569	301.720666961263	2534	3598	3648	1892	1943	1986	1866	1729	2124	2029	1998	2252	1900	1992	1369	2037	1917	1890
Capana06g002735	brown	992.605534703597	733.741121799937	258.864412903659	474.876708896278	74	46	29	0	0	0	0	0	0	9	13	3	0	0	0	0	0	0
Capana06g002778	brown	436.68953617719	355.537720077646	81.1518160995444	274.385903978101	3321	1667	1692	881	1029	978	1072	1218	994	1113	1190	1105	1070	1224	2244	1013	1093	1029
Capana06g002783	brown	1235.27901666381	845.541601546891	389.737415116918	455.804186429972	71	56	86	0	1	0	0	0	2	25	11	9	1	0	1	0	0	2
Capana06g002808	brown	158.68066169744	118.647582171825	40.0330795256152	78.6145026462101	116	87	70	29	64	47	25	73	27	37	38	28	38	53	95	68	55	46
Capana06g002821	brown	74.2410898879505	37.0755801370355	37.165509750915	-0.0899296	4	19	22	14	7	6	10	18	17	1	2	10	15	15	0	8	10	20
Capana06g002852	brown	259.184381123215	100.937341825902	158.247039297314	-57.3097	226	164	150	96	87	90	133	145	120	178	187	130	125	108	196	125	123	130
Capana06g002864	brown	138.026988712124	82.8874992993864	55.1394894127374	27.748009886649	288	737	728	684	686	761	551	554	697	480	502	607	649	682	334	651	667	668
Capana06g002874	brown	175.196833665024	133.069180680786	42.1276529842387	90.941527696547	1041	923	1026	796	851	939	853	928	797	799	788	865	870	864	987	900	835	879
Capana06g002886	brown	108.053640391569	49.0856265100975	58.9680138814711	-9.88239	184	129	142	86	83	118	80	79	94	140	116	120	112	142	226	131	113	104
Capana06g002940	brown	1147.5075192411	772.277986979001	375.229532262102	397.048454716899	9337	3646	5990	381	366	398	538	567	518	2108	2460	2125	490	434	593	548	518	543
Capana06g002942	brown	193.880452951892	159.458733181606	34.4217197702864	125.03701341132	107	690	813	360	314	349	303	380	469	152	168	261	347	351	86	299	392	385
Capana06g002948	brown	521.089765604327	435.002626167095	86.0871394372321	348.915486729863	1323	1033	1452	895	824	799	638	679	716	690	515	539	762	835	897	711	683	703
Capana06g002959	brown	740.75553987768	601.280617413422	139.474922464258	461.805694949164	2016	1700	2505	1246	1267	1250	1059	1107	1109	1238	903	1155	1114	1165	1150	1128	1085	1127
Capana06g002983	brown	213.965067281268	177.854533825433	36.1105334558348	141.744000369598	239	421	472	356	378	396	261	269	297	203	255	297	319	323	176	272	293	282
Capana06g003043	brown	919.963895854905	777.306897303274	142.65699855163	634.649898751644	319	240	264	68	103	79	77	87	83	60	57	59	93	94	125	75	54	83
Capana06g003044	brown	1146.61746693803	896.104772395325	250.512694542704	645.592077852621	1133	998	1194	484	464	429	346	314	407	477	389	398	380	376	442	406	370	315
Capana06g003045	brown	1379.7119610036	751.71521392732	627.996747076277	123.718466851043	130	89	108	14	5	17	7	2	7	66	46	37	5	5	8	8	6	6
Capana06g003059	brown	994.477273631063	743.82789847785	250.649375153213	493.178523324636	612	411	479	226	148	70	71	31	120	134	201	151	165	73	132	100	53	148
Capana06g003063	brown	153.407139195164	84.3946135391756	69.0125256559883	15.3820878831873	281	397	458	403	391	429	294	337	322	225	288	265	322	362	301	379	298	284
Capana06g003068	brown	7.4409804421295	3.86230835991397	3.57867208221554	0.28363627769843	5	3	50	14	15	24	12	8	41	6	31	8	15	18	0	0	46	12
Capana07g000027	brown	199.642259132834	112.984184580441	86.658074552393	26.3261100280483	139	87	95	27	36	38	84	48	41	64	123	17	51	38	28	61	68	29
Capana07g000043	brown	22.9710772853066	12.3532687647405	10.6178085205661	1.73546024417436	283	278	459	409	379	399	328	294	348	358	310	378	386	394	217	365	366	316
Capana07g000067	brown	680.451558016176	478.023449572252	202.428108443924	275.595341128328	224	74	87	17	10	11	31	25	12	50	55	71	22	27	51	42	40	28
Capana07g000069	brown	1022.98427548251	594.304188967112	428.680086515398	165.624102451714	150965	240979	236023	42089	48905	58921	11992	8179	19079	76116	116992	62833	29886	34267	41771	17362	8309	8494
Capana07g000070	brown	1072.43386779183	622.192208367645	450.241659424185	171.95054894346	142927	227022	254965	38606	45304	49535	10931	8942	16020	77427	97311	84033	30777	38920	35592	21136	11473	10681
Capana07g000073	brown	824.005862327378	661.797989321611	162.207873005767	499.590116315844	2643	2946	3584	366	393	407	909	606	729	563	414	340	478	430	416	689	982	679
Capana07g000077	brown	937.45138485091	746.367501949329	191.083882901581	555.283619047747	12438	7351	16394	5	1	0	0	29	13	60	41	85	0	9	24	17	10	32
Capana07g000081	brown	728.183916492273	584.48244272381	143.701473768463	440.780968955346	712	865	877	434	418	383	481	489	411	413	356	379	405	425	322	410	439	380
Capana07g000085	brown	546.050486514922	441.332930814263	104.717555700658	336.615375113605	864	880	924	483	488	439	504	451	541	325	326	345	498	584	549	510	502	490
Capana07g000087	brown	791.940340735053	630.045639051322	161.894701683731	468.15093736759	294	159	185	88	95	88	98	89	85	126	85	120	86	96	131	114	95	109
Capana07g000115	brown	70.7615261786154	35.7175344832947	35.0439916953207	0.673542787974071	996	1120	1105	1139	1073	1163	921	1008	990	1030	991	1031	928	981	1023	944	1005	972
Capana07g000143	brown	77.0785798749769	43.8976505232294	33.1809293517475	10.716721171482	437	516	457	380	389	437	418	387	376	379	433	447	393	460	467	353	420	356
Capana07g000146	brown	270.728393866611	210.197641843692	60.5307520229193	149.666889820772	361	186	303	176	136	143	205	167	201	170	116	110	195	158	236	192	164	211
Capana07g000153	brown	8.32515734329673	5.18802661331317	3.13713072998356	2.05089588332961	122	139	122	161	109	85	122	72	118	130	104	106	115	128	71	117	134	85
Capana07g000154	brown	112.362182473278	92.9501519205264	19.4120305527516	73.5381213677748	173	337	337	315	271	212	178	147	226	185	248	236	220	276	130	204	176	223
Capana07g000164	brown	955.547419191991	747.457890444891	208.09	539.368361697791	479	389	479	160	198	181	51	36	56	141	81	109	72	92	170	62	46	36
Capana07g000178	brown	25.3437384326424	12.2991602939293	13.0445781387132	-0.745418	1417	1219	1311	1052	1168	1262	864	699	1322	1092	1304	1136	1533	1375	1169	1260	885	1167
Capana07g000203	brown	29.8011839056098	20.1885951776092	9.6125887280006	10.5760064496086	361	255	236	232	248	202	223	241	251	280	233	259	308	241	261	267	314	237
Capana07g000206	brown	164.074143468569	132.478853450204	31.5952900183652	100.883563431839	70	59	33	29	26	28	25	15	40	23	24	37	41	22	37	29	25	42
Capana07g000216	brown	600.964059144076	510.770632892231	90.1934262518451	420.577206640386	3629	2994	2487	1758	1960	1874	1867	1658	1825	1456	1861	1606	1786	1840	2256	1872	1942	1860
Capana07g000221	brown	963.645268393802	791.182799328751	172.462469065051	618.720330263699	730	616	617	296	277	285	260	278	219	200	200	289	193	268	274	201	241	264
Capana07g000226	brown	179.577733695841	68.1943604585148	111.383373237327	-43.189	1477	1934	1883	1846	1906	1810	1541	1459	1830	1311	1361	1449	1920	1915	1347	1889	1694	1752
Capana07g000235	brown	1040.38737518547	824.025325131765	216.362050053703	607.663275078063	371	163	250	66	52	71	37	37	48	71	61	59	35	34	54	35	35	29
Capana07g000249	brown	1400.89040060355	841.602699810871	559.287700792684	282.314999018188	2554	1748	2560	72	55	69	30	42	40	753	691	962	61	63	71	56	42	44
Capana07g000255	brown	1309.81538568517	870.918928597574	438.896457087597	432.022471509977	472	254	332	9	2	3	4	3	4	134	105	60	2	3	0	2	2	0
Capana07g000258	brown	74.9831093121181	44.5308254454958	30.4522838666223	14.0785415788735	69	87	51	3	13	6	7	11	7	14	49	35	76	78	63	3	13	10
Capana07g000264	brown	333.588756579879	277.308	56.2810507191792	221.026655141521	49	26	48	29	22	10	17	12	23	5	13	12	12	9	12	14	24	10
Capana07g000275	brown	33.376556520649	24.0469326942635	9.32962382638551	14.717308867878	0	74	86	0	0	4	17	7	65	41	26	17	30	53	0	0	8	65
Capana07g000285	brown	771.233600030362	649.179171747897	122.054428282464	527.124743465433	1962	1849	1927	995	1059	1125	719	748	828	646	645	708	925	925	840	929	735	948
Capana07g000310	brown	1238.08611208963	919.480252251334	318.605859838295	600.874392413039	203	204	211	14	6	18	13	3	6	29	26	28	11	4	5	4	2	11
Capana07g000313	brown	279.786169229654	231.29782744899	48.4883417806634	182.809485668327	178	137	128	85	70	50	89	83	103	106	61	65	100	90	110	98	110	93
Capana07g000358	brown	1210.95919232545	896.858843066301	314.100349259149	582.758493807152	2094	2266	2439	3	22	21	0	0	1	264	235	236	48	83	106	42	0	19
Capana07g000363	brown	942.409843747208	777.754243882039	164.65559986517	613.098644016869	1061	856	743	400	374	441	401	358	338	356	350	409	372	416	482	386	387	370
Capana07g000366	brown	1154.31700991665	716.734572731781	437.582437184869	279.152135546912	3741	4967	4640	1249	1323	1206	1155	1356	1177	2053	1841	2294	1073	1173	924	1232	1266	1295
Capana07g000373	brown	131.494668598507	45.3457855512887	86.1488830472187	-40.8031	177	277	267	297	327	307	216	249	242	192	220	240	274	288	177	213	272	250
Capana07g000374	brown	167.669274031634	117.824249694411	49.8450243372227	67.9792253571886	656	1180	1065	955	943	1163	504	438	709	664	636	619	743	724	544	599	561	594
Capana07g000378	brown	161.543126467221	66.9903741220477	94.5527523451734	-27.5624	61	262	314	261	225	305	235	218	239	99	171	136	227	220	68	282	253	293
Capana07g000394	brown	1250.16266180827	788.643785234243	461.518876574025	327.124908660217	1154	751	744	183	211	160	279	232	166	415	442	437	192	197	227	226	232	216
Capana07g000410	brown	67.3547097985522	52.9886212906901	14.3660885078622	38.6225327828279	451	257	279	217	181	301	246	214	268	260	302	48	146	232	169	220	251	215
Capana07g000429	brown	360.518019201999	293.276540454634	67.2414787473656	226.035061707268	350	133	108	73	96	72	105	87	84	82	138	50	72	84	119	53	65	89
Capana07g000434	brown	166.13288952986	119.755650675079	46.3772388547815	73.3784118202972	84	124	9	30	35	45	17	1	13	0	2	1	2	8	12	4	4	2
Capana07g000439	brown	1019.13766767529	764.747942897473	254.389724777814	510.35821811966	1236	1391	1194	326	327	331	424	457	365	398	441	458	408	319	309	430	402	360
Capana07g000440	brown	561.175468297454	439.712446158205	121.463022139249	318.249424018957	462	284	284	22	70	90	135	141	83	194	122	101	119	118	198	218	143	89
Capana07g000443	brown	1261.05906457847	875.838118066362	385.220946512108	490.617171554254	382	318	313	146	137	115	133	109	135	168	169	190	158	141	133	136	119	139
Capana07g000450	brown	625.07836226622	515.586669267555	109.491692998665	406.09497626889	457	460	579	282	317	278	323	281	272	235	233	229	238	253	235	283	291	297
Capana07g000463	brown	671.454506170823	553.958629423755	117.495876747068	436.462752676686	519	448	710	124	109	113	167	143	216	121	141	93	198	183	171	219	158	219
Capana07g000523	brown	1000.24748602914	716.515212938021	283.732273091116	432.782939846905	559	454	489	320	327	265	279	246	247	282	356	273	255	234	257	221	267	233
Capana07g000540	brown	131.378545996552	86.2354604858859	45.1430855106661	41.0923749752198	1131	2306	2351	1684	1743	1833	1174	1325	1430	1103	909	1234	1833	2021	1281	2044	1445	1284
Capana07g000556	brown	177.086559306003	92.7777983603958	84.3087609456073	8.46903741478852	288	397	332	305	381	390	261	236	282	172	196	171	223	253	189	240	215	240
Capana07g000569	brown	77.2165072324997	49.6333680886771	27.5831391438226	22.0502289448544	244	255	247	252	242	248	192	152	213	211	187	207	226	246	191	240	201	175
Capana07g000584	brown	670.58987992525	326.41195064519	344.17792928006	-17.766	1043	1829	1915	919	906	1007	655	675	789	1133	1108	1386	766	798	480	714	667	665
Capana07g000593	brown	131.252843508808	50.1759296228485	81.0769138859593	-30.901	0	17	12	9	12	20	5	15	13	1	3	0	7	10	0	10	7	15
Capana07g000642	brown	101.74840414716	42.9676327567409	58.7807713904188	-15.8131	113	48	63	63	58	27	58	84	45	58	37	32	57	53	107	62	54	60
Capana07g000670	brown	91.2562927129041	18.0065147971944	73.2497779157096	-55.2433	354	471	529	388	347	354	440	534	473	349	323	403	364	444	340	485	480	478
Capana07g000691	brown	162.923381224381	101.266292460022	61.6570887643596	39.6092036956622	795	1117	1210	816	808	860	872	923	874	975	907	992	829	846	623	925	939	895
Capana07g000692	brown	1236.55126484934	902.452162139548	334.099102709794	568.353059429753	1571	1251	1466	629	644	678	648	651	686	900	771	721	694	695	746	755	685	650
Capana07g000698	brown	139.562076981873	84.1344963899387	55.4275805919343	28.7069157980044	999	1034	1141	1054	1069	1100	798	751	923	736	850	862	1067	952	794	893	845	909
Capana07g000703	brown	857.867381678281	632.116397302009	225.750984376272	406.365412925737	742	955	1164	334	377	369	400	404	391	444	372	458	341	384	303	315	427	375
Capana07g000750	brown	493.05982299258	315.362864173779	177.696958818801	137.665905354977	2720	2757	2682	1720	1498	1544	649	370	609	1673	1363	1414	1958	1314	567	1093	370	550
Capana07g000770	brown	538.834792823035	408.729396450121	130.105396372915	278.624000077206	721	942	978	723	650	691	520	502	534	565	579	601	549	569	414	498	481	464
Capana07g000810	brown	78.0650130130803	58.292749873941	19.7722631391392	38.5204867348018	315	654	607	539	472	506	500	595	538	492	469	484	478	500	328	511	566	486
Capana07g000830	brown	1047.18342478691	590.581620688326	456.601804098581	133.979816589744	7341	9143	11105	3278	3705	4144	1392	1368	2254	4994	4280	5160	2186	2159	1335	1688	1532	2016
Capana07g000865	brown	114.578366509759	95.0803524073045	19.4980141024545	75.5823	389	1023	1070	590	536	458	531	559	608	480	451	537	726	657	342	871	593	462
Capana07g000875	brown	376.498148730169	298.363179391045	78.1349693391243	220.228210051921	222	173	179	90	102	90	143	157	98	102	72	84	111	119	129	104	124	101
Capana07g000907	brown	127.343923511652	100.550678237289	26.7932452743631	73.7574329629261	325	254	197	253	229	243	180	218	199	220	193	186	216	203	213	196	183	185
Capana07g000936	brown	661.838499834863	529.85183070815	131.986669126713	397.865161581437	5349	6837	7492	4595	4674	4592	3638	3944	3932	3655	3948	4292	3856	4298	3977	4105	3632	3515
Capana07g000941	brown	76.3886597844146	53.4078173142806	22.980842470134	30.4269748441465	773	1059	1025	779	846	859	637	514	847	743	852	901	1057	844	531	813	627	802
Capana07g000958	brown	27.7862663410564	16.6425125668877	11.1437537741687	5.49875879271899	353	433	437	381	382	409	399	414	381	437	341	314	351	334	289	392	432	367
Capana07g000972	brown	257.174579331457	69.5127711349256	187.661808196531	-118.149	26	89	116	111	96	96	90	86	87	47	26	32	77	76	39	83	99	86
Capana07g000974	brown	124.152766321753	33.3829260332432	90.7698402885095	-57.3869	81	172	148	177	156	197	155	172	184	132	125	151	171	180	83	185	163	140
Capana07g001045	brown	984.834990828527	806.184994222521	178.649996606006	627.534997616516	692	537	632	203	243	226	229	191	291	218	152	190	173	188	178	205	155	174
Capana07g001046	brown	67.9757927713998	48.1877835608885	19.7880092105114	28.3997743503771	38	24	13	28	17	3	14	11	8	19	0	10	9	22	27	12	9	7
Capana07g001048	brown	204.190437851913	62.1900054157725	142.00043243614	-79.8104	33	110	114	133	126	123	110	97	120	67	66	75	113	119	28	108	124	93
Capana07g001060	brown	66.3694237296571	51.5314402646134	14.8379834650437	36.6934567995697	27	14	5	2	7	7	2	11	2	14	4	0	12	12	1	0	3	11
Capana07g001095	brown	440.497952155535	325.261887840334	115.236064315201	210.025823525132	30	15	9	0	2	0	0	7	0	10	2	3	0	0	0	11	0	0
Capana07g001105	brown	383.270064044393	311.915704317165	71.3543597272275	240.561344589938	80	111	135	52	34	45	51	64	60	24	21	60	47	60	41	48	53	42
Capana07g001114	brown	520.792413435389	310.22231224937	210.570101186019	99.6522110633505	339	482	341	269	258	257	229	186	202	277	251	276	256	235	178	185	193	168
Capana07g001130	brown	143.077118924678	116.720676281485	26.3564426431933	90.3642336382915	50	11	19	14	2	4	6	3	13	0	8	0	11	0	10	0	18	25
Capana07g001138	brown	27.6991693259896	7.24507592313623	20.4540934028534	-13.209	70	15	26	34	33	17	32	35	46	39	39	41	47	19	58	42	51	54
Capana07g001180	brown	1229.32188161071	885.005384934375	344.316496676331	540.688888258045	209	143	223	30	34	43	1	6	7	40	57	42	23	23	27	8	4	11
Capana07g001198	brown	443.959172831244	361.695809609497	82.263363221747	279.43244638775	576	658	621	442	462	491	325	364	430	315	319	343	425	432	284	378	334	374
Capana07g001199	brown	366.550989516988	302.165154309951	64.3858352070368	237.779319102914	157	128	132	52	68	102	63	79	76	110	46	44	82	60	82	74	71	79
Capana07g001236	brown	146.307061123864	114.93572744877	31.3713336750932	83.5643937736773	103	15	64	6	29	42	8	43	38	38	12	30	2	5	58	35	12	19
Capana07g001240	brown	1229.5605056584	813.407493872198	416.153011786203	397.254482085996	2803	2276	2029	1036	1146	1210	1026	1158	1037	1463	1392	1361	1012	925	1108	955	967	993
Capana07g001251	brown	433.953936364359	324.582238727485	109.371697636874	215.21054109061	199	183	198	124	109	129	119	121	128	106	88	170	95	110	99	104	142	104
Capana07g001253	brown	1349.11094163609	767.554164284655	581.556777351432	185.997386933222	815	472	595	102	145	138	46	34	45	257	341	312	83	90	120	75	47	52
Capana07g001257	brown	117.087974293389	88.0248498429066	29.0631244504824	58.9617253924242	162	0	124	10	40	49	14	84	34	77	49	12	22	0	62	57	11	53
Capana07g001271	brown	430.803851346885	359.68668082295	71.1171705239348	288.569510299015	179	76	105	46	52	47	77	71	42	31	44	30	52	24	86	37	38	52
Capana07g001273	brown	121.200712484134	87.9490053801641	33.2517071039704	54.6972982761937	400	302	376	275	272	263	315	375	263	304	279	220	234	239	255	259	321	289
Capana07g001274	brown	565.631286851915	293.270022335551	272.361264516365	20.908757819186	411	518	537	312	379	416	266	239	247	376	405	367	316	329	318	279	262	239
Capana07g001278	brown	160.378345767683	129.322136037974	31.0562097297091	98.2659263082645	125	392	348	276	277	316	214	253	243	189	128	216	208	180	130	193	243	223
Capana07g001306	brown	139.101665639985	111.245602095489	27.8560635444961	83.3895385509928	231	199	190	154	127	135	158	126	163	145	160	139	202	183	153	188	152	143
Capana07g001312	brown	575.981601058749	471.768040956045	104.213560102704	367.554480853341	504	563	643	288	352	349	324	284	285	227	193	153	267	229	245	242	259	271
Capana07g001384	brown	1099.34471821769	715.005211288345	384.339506929345	330.666	804	1300	1179	34	33	61	23	41	48	259	304	239	33	38	32	41	25	28
Capana07g001420	brown	809.613202267043	642.463617189064	167.149585077979	475.314032111085	301	336	261	80	122	92	107	82	111	86	99	106	118	84	91	123	110	124
Capana07g001450	brown	1172.10377807267	858.150981670432	313.952796402235	544.198185268197	4414	4324	3574	1019	1010	1055	628	668	684	1157	1086	1633	989	1088	1225	946	721	702
Capana07g001490	brown	1321.36179775063	917.032401340333	404.329	512.703004930033	481	398	409	118	156	159	120	122	108	172	224	173	133	120	159	137	101	110
Capana07g001491	brown	642.411540709262	284.218850527318	358.192690181944	-73.9738	646	384	459	340	374	362	347	371	318	435	467	459	337	345	422	336	322	308
Capana07g001492	brown	370.494207268743	54.610079068289	315.884128200454	-261.274	365	727	870	747	774	858	789	950	790	296	248	295	593	695	258	750	775	777
Capana07g001493	brown	227.505710998786	119.449410983734	108.056300015052	11.3931109686826	1077	873	897	662	624	621	844	767	778	914	875	780	698	727	899	803	848	828
Capana07g001503	brown	120.840643900598	72.2343825950392	48.6062613055584	23.6281212894808	38	69	17	22	31	17	8	11	18	29	13	18	26	11	18	10	5	20
Capana07g001505	brown	179.815367041867	128.073745740148	51.7416213017188	76.3321244384296	104	130	142	112	136	128	65	61	94	56	63	60	70	71	43	44	34	36
Capana07g001519	brown	1144.90753387606	534.970599774872	609.936934101188	-74.9663	188	79	99	1	3	0	6	2	5	77	61	75	0	0	0	2	4	2
Capana07g001530	brown	215.905922792775	123.884752174137	92.0211706186382	31.863581555499	1215	2744	2599	2459	2677	2769	1797	1888	2239	1331	1390	1689	2271	2271	1037	2310	2109	1962
Capana07g001584	brown	682.399403267311	585.463044332956	96.9363589343549	488.526685398601	89	39	50	20	15	5	8	11	4	0	0	1	9	6	8	2	12	16
Capana07g001612	brown	276.959408513915	169.390047679045	107.56936083487	61.8206868441745	88	48	44	23	32	39	55	22	13	53	42	35	25	29	29	30	33	36
Capana07g001623	brown	571.209612984399	400.472051108135	170.737561876264	229.734489231872	4655	5037	1061	1	2	5	0	0	0	512	616	554	0	0	0	0	0	0
Capana07g001653	brown	1190.65169578601	908.339253030163	282.312442755844	626.026810274319	40283	24635	40828	68	60	49	87	53	352	4530	2895	2799	75	72	45	123	134	971
Capana07g001669	brown	257.209653596682	202.412493981865	54.7971596148168	147.615334367049	1318	1958	2442	781	787	801	1017	1148	1052	679	713	714	1031	1155	827	1541	1194	1029
Capana07g001687	brown	554.746475329022	471.223321432963	83.5231538960588	387.700167536904	406	181	189	67	98	76	130	102	89	69	114	82	90	112	153	102	112	110
Capana07g001689	brown	54.8526415362424	22.0721613988976	32.7804801373448	-10.7083	757	1392	1408	1417	1443	1413	1072	976	1215	1218	1490	1448	1424	1390	918	1139	1196	1152
Capana07g001695	brown	613.026210172277	482.803072074244	130.223138098033	352.579933976212	1361	1058	1167	626	728	729	868	882	841	867	839	806	745	795	967	831	863	871
Capana07g001709	brown	824.600249436888	699.313426200392	125.286823236495	574.026602963897	1077	819	896	455	468	486	500	527	450	407	425	404	422	506	602	481	533	417
Capana07g001711	brown	1317.82837864306	911.291917777941	406.536460865117	504.755456912824	1805	1825	2009	64	65	58	49	43	50	450	396	307	62	77	60	40	32	36
Capana07g001716	brown	1140.08467850631	887.372684076922	252.711994429387	634.660689647534	965	807	697	253	246	288	277	244	219	292	262	284	238	218	292	221	220	206
Capana07g001735	brown	331.379142056848	255.741595565377	75.6375464914712	180.104049073906	362	520	454	376	358	339	316	305	335	249	259	297	319	350	301	315	309	328
Capana07g001738	brown	307.536433362607	225.155257657989	82.381175704618	142.774081953371	672	716	819	556	571	627	373	336	565	544	533	507	592	557	401	474	388	518
Capana07g001753	brown	693.503808855212	578.711338687022	114.79247016819	463.918868518831	127	136	127	28	28	24	21	27	22	1	2	12	10	41	66	13	23	23
Capana07g001756	brown	270.604724830819	120.451633819895	150.153091010924	-29.7015	911	1368	1321	1302	1226	1264	995	1057	1194	657	718	834	1166	1158	835	1097	1054	952
Capana07g001758	brown	223.578564921859	133.015314784042	90.5632501378174	42.4520646462242	313	422	380	338	330	362	291	327	322	214	237	270	333	321	235	296	302	335
Capana07g001774	brown	68.4182807852875	46.8166069959858	21.6016737893017	25.2149332066841	86	55	65	29	17	15	27	20	27	25	48	28	66	57	29	90	14	16
Capana07g001777	brown	155.617589851899	63.0808615857221	92.5367282661765	-29.4559	192	249	113	178	141	130	105	80	105	12	11	31	120	114	167	95	71	77
Capana07g001788	brown	28.1977354654454	8.05162988954665	20.1461055758988	-12.0945	1096	1067	1138	910	1112	1147	1036	1059	1033	882	915	951	1112	1112	885	1124	1221	809
Capana07g001793	brown	212.462748993496	169.246946478415	43.2158025150808	126.031143963334	271	284	298	200	218	224	192	217	196	185	125	243	193	204	182	245	221	196
Capana07g001802	brown	275.639188724906	218.754102888335	56.8850858365718	161.869017051763	50	30	34	17	13	6	20	27	13	7	4	18	11	7	20	25	18	23
Capana07g001803	brown	1134.01907230855	910.134926827142	223.884145481412	686.25078134573	3024	2259	2772	719	709	735	737	682	869	751	744	789	805	790	700	825	685	718
Capana07g001806	brown	257.587797332301	197.932296432392	59.6555008999088	138.276795532483	978	1051	1121	858	912	921	724	545	760	670	570	625	906	808	589	727	667	773
Capana07g001807	brown	681.787542587276	502.638727360883	179.148815226393	323.48991213449	726	403	423	242	210	214	230	213	199	312	302	311	261	252	446	260	200	226
Capana07g001809	brown	282.170523891922	221.424668802796	60.7458550891259	160.67881371367	95	87	135	66	84	103	43	37	39	22	17	37	37	24	26	34	23	32
Capana07g001810	brown	341.680000396328	268.643054047209	73.0369463491196	195.606107698089	178	109	108	81	79	70	83	87	89	42	52	56	99	65	86	61	65	79
Capana07g001824	brown	602.370744596045	382.316164664818	220.054579931226	162.261584733592	240	499	421	102	117	145	85	80	142	185	182	204	202	151	83	110	79	175
Capana07g001870	brown	1202.7345218114	880.727389471996	322.007132339408	558.720257132588	120	89	76	17	13	16	7	4	9	33	17	23	11	18	16	10	4	7
Capana07g001875	brown	809.775966929268	676.05971367376	133.716253255507	542.343460418253	167	117	190	29	32	46	39	39	28	5	6	9	17	14	18	9	25	29
Capana07g001878	brown	1199.45120554893	681.977387868086	517.47381768084	164.503570187246	84	67	60	8	8	6	7	7	13	25	48	21	10	12	7	9	9	7
Capana07g001881	brown	1340.45986164206	954.678431765991	385.781429876064	568.897001889927	1329	957	1033	4	7	5	0	0	4	282	158	168	4	4	0	0	1	7
Capana07g001898	brown	101.574532606584	81.8540789133467	19.720453693237	62.1336252201097	44	22	25	18	16	9	17	16	18	1	26	15	18	13	11	21	23	24
Capana07g001901	brown	511.943564135661	382.489285049073	129.454279086588	253.035005962486	623	712	700	487	471	407	487	431	534	466	526	456	507	467	384	499	476	498
Capana07g001902	brown	1171.8194398649	870.674493068313	301.144946796588	569.529546271726	86	89	94	5	10	8	2	0	0	9	22	1	2	0	0	0	2	2
Capana07g001906	brown	466.64930308584	290.518896008341	176.13	114.388488930841	243	23	75	0	4	0	7	0	0	6	107	47	0	0	17	0	2	13
Capana07g001940	brown	1293.83268009897	909.44542109424	384.387259004728	525.058162089512	2751	1967	1935	600	600	569	473	464	478	841	1028	876	598	592	862	583	467	455
Capana07g001958	brown	381.103250811954	296.725171060067	84.3780797518865	212.347091308181	89	55	66	11	21	28	26	54	27	43	17	21	27	6	18	23	40	17
Capana07g001960	brown	567.147110423631	466.229394065186	100.917716358446	365.31167770674	1541	1914	2394	997	1007	1016	1054	1123	999	846	768	1041	992	1219	963	1130	1032	893
Capana07g001968	brown	1290.24439660887	940.72408754022	349.520309068646	591.203778471574	390	336	432	38	51	35	6	5	20	67	79	73	39	22	41	22	2	18
Capana07g001970	brown	99.4908672927748	84.7513788512563	14.7394884415185	70.0118904097378	292	649	571	456	459	414	458	413	428	371	308	534	376	419	233	347	474	405
Capana07g001974	brown	1274.99630827648	835.902899288082	439.093408988396	396.809490299686	59	35	43	7	6	2	0	7	7	20	13	18	4	6	12	3	6	3
Capana07g001982	brown	1231.32797210872	870.869115306957	360.458856801759	510.410258505198	582	665	698	7	6	7	15	20	9	106	107	110	8	13	17	14	24	21
Capana07g001993	brown	18.5321700263812	9.09646270463639	9.43570732174484	-0.339245	182	186	198	88	137	67	252	167	46	44	220	148	27	117	143	174	156	36
Capana07g002002	brown	1156.99077800644	729.406	427.584352846943	301.822072312558	354	443	404	13	13	23	64	67	40	110	165	100	28	28	16	37	39	29
Capana07g002003	brown	109.834559351474	30.7237408033689	79.1108185481048	-48.3871	816	719	396	700	638	633	475	461	482	262	286	370	642	536	623	381	471	442
Capana07g002022	brown	1298.60975746195	843.937648548976	454.672108912977	389.265539635998	405	377	530	43	33	56	13	18	17	104	134	140	19	22	19	25	15	4
Capana07g002034	brown	63.7369302925726	43.7399304650135	19.9969998275592	23.7429306374543	112	253	168	198	202	156	114	84	128	143	129	161	194	180	82	94	126	113
Capana07g002039	brown	473.434493440149	354.971152713293	118.463340726855	236.507811986438	289	423	377	253	233	246	123	120	152	159	204	220	182	216	241	163	146	172
Capana07g002046	brown	1179.28868351429	882.35879244866	296.92989106563	585.42890138303	85	40	75	0	0	0	0	0	0	11	11	6	0	0	0	0	0	0
Capana07g002050	brown	132.829833862656	92.0041321711873	40.8257016914683	51.1784304797191	488	628	567	271	287	301	164	196	229	299	304	304	456	541	581	406	243	277
Capana07g002051	brown	979.17155018156	796.87372740033	182.29782278123	614.576	372	296	329	137	146	126	129	125	117	139	72	154	97	133	166	126	115	110
Capana07g002062	brown	331.134826982394	225.984376030849	105.150450951546	120.833925079303	381	344	358	204	234	249	263	305	278	135	167	165	209	207	206	213	233	204
Capana07g002079	brown	380.871046066751	313.567401010093	67.303645056658	246.263755953435	514	717	827	449	483	467	387	485	446	334	356	378	333	378	187	372	400	431
Capana07g002105	brown	158.140017627087	123.649941625616	34.4900760014713	89.1598656241448	282	189	229	47	44	41	87	18	228	7	0	0	59	69	38	46	16	200
Capana07g002128	brown	107.892039520955	42.8616479211605	65.0303915997942	-22.1687	1684	1199	1250	1029	1086	1085	1348	1277	1136	1261	1125	1058	1268	1141	1775	1217	1359	1357
Capana07g002134	brown	240.339693695614	115.108	125.232160376314	-10.1246	302	417	461	445	400	439	276	303	309	191	156	198	330	281	223	283	298	330
Capana07g002138	brown	203.825625046471	127.968649568013	75.8569754784583	52.1116740895548	362	439	590	365	329	372	243	207	213	439	253	353	273	350	336	346	310	237
Capana07g002146	brown	1220.94265590068	930.199488280108	290.74316762057	639.456320659539	128	80	93	1	2	2	3	1	3	20	17	3	5	2	2	5	4	3
Capana07g002148	brown	542.180075063431	430.495336642613	111.684738420817	318.810598221796	884	829	955	421	479	438	439	353	486	453	519	448	466	563	766	580	404	396
Capana07g002152	brown	1321.92990528114	795.738074292194	526.191830988946	269.546243303249	653	350	469	53	39	49	56	69	36	212	214	234	83	86	103	51	50	42
Capana07g002172	brown	136.783820815979	102.621742019986	34.1620787959931	68.4596632239927	122	120	127	101	100	89	54	52	60	40	92	13	98	88	63	51	77	68
Capana07g002173	brown	665.161611122013	293.808115809878	371.353495312135	-77.5454	882	577	720	516	482	459	449	399	420	657	656	592	466	495	689	390	422	427
Capana07g002179	brown	405.462811021619	347.388363536974	58.0744474846452	289.313916052328	257	64	109	50	56	51	53	56	53	42	59	29	44	57	47	56	58	65
Capana07g002182	brown	830.218988631763	705.685669079053	124.53331955271	581.152349526343	5702	4379	4756	2816	2927	2985	2146	2259	2140	2198	1896	2144	2706	2551	2578	2325	2386	2348
Capana07g002183	brown	185.225771729087	140.218778078529	45.0069936505578	95.2117844279709	662	829	875	621	612	641	201	172	261	330	282	367	719	632	450	192	189	184
Capana07g002184	brown	434.718785004916	294.108659752725	140.610125252192	153.498534500533	460	499	500	264	290	288	338	359	365	374	290	320	269	268	168	320	294	244
Capana07g002194	brown	1169.18	858.881176650423	310.297813258577	548.583363391846	3202	1727	2166	576	583	585	596	603	648	1116	929	878	570	665	883	665	599	626
Capana07g002210	brown	1205.95848420024	623.961722318767	581.99676188147	41.9649604372976	1475	1002	1040	554	530	498	529	491	383	867	790	845	529	469	690	451	444	479
Capana07g002215	brown	448.661979417582	363.401931834417	85.260047583165	278.141884251252	249	205	264	146	123	87	173	131	135	145	114	135	159	127	132	150	170	146
Capana07g002219	brown	1334.42524710903	732.551986700347	601.873260408682	130.678726291665	540	313	453	19	12	10	5	4	15	236	220	110	9	10	16	17	9	20
Capana07g002224	brown	1190.83249616609	699.294903569265	491.537592596821	207.757310972444	797	485	525	184	154	143	71	70	56	257	277	392	158	133	164	154	65	87
Capana07g002243	brown	798.414545040881	682.513805524361	115.90073951652	566.613066007841	823	527	670	381	338	347	284	283	294	262	251	278	365	347	390	276	258	308
Capana07g002249	brown	181.091060647898	128.22292399153	52.8681366563684	75.3547873351611	1330	694	739	540	702	653	774	839	624	756	784	662	679	601	1080	691	736	707
Capana07g002259	brown	168.971782743556	123.571764577069	45.4000181664873	78.1717464105816	47	17	19	0	4	2	13	28	7	0	2	0	1	0	0	0	17	18
Capana07g002261	brown	847.868243430733	678.625986694751	169.242256735983	509.383729958768	784	1025	1077	407	468	457	362	348	390	306	319	412	358	392	268	347	347	338
Capana07g002262	brown	1045.79933197561	651.803932603781	393.995399371831	257.80853323195	52	58	38	2	6	3	6	5	9	18	11	21	5	1	1	3	6	7
Capana07g002270	brown	615.593502759971	325.669179957783	289.924322802188	35.7448571555944	47	49	59	22	25	25	4	9	7	11	48	25	15	10	4	8	5	15
Capana07g002271	brown	28.019	8.15269952138971	19.8662750230403	-11.7136	252	113	114	205	173	179	128	103	140	235	158	132	201	165	241	167	122	134
Capana07g002273	brown	1346.79015938331	751.455519774042	595.334639609271	156.120880164772	1179	1248	1545	2	6	2	1	0	0	585	389	468	2	2	1	1	2	0
Capana07g002282	brown	1079.69344195641	730.329707630127	349.363734326287	380.96597330384	493	478	483	226	190	210	282	272	219	299	284	264	215	246	249	237	226	177
Capana07g002323	brown	88.9812585630018	56.8892569396664	32.0920016233354	24.797255316331	661	815	935	707	746	765	697	707	614	716	735	719	619	708	791	688	631	583
Capana07g002328	brown	690.629309975646	340.219748470438	350.409561505207	-10.1898	1277	908	906	582	680	637	633	701	617	953	826	884	655	707	870	772	667	728
Capana07g002347	brown	461.768920662252	381.954463017412	79.8144576448404	302.140005372571	945	532	622	324	413	507	319	208	318	360	401	309	392	402	606	400	333	279
Capana07g002349	brown	260.073649877911	204.421959899659	55.6516899782521	148.770269921406	185	123	118	44	61	72	88	127	60	67	68	60	64	83	123	90	90	87
Capana07g002351	brown	31.3886612394004	17.9691579529349	13.4195032864654	4.5496546664695	144	114	92	66	79	47	158	74	103	94	123	41	58	51	116	30	99	57
Capana07g002364	brown	1278.95164599363	854.908447459413	424.043198534213	430.865	110	55	98	1	1	2	0	0	0	22	30	18	1	0	0	0	0	0
Capana07g002368	brown	332.11075613184	279.779158356704	52.3315977751365	227.447560581567	122	18	78	22	20	28	20	34	17	15	35	1	41	22	27	21	8	9
Capana07g002386	brown	27.3829879743469	12.5209902426838	14.8619977316632	-2.34101	227	260	235	252	229	255	219	264	216	238	165	229	202	211	186	222	235	234
Capana07g002391	brown	204.366734514938	165.14186274574	39.2248717691982	125.916990976542	3030	7962	7065	4611	5004	5667	4210	4595	5072	3104	3882	3468	4619	5064	2443	5109	5048	4670
Capana07g002393	brown	284.780525308344	187.747427476446	97.0330978318984	90.7143296445475	2280	1518	1632	1265	1261	1215	1365	1355	1203	1092	1097	939	1473	1428	1838	1303	1437	1380
Capana07g002400	brown	618.291452127913	279.91408345719	338.377368670723	-58.4633	500	365	375	189	202	243	219	159	116	285	421	268	238	249	348	199	186	194
Capana07g002407	brown	1086.7652936961	784.679943256302	302.085350439799	482.594592816503	759	759	756	414	392	405	289	235	303	371	396	398	338	380	386	297	258	246
Capana07g002423	brown	1116.00309567095	743.937410257354	372.065685413593	371.871724843761	612	701	657	183	176	197	54	56	59	283	102	285	68	122	161	65	59	55
Capana07g002424	brown	195.415	63.1449411586799	132.269834274721	-69.1249	1195	2060	2015	1527	1724	1680	1800	1762	1985	1161	965	1461	1736	1767	899	1863	2057	1878
Capana07g002427	brown	202.95882140532	116.731953535028	86.2268678702914	30.5050856647369	861	2273	1230	767	834	816	353	340	483	971	782	948	890	990	959	794	455	481
Capana07g002429	brown	1174.84214047182	819.343440816155	355.498699655667	463.844741160488	598	325	303	4	4	1	1	0	1	143	103	56	1	2	4	0	1	0
Capana07g002430	brown	1435.67258907745	868.050301696134	567.62228738132	300.428014314814	4010	3332	3333	640	625	625	469	578	611	1358	1652	1635	573	606	674	480	626	579
Capana07g002433	brown	216.404961139275	57.727958713387	158.677002425888	-100.949	1516	2686	2452	2167	2192	2239	2371	2204	2460	1796	1319	1760	2328	2332	1503	2410	2626	2310
Capana07g002436	brown	353.838663701516	253.891834098565	99.9468296029511	153.945004495614	382	606	555	400	382	407	347	344	327	389	359	451	365	382	299	359	412	372
Capana07g002450	brown	123.561554899545	90.7018654247677	32.8596894747768	57.8421759499909	848	2087	1561	867	883	917	794	828	975	659	660	848	1218	1386	1076	1085	885	966
Capana07g002455	brown	657.764234939044	490.486058008789	167.278176930255	323.207881078534	76	54	81	13	6	17	32	0	0	34	0	25	25	10	27	8	4	20
Capana07g002463	brown	1320.98549734897	753.781384074655	567.204113274314	186.577270800341	494	327	346	90	95	102	108	89	98	211	213	231	76	96	166	100	108	80
Capana07g002473	brown	310.469037732717	223.470260113015	86.9987776197018	136.471482493313	418	256	364	252	218	214	256	230	229	200	147	178	210	242	295	247	265	261
Capana07g002484	brown	103.765325750206	72.4227449576337	31.3425807925724	41.0801641650613	117	85	74	54	58	54	64	91	75	82	33	46	45	48	67	63	79	70
Capana07g002492	brown	294.452074068077	228.371156295184	66.0809177728932	162.290238522291	732	618	862	612	618	714	310	273	366	431	341	342	393	389	395	287	300	297
Capana07g002495	brown	505.37111601478	414.499908738619	90.871207276161	323.628701462458	2377	1550	1664	1110	1250	1151	951	1016	1028	863	700	814	1032	1168	1547	1112	1046	958
Capana07g002508	brown	391.846310078405	307.342989467552	84.503320610853	222.839668856699	1245	624	880	483	515	465	635	598	540	413	376	411	536	497	832	540	538	573
Capana07g002512	brown	146.130686922229	114.299403279549	31.8313	82.4681196368691	252	244	235	201	154	209	222	211	207	214	185	192	183	212	225	211	191	184
Capana08g000034	brown	83.7887195900353	42.9892579126293	40.799461677406	2.18979623522333	1849	1404	1336	1122	1214	1252	1480	1680	1314	1526	1421	1308	1123	1078	1495	1307	1468	1420
Capana08g000037	brown	169.409200271161	151.749419475022	17.6597807961386	134.089638678883	56	243	268	161	145	146	119	121	135	124	114	146	138	138	51	159	162	125
Capana08g000038	brown	629.405907204213	494.756056387118	134.649850817096	360.106205570022	519	576	526	366	334	346	379	358	396	402	339	362	380	360	382	413	388	386
Capana08g000041	brown	647.134312807458	302.811	344.323580867558	-41.5128	1532	1272	1320	1188	1200	1153	1216	1235	1137	1287	1302	1313	1144	1109	1219	1191	1219	1122
Capana08g000051	brown	144.180545471219	86.098949992504	58.081595478715	28.017354513789	874	662	727	575	553	638	564	491	573	536	616	511	672	726	900	632	516	599
Capana08g000065	brown	1167.25907313925	864.067210705642	303.191862433612	560.875348272031	556	428	511	282	268	247	249	255	239	299	268	271	200	243	272	217	195	239
Capana08g000069	brown	421.497517586747	341.633525372594	79.8639922141525	261.769533158442	941	1907	1855	1077	1068	1144	878	893	929	889	907	1067	856	926	594	940	907	845
Capana08g000071	brown	359.036694130092	184.128418072645	174.908276057447	9.22014201519875	95	152	165	31	55	51	62	70	85	81	114	82	57	109	44	36	44	62
Capana08g000084	brown	769.85602606667	641.997109697054	127.858916369616	514.138193327437	2181	1669	1911	819	805	685	1019	1012	936	777	810	809	838	838	896	1020	1058	1094
Capana08g000093	brown	897.066405174189	542.038432138992	355.027973035198	187.010459103794	787	475	603	203	181	196	153	144	158	297	387	412	269	306	433	202	143	125
Capana08g000099	brown	1293.15572012525	710.116661172402	583.039058952845	127.077602219558	578	705	838	38	31	42	45	24	42	273	266	306	30	32	34	29	25	36
Capana08g000100	brown	1037.84581428748	830.607674513979	207.238139773504	623.369534740475	3230	2863	3435	929	909	836	955	892	1063	1082	908	996	1007	1144	1070	1251	1075	1168
Capana08g000110	brown	928.078550735233	701.473389749064	226.60516098617	474.868228762894	173	103	130	26	43	30	22	8	27	63	42	22	26	23	82	19	12	13
Capana08g000122	brown	367.973649413453	291.083308317631	76.8903410958219	214.192967221809	1339	1693	1793	1263	1338	1403	858	906	1018	799	720	826	987	1000	713	1041	1023	956
Capana08g000139	brown	742.068400051848	518.879369433656	223.189030618192	295.690338815464	865	818	516	32	39	31	32	29	33	227	235	207	92	226	461	168	68	77
Capana08g000173	brown	354.684131931477	168.617096837282	186.067035094195	-17.4499	1990	4804	4340	2126	2416	2586	2068	2253	2392	2854	3443	3446	1989	2309	1349	2349	2337	2207
Capana08g000214	brown	202.289777932139	75.7976773643723	126.492100567767	-50.6944	682	463	455	454	450	412	518	461	401	501	561	536	456	424	527	484	489	419
Capana08g000228	brown	560.458496867535	435.592371555096	124.866125312439	310.726246242657	270	298	318	146	139	147	190	190	164	167	123	190	155	169	114	163	173	192
Capana08g000235	brown	238.201521156474	108.410512778993	129.79100837748	-21.3805	1090	2041	2004	2024	1998	2128	1738	1547	1824	1146	1220	1359	1686	1658	1077	1755	1900	1767
Capana08g000252	brown	251.247371175311	153.60666003536	97.6407111399509	55.9659488954089	1474	2038	2009	1671	1751	1694	1506	1613	1638	1110	1127	1320	1597	1540	1018	1607	1637	1645
Capana08g000277	brown	253.422102000475	187.830150410813	65.5919515896615	122.238198821152	90	93	71	21	31	25	59	75	39	27	33	40	16	21	12	24	35	40
Capana08g000308	brown	282.699888728587	94.0413078284476	188.658580900139	-94.6173	2257	2965	3132	3004	3028	3117	2794	2900	2971	2307	2189	2551	2912	2785	2249	2949	2968	2852
Capana08g000314	brown	924.809325318808	80.8747249160281	843.93460040278	-763.06	620	892	1010	489	534	565	490	503	514	909	973	950	536	531	488	518	491	477
Capana08g000329	brown	156.322572306522	107.093453590274	49.2291187162484	57.8643348740252	1699	2720	2922	2605	2781	2924	1929	2157	2013	1761	1797	2233	2228	2123	1682	2219	2082	1972
Capana08g000335	brown	242.075349735972	184.276071841631	57.7992778943415	126.476793947289	770	1282	1255	770	759	760	677	755	806	694	868	966	865	950	571	841	855	753
Capana08g000342	brown	813.700251134548	617.203613367156	196.496637767392	420.706975599764	5568	3331	4395	2670	2820	2831	2346	2193	2034	2981	2919	2724	2740	2528	3329	2295	2478	2421
Capana08g000360	brown	195.331048999128	123.63304657986	71.6980024192682	51.9350441605918	121	97	61	66	65	45	68	64	49	38	28	14	56	67	60	39	61	44
Capana08g000372	brown	32.0357169672807	16.0579089490538	15.9778080182269	0.0801009308268377	376	459	401	415	423	384	288	277	337	360	319	434	409	408	431	331	306	403
Capana08g000385	brown	301.134204006485	221.896078358782	79.2381256477036	142.657952711078	445	261	356	172	193	181	298	294	251	292	270	218	226	217	288	238	244	241
Capana08g000388	brown	173.139672380358	74.3655343986201	98.7741379817378	-24.4086	69	135	116	140	120	135	101	90	103	77	52	71	93	98	60	115	85	113
Capana08g000424	brown	294.031217869724	234.099596051808	59.9316218179156	174.167974233893	229	90	108	93	76	81	84	100	78	72	50	74	58	85	139	77	71	73
Capana08g000442	brown	80.2165495381272	38.3376468485115	41.8789026896157	-3.54126	161	89	113	85	101	82	136	120	103	132	107	114	95	109	135	91	84	95
Capana08g000486	brown	794.829624568027	546.582942450681	248.246682117347	298.336260333334	514	424	543	341	338	322	285	273	292	416	326	298	311	338	349	292	264	261
Capana08g000504	brown	691.126824857973	233.203172013876	457.923652844097	-224.72	935	1176	1233	858	884	865	799	759	814	933	1035	1127	832	810	770	812	812	734
Capana08g000523	brown	157.358353445759	103.142019579222	54.2163338665367	48.9256857126852	172	330	342	302	288	310	264	302	280	220	207	225	233	296	175	290	253	259
Capana08g000534	brown	498.761451937387	373.026216509963	125.735235427424	247.290981082539	1881	1460	1821	1390	1402	1486	1332	1221	1394	1418	1526	1247	1353	1279	1462	1260	1216	1304
Capana08g000537	brown	779.88261842125	471.731748709075	308.150869712175	163.581	1283	1053	1107	745	686	674	845	718	847	903	894	967	882	774	892	787	816	832
Capana08g000540	brown	324.665848301296	262.554183319326	62.1116649819701	200.442518337356	266	405	406	257	224	221	233	254	240	236	196	240	198	271	230	253	273	244
Capana08g000541	brown	537.040461353643	387.366763798511	149.673697555132	237.693066243379	65	63	71	29	44	42	32	34	40	34	52	34	35	27	34	36	41	46
Capana08g000549	brown	53.7842989618038	30.9197948901709	22.8645040716329	8.05529081853794	194	218	218	238	198	194	141	152	171	170	215	179	224	200	173	165	168	157
Capana08g000623	brown	1319.19400410412	697.220928374233	621.97307572989	75.247852644344	17593	12744	15334	5863	6651	6526	4008	3963	4226	10143	8892	9866	5258	5556	7132	4391	3927	3566
Capana08g000630	brown	88.0728799529376	43.7922164645385	44.2806634883991	-0.488447	65	59	67	54	69	69	23	14	29	22	24	46	37	48	91	37	35	28
Capana08g000663	brown	104.952649618613	37.4853646006624	67.4672850179509	-29.9819	1844	1074	984	852	954	792	1160	1439	1053	709	960	700	875	905	1106	1324	1312	1212
Capana08g000667	brown	329.889680451441	263.012848047693	66.8768324037483	196.136015643945	325	213	277	223	201	236	156	129	136	120	100	122	124	156	182	129	104	90
Capana08g000684	brown	37.9769	20.773085031334	17.203811253786	3.56927377754793	24	74	24	26	34	40	35	13	19	39	36	5	9	33	0	15	22	9
Capana08g000691	brown	330.516599275081	253.417187156846	77.0994121182345	176.317775038612	76	69	42	18	28	23	36	28	40	13	35	30	17	19	37	4	25	21
Capana08g000700	brown	504.410341020027	430.299772215822	74.1105688042043	356.189203411618	63	29	37	4	11	13	3	14	24	0	0	0	11	12	6	4	2	5
Capana08g000702	brown	290.831739534606	227.145097277155	63.6866422574507	163.458455019705	54	67	38	20	21	16	9	38	18	1	8	10	12	13	20	10	24	21
Capana08g000712	brown	1241.45474677998	854.350985328187	387.103761451797	467.24722387639	272	268	303	77	89	71	65	79	63	132	105	121	93	101	108	88	62	85
Capana08g000714	brown	96.5212418665688	45.5055915370439	51.0156503295249	-5.51006	411	275	349	292	275	287	220	183	234	301	343	315	389	318	381	255	230	261
Capana08g000722	brown	82.8661876635346	57.647344136536	25.2188435269986	32.4285006095374	1193	778	706	734	716	816	888	895	689	819	815	698	683	590	792	666	856	769
Capana08g000736	brown	1248.62424531411	708.829543448074	539.794701866037	169.034841582037	11107	13616	15322	3590	3737	3874	2083	2164	2448	5845	7069	6197	2725	2763	1784	2416	2142	2275
Capana08g000739	brown	79.0503799551223	46.1282598913415	32.9221200637809	13.2061398275606	680	1457	1341	1306	1283	1354	1172	1294	1409	1148	1158	1369	1279	1355	722	1390	1366	1197
Capana08g000754	brown	122.401481179132	105.162405947488	17.2390752316436	87.9233307158447	771	1514	1506	1151	1252	1330	1018	983	1257	1045	1194	1253	1171	1121	693	1053	1076	1195
Capana08g000761	brown	795.527618225222	615.593980671779	179.933637553443	435.660343118337	389	548	621	207	224	244	188	184	207	175	262	179	189	217	199	178	187	183
Capana08g000768	brown	182.999733164181	141.425104819749	41.5746283444313	99.850476475318	106	64	46	30	34	30	46	26	42	27	26	10	57	58	37	50	31	35
Capana08g000784	brown	598.65039706025	258.243373329237	340.407023731013	-82.1637	1921	4563	4918	1596	1647	1887	1266	1408	1531	2683	2778	3421	1506	1673	874	1728	1494	1378
Capana08g000801	brown	189.156162010049	151.400413526728	37.755748483321	113.644665043407	173	241	273	203	226	226	169	155	191	161	174	139	191	209	140	162	157	169
Capana08g000809	brown	89.3223193231995	70.2305442078028	19.0917751153968	51.138769092406	369	471	496	474	408	489	424	387	407	343	418	425	423	437	332	418	435	428
Capana08g000813	brown	583.342921776809	484.399808202561	98.9431135742477	385.456694628313	2490	2415	2893	2060	2022	1905	1606	1700	1699	1682	1846	1583	1934	1824	1835	1716	1807	1879
Capana08g000825	brown	538.966367778308	156.886731506938	382.07963627137	-225.193	579	936	989	483	489	490	535	599	502	666	801	844	440	485	381	469	501	553
Capana08g000874	brown	1141.08278858872	889.377045732938	251.705742855783	637.671302877154	1506	716	1173	67	68	95	42	22	47	128	251	62	39	50	77	38	19	50
Capana08g000883	brown	218.401754776467	93.3543776570104	125.047377119457	-31.693	1515	2952	2981	2377	2324	2573	2361	2651	2514	1430	1416	1647	2224	2053	1065	2383	2859	2590
Capana08g000894	brown	77.0520952887961	49.1798839932504	27.8722112955457	21.3076726977048	0	15	38	25	33	16	0	0	0	0	0	8	24	0	0	0	0	0
Capana08g000903	brown	330.476881123453	201.397658265177	129.079222858276	72.3184354069002	117	110	134	67	78	88	73	53	79	101	70	104	98	78	75	98	76	84
Capana08g000910	brown	244.986336950771	193.668716494945	51.3176204558255	142.35109603912	170	195	240	155	178	176	141	127	140	104	134	101	106	124	126	107	143	141
Capana08g000928	brown	231.622375997002	198.244966372791	33.3774096242106	164.86755674858	749	1834	1544	1158	1206	1222	858	816	1080	708	830	940	1102	1048	522	1038	884	928
Capana08g000930	brown	797.615155383524	541.512146558024	256.103	285.409137732524	1287	1855	1996	752	803	818	605	899	698	955	934	948	712	792	594	771	750	951
Capana08g000932	brown	347.002145811943	265.050807612072	81.9513381998711	183.099469412201	611	740	846	485	483	485	299	299	318	203	187	229	448	538	495	354	313	263
Capana08g000939	brown	762.883066720194	612.76303541415	150.120031306044	462.643004108107	1488	1041	1113	644	666	660	771	828	760	836	692	721	623	652	808	697	794	774
Capana08g000943	brown	109.170197263625	88.5636763858974	20.6065208777273	67.9571555081701	2648	5119	4819	4267	4488	4703	3788	3343	4311	3253	4263	3693	4183	4124	2779	3923	4030	4025
Capana08g000944	brown	1366.31163075567	859.344532803805	506.967097951861	352.377434851945	1621	928	1291	193	180	212	194	203	172	587	553	508	168	179	332	158	159	174
Capana08g000950	brown	666.638679060539	515.307289686536	151.331389374003	363.975900312533	225	253	317	166	138	197	139	148	141	159	136	137	130	130	133	113	122	128
Capana08g000951	brown	598.132680373391	496.824829734548	101.307850638843	395.516979095705	1682	1939	2323	800	823	815	850	757	866	624	500	585	811	914	1025	911	981	1029
Capana08g000953	brown	85.7420619328915	28.1067682626321	57.6352936702593	-29.5285	593	915	1058	758	801	760	771	813	896	964	905	991	762	773	439	862	887	768
Capana08g000963	brown	546.174790435648	412.662215317162	133.512575118486	279.149640198676	3989	1298	1154	254	488	521	592	474	453	1191	869	818	583	644	1108	758	535	404
Capana08g000972	brown	247.401909130526	74.8295651997738	172.572343930752	-97.7428	1468	2610	2671	1886	2054	2092	1475	1579	1813	2084	2657	2419	1961	1932	1338	1770	1696	1604
Capana08g000985	brown	933.392952386359	655.057928291629	278.33502409473	376.722904196898	7476	3557	4521	1625	1853	1768	2138	1916	1550	3005	3080	2496	1650	1942	3089	1797	1955	1829
Capana08g000986	brown	1065.77758019373	803.912067314198	261.865512879533	542.046554434665	2072	1853	2100	1268	1265	1150	1413	1199	1205	1351	1275	1272	1117	1136	1297	1233	1263	1152
Capana08g000993	brown	372.840834600667	44.5227630352959	328.318071565371	-283.795	415	645	675	793	768	913	510	629	637	286	262	322	779	771	438	631	629	667
Capana08g000997	brown	1305.4520082945	854.230058938496	451.221949356008	403.008109582488	392	322	359	103	90	104	107	85	106	163	185	167	135	109	171	85	82	98
Capana08g001005	brown	335.094393839857	253.957651587485	81.136742252372	172.820909335113	263	147	133	113	112	113	114	89	86	75	63	57	115	108	173	87	75	87
Capana08g001006	brown	885.819778053879	714.143736785336	171.676041268543	542.467695516793	164	46	90	0	4	4	0	1	9	3	19	6	1	3	2	0	0	0
Capana08g001051	brown	848.939817177312	704.340205502026	144.599611675286	559.740593826739	1230	767	883	483	567	556	361	358	364	427	367	411	366	347	512	373	351	370
Capana08g001052	brown	107.185171073003	83.7825648404815	23.4026062325219	60.3799586079595	168	911	930	602	607	582	554	743	734	459	508	626	556	578	115	654	721	638
Capana08g001053	brown	658.767435988581	556.970486686279	101.796949302302	455.173537383977	874	697	861	479	539	463	433	459	540	380	348	389	499	466	523	440	372	395
Capana08g001055	brown	1119.08887037752	575.549389275286	543.539481102238	32.0099081730482	620	445	277	9	8	7	17	17	14	189	280	178	12	7	20	32	15	15
Capana08g001059	brown	1294.22858753406	777.03606443556	517.193	259.84354133706	1685	2080	1997	195	176	233	190	223	175	673	704	786	200	272	343	241	207	163
Capana08g001060	brown	1010.78241107196	837.403502616671	173.378908455287	664.024594161384	3449	3012	2886	1346	1346	1266	1234	1035	1258	1132	925	1080	1109	1150	1277	1170	1072	1220
Capana08g001061	brown	601.131920625802	408.893246296396	192.238674329406	216.65457196699	351	306	263	212	191	225	210	165	220	229	255	203	243	194	211	186	190	210
Capana08g001075	brown	792.258290974632	461.288881205817	330.969409768815	130.319471437002	2073	4425	4693	1301	1209	1251	783	935	917	1988	1779	2192	924	1239	896	1089	956	999
Capana08g001082	brown	1200.6361168188	616.851985227251	583.784131591546	33.0678536357045	161	68	135	0	5	1	3	0	0	55	81	40	0	2	3	1	0	0
Capana08g001086	brown	909.201174612349	580.485263166275	328.715911446074	251.769351720202	123	124	135	19	19	16	0	0	2	51	50	35	7	32	82	14	3	2
Capana08g001097	brown	61.498410394836	37.4494261730317	24.0489842218042	13.4004419512275	70	167	177	111	127	203	83	128	82	104	121	129	35	25	18	68	78	92
Capana08g001103	brown	728.577377728579	475.95086330319	252.62651442539	223.324	26	20	18	2	0	1	0	0	0	8	0	14	0	5	13	2	0	2
Capana08g001109	brown	1426.69676413454	798.647325091169	628.049439043367	170.597886047802	9051	5812	8080	732	672	640	301	328	672	3927	3099	3071	507	575	678	389	338	521
Capana08g001110	brown	307.716393281899	232.075633467615	75.6407598142842	156.434873653331	127	103	108	79	80	79	58	40	67	31	49	42	62	53	99	64	68	65
Capana08g001126	brown	821.687766305085	636.931067363106	184.756698941979	452.174368421126	952	698	612	315	394	415	255	191	220	323	392	315	289	335	486	221	264	241
Capana08g001127	brown	1160.69782370508	893.740441610992	266.957382094087	626.783059516905	256	203	243	66	56	56	49	25	45	60	77	50	63	78	47	45	32	34
Capana08g001154	brown	445.155516170741	286.18530324286	158.970212927881	127.215090314978	473	306	378	256	236	265	287	253	241	277	332	328	258	268	378	232	249	300
Capana08g001156	brown	146.405699399454	99.7813328136444	46.6243665858099	53.1569662278345	291	237	265	185	178	202	163	206	133	139	116	190	226	214	301	159	135	164
Capana08g001164	brown	647.597	504.236210036014	143.360541287686	360.875668748329	1191	832	889	592	620	614	730	723	628	703	682	712	581	597	827	700	626	623
Capana08g001175	brown	1182.71677055523	795.657759113804	387.059011441429	408.598747672375	852	745	886	346	373	315	337	328	327	398	455	472	250	347	483	277	301	261
Capana08g001176	brown	953.240819974011	540.044460920081	413.19635905393	126.848101866151	43	25	35	9	11	7	4	9	2	27	11	12	2	0	1	4	4	3
Capana08g001203	brown	101.142640928223	55.066152161259	46.0764887669635	8.98966339429549	298	313	375	128	101	114	298	345	213	268	220	229	153	107	164	221	262	218
Capana08g001234	brown	1062.96774338744	857.091735145819	205.876008241621	651.215726904198	1054	747	618	4	4	4	2	3	11	16	8	17	13	3	10	18	1	26
Capana08g001236	brown	957.56754630427	778.459868759014	179.107677545256	599.352191213758	20413	8118	18647	95	91	121	179	55	637	391	213	150	83	62	71	110	66	1116
Capana08g001237	brown	571.462104124128	488.102970492154	83.3591336319741	404.74383686018	599	150	191	7	9	2	23	9	26	0	4	0	17	10	11	91	11	30
Capana08g001244	brown	127.255308899604	43.8659676062036	83.3893412934008	-39.5234	517	921	905	848	867	926	820	755	1061	611	755	787	949	959	535	955	861	876
Capana08g001247	brown	1130.55203604711	624.567110225112	505.984925821993	118.582184403119	1133	738	776	387	415	406	357	359	323	567	627	636	374	342	581	340	335	344
Capana08g001285	brown	22.6638164498952	9.7862488731834	12.8775675767118	-3.09132	128	90	84	20	17	33	62	44	79	51	141	42	127	88	51	87	75	100
Capana08g001311	brown	156.032972484636	123.42550729403	32.6074651906059	90.8180421034242	91	41	26	39	31	21	21	25	29	27	10	45	14	33	52	24	25	22
Capana08g001316	brown	862.474257630608	674.68325839031	187.790999240298	486.892259150012	1018	1265	1510	637	572	573	473	492	507	588	478	545	612	534	443	544	488	499
Capana08g001341	brown	1242.55247511828	766.704700323473	475.847774794809	290.856925528664	153	94	87	0	0	0	0	0	0	44	52	17	0	0	0	0	0	1
Capana08g001342	brown	414.206880574034	296.345178969378	117.861701604656	178.483477364722	102	112	138	6	5	8	60	10	39	38	51	31	17	31	19	48	72	51
Capana08g001343	brown	1115.84439918765	903.217729004755	212.626670182896	690.591058821859	2765	1889	2297	616	600	583	613	647	601	611	610	584	589	597	537	564	642	624
Capana08g001359	brown	334.396455435112	73.0213099843764	261.375145450735	-188.354	704	1067	1065	985	1071	1142	934	1041	953	472	495	559	885	886	691	818	950	869
[truncated: 1,750 more rows]
