# Supplementary material for: Construction of a co-expression network and mining of core genes for genic male sterility in sweet pepper based on transcriptome and WGCNA analysis
Source: Front Plant Sci. 2025 Oct 21;16:1668660. doi: 10.3389/fpls.2025.1668660 (PMC12583153; doi:10.3389/fpls.2025.1668660)
Supplement: Supplementary file 4 [file Table4.xls]

## Sheet: Sheet1
Table S4.Differential gene of blue module in 3 periods
geneID	moduleColors	kTotal	kWithin	kOut	kDiff	b11	b12	b13	b21	b22	b23	b31	b32	b33	k11	k12	k13	k21	k22	k23	k31	k32	k33
Capana01g000005	blue	1015.72386662015	598.166326929633	417.557539690515	180.608787239118	9013	7198	8900	3	9	15	2751	1510	1315	6179	4584	4900	416	249	166	1533	2735	1614
Capana01g000008	blue	752.915438226707	721.082282202163	31.8331560245439	689.249126177619	1470	1587	1628	1416	1477	1458	1210	1236	1280	1640	1810	1843	1303	1398	1205	1339	1360	1128
Capana01g000010	blue	474.711118623241	465.023393639668	9.68772498357276	455.335668656096	389	789	240	2026	2200	2370	1151	1248	1211	5374	3053	3210	1312	1397	1400	1125	1328	1187
Capana01g000013	blue	1051.25835896105	1047.55661929124	3.70173966981542	1043.85487962142	662	532	558	440	451	452	543	481	458	1666	3179	926	441	473	601	520	436	422
Capana01g000014	blue	1936.5635977175	1932.03934298174	4.52425473575818	1927.51508824598	319	300	350	270	278	271	255	269	279	523	691	581	295	311	303	314	279	308
Capana01g000018	blue	2009.16474766395	2002.72840132617	6.43634633777833	1996.29205498839	50	37	23	346	340	409	21	26	36	9556	10319	11157	143	190	181	44	22	18
Capana01g000020	blue	2079.36722686853	2069.40862630952	9.95860055900448	2059.45002575052	607	352	412	381	401	399	576	601	473	2514	2879	2285	485	431	699	477	600	489
Capana01g000052	blue	1808.46853303931	1800.96032059814	7.50821244117128	1793.45210815696	761	795	727	705	719	717	735	842	633	1364	1484	1506	645	592	607	716	807	743
Capana01g000062	blue	1235.39472211669	1208.62507208687	26.7696500298284	1181.85542205704	602	581	618	490	514	512	371	335	375	696	870	767	422	416	417	366	400	400
Capana01g000067	blue	1940.80345804428	1934.56612093922	6.23733710506235	1928.32878383415	237	155	162	98	98	131	119	107	115	431	467	504	115	90	143	113	121	120
Capana01g000075	blue	916.998391068346	891.927	25.0717383184468	866.854914431453	1382	1723	1810	1249	1288	1251	1251	1459	1173	1993	1963	2199	1044	1153	979	1143	1285	1362
Capana01g000076	blue	684.673497432437	674.445074127153	10.2284233052845	664.216650821868	785	967	1028	906	875	877	963	1148	996	1357	1251	1580	806	856	725	893	972	997
Capana01g000078	blue	1390.24902946809	1370.02640196314	20.2226	1349.80377445819	3868	4186	3707	2763	3116	3146	6215	8664	6619	14882	16482	15450	2851	2807	2668	3854	6247	5469
Capana01g000083	blue	1607.7905179976	1602.86188216032	4.92863583727785	1597.93324632304	9	6	9	1	0	0	0	0	1	450	727	930	0	0	0	1	1	1
Capana01g000094	blue	1846.63751050721	1839.55836218899	7.07914831821631	1832.47921387077	977	493	737	517	514	488	336	282	320	1730	2022	1499	408	413	613	365	386	326
Capana01g000098	blue	407.692741395825	367.821628057556	39.8711133382683	327.950514719288	512	239	312	242	245	237	325	306	270	400	478	432	268	272	424	238	303	292
Capana01g000119	blue	856.030817260154	840.348084714264	15.6827325458902	824.665352168373	133	114	115	106	115	123	144	146	111	189	209	187	146	143	146	103	136	150
Capana01g000120	blue	1882.04136630907	1877.17499105403	4.86637525504671	1872.30861579898	170	154	156	218	196	196	117	134	120	657	632	606	159	174	158	155	126	122
Capana01g000125	blue	1404.47091244232	1383.92932870772	20.5415837345997	1363.38774497312	427	454	549	263	293	280	253	236	227	718	684	827	263	310	217	285	288	257
Capana01g000129	blue	1118.45568927802	629.276640996493	489.179048281528	140.097592714964	102	92	109	7	22	22	20	19	13	44	50	90	10	10	21	21	19	13
Capana01g000138	blue	974.509553117543	936.842727364383	37.6668257531602	899.175901611222	185	305	217	76	111	75	117	149	80	288	313	369	63	77	59	67	91	109
Capana01g000139	blue	1250.03894879768	833.452	416.586473336076	416.866002125523	398	235	353	25	32	33	22	8	19	286	266	156	8	19	30	14	9	14
Capana01g000145	blue	1991.84763230933	1985.41396664282	6.43366566650207	1978.98030097632	1033	1275	1248	236	219	258	301	566	195	3513	4928	4587	154	185	173	288	350	492
Capana01g000150	blue	570.898329929362	479.525192346177	91.3731375831852	388.152054762992	73	132	87	10	17	26	4	1	13	82	85	123	38	50	59	36	14	33
Capana01g000151	blue	1841.17367343521	1835.99519714505	5.17847629015796	1830.81672085489	218	314	345	99	110	123	143	145	161	5995	10971	5350	155	95	75	101	95	165
Capana01g000155	blue	1575.9127243432	1561.39963353015	14.5130908130502	1546.8865427171	742	705	667	469	389	397	509	538	461	991	1077	1050	452	476	429	491	569	504
Capana01g000156	blue	1332.58844345367	1243.75470400897	88.8337394446987	1154.92096456428	3517	2596	2639	1585	1644	1654	1222	1558	1227	3403	3595	3485	1395	1487	1683	1354	1335	1483
Capana01g000157	blue	1725.78474684696	1712.34135074959	13.4433960973672	1698.89795465222	127	171	150	196	178	193	214	228	194	415	553	453	182	185	201	217	191	211
Capana01g000173	blue	302.199838512332	242.260975624622	59.9388628877099	182.322112736912	815	618	653	714	645	678	810	889	809	1059	1006	944	854	746	801	869	864	969
Capana01g000179	blue	609.147179183531	598.584673528016	10.5625056555151	588.022167872501	2	0	0	2	4	0	2	0	11	31	30	17	7	4	23	7	2	4
Capana01g000181	blue	2077.33580112767	2069.53910364538	7.79669748229753	2061.74240616308	13	7	5	24	23	22	97	141	83	2470	2925	2844	23	21	15	44	95	77
Capana01g000182	blue	615.935553661108	564.839106112895	51.0964475482126	513.742658564682	235	177	177	249	262	235	334	293	265	501	396	372	262	225	309	265	292	261
Capana01g000183	blue	246.402049959837	230.521154957165	15.8808950026718	214.640259954493	216	326	257	524	501	521	412	360	405	617	731	584	476	541	525	481	456	395
Capana01g000185	blue	1060.56269295232	743.671494350635	316.891198601686	426.780295748949	390	333	353	202	215	242	143	152	129	282	344	298	138	142	165	146	133	146
Capana01g000191	blue	805.544421471461	788.375840276472	17.1685811949892	771.207259081483	377	273	274	227	264	234	295	314	264	433	453	364	258	231	357	272	291	275
Capana01g000193	blue	1218.40624423568	1140.4763110549	77.9299331807799	1062.54637787412	1222	1347	1313	954	945	979	953	898	960	1429	1388	1445	903	909	891	957	984	917
Capana01g000194	blue	1173.08338513556	1160.45374221952	12.6296429160379	1147.82409930348	79	143	167	22	20	34	3	5	7	363	218	364	15	11	15	60	13	6
Capana01g000197	blue	1487.70911527424	1482.9032196842	4.80589559004011	1478.09732409416	47	18	12	18	15	7	30	14	15	62	116	92	20	15	20	26	14	7
Capana01g000200	blue	314.966512556314	306.576749385944	8.38976317036997	298.186986215574	395	463	429	617	591	577	527	494	466	675	667	783	574	587	416	514	514	455
Capana01g000202	blue	756.802460646027	748.442776354181	8.35968429184572	740.083092062336	1769	2500	2471	2192	2213	2289	2018	2585	2133	3018	3210	3415	1811	1905	1639	2119	2274	2255
Capana01g000207	blue	377.096779011133	291.576047989474	85.5207310216598	206.055316967814	1080	589	672	564	589	608	530	494	486	852	821	864	502	547	954	501	465	488
Capana01g000221	blue	1272.56129295932	811.322486899378	461.238806059946	350.083680839432	1544	1148	1420	458	461	473	303	291	345	1074	1068	1016	540	579	668	476	286	361
Capana01g000225	blue	1420.22994215372	973.950128582673	446.279813571049	527.670315011624	3385	2668	2806	716	740	746	694	703	576	2244	2414	2268	713	697	843	726	676	624
Capana01g000233	blue	1763.03554921511	1753.15651058254	9.87903863256633	1743.27747194997	92	77	88	270	246	198	214	264	238	1120	1295	1461	218	194	178	206	261	206
Capana01g000239	blue	1313.82016277941	1060.41102464833	253.409138131083	807.001886517244	2040	1676	1764	783	878	864	910	908	842	1767	1837	1680	972	850	1013	954	859	826
Capana01g000243	blue	1299.87820790724	1250.87166240536	49.0065455018807	1201.86511690348	5704	5885	6741	3836	3985	4071	2823	3031	2955	7084	8048	8031	3747	4015	4025	3690	3304	3067
Capana01g000246	blue	1283.09502324308	774.674533556707	508.420489686373	266.254043870333	1318	1413	1065	250	321	301	244	286	230	784	828	894	217	292	253	261	227	259
Capana01g000247	blue	1529.8972031758	1521.09491694959	8.80228622621803	1512.29263072337	117	75	63	21	30	29	8	19	14	149	237	231	69	35	50	18	32	23
Capana01g000249	blue	1647.59150396227	1634.61801174109	12.9734922211778	1621.64451951992	117	87	84	94	84	74	151	137	112	534	425	392	103	88	117	100	124	106
Capana01g000257	blue	580.716552549916	569.579945257457	11.136607292459	558.443337964998	362	259	285	293	271	278	314	300	268	409	438	418	332	279	415	290	266	322
Capana01g000273	blue	1095.03102480869	1092.21379382435	2.81723098433827	1089.39656284001	45	37	16	36	44	38	17	19	18	88	174	71	35	23	19	24	8	12
Capana01g000289	blue	960.381327024376	680.223059405684	280.158267618691	400.064791786993	2288	1359	1432	888	846	887	852	765	707	1583	1663	1480	781	815	1269	736	761	841
Capana01g000294	blue	1356.20562391694	1311.04679702724	45.1588268896978	1265.88797013754	1411	1274	1216	157	155	166	279	232	238	2207	1705	2144	209	226	263	212	226	198
Capana01g000295	blue	1158.10674004713	1145.3370402804	12.7696997667344	1132.56734051367	676	593	553	441	453	475	248	121	257	1114	920	1202	445	389	367	211	249	245
Capana01g000307	blue	1456.7004672832	1450.35890256148	6.34156472171981	1444.01733783976	320	552	553	435	389	417	383	441	428	783	1092	903	417	410	252	428	403	434
Capana01g000323	blue	195.370295429889	145.839106750843	49.5311886790459	96.3079180717968	774	672	634	484	524	466	649	690	581	655	735	675	573	546	623	595	607	636
Capana01g000325	blue	1400.9470517839	1387.74716079286	13.1998909910458	1374.54726980181	1271	1176	1222	817	849	853	1013	1082	850	1598	1998	1646	731	722	723	789	914	980
Capana01g000326	blue	1319.8509562268	683.128127489956	636.722828736845	46.4052987531111	154	123	130	43	46	22	23	26	27	93	72	81	39	42	32	25	14	20
Capana01g000327	blue	750.310304828456	646.553736092938	103.756568735519	542.797167357419	114	74	31	0	0	1	0	0	0	53	132	50	0	0	0	0	0	0
Capana01g000333	blue	191.437939380414	172.20321992194	19.2347194584739	152.968500463466	3	1	1	2	0	2	12	10	7	14	15	34	4	10	21	7	11	10
Capana01g000351	blue	813.253222362179	803.41619235025	9.83703001192919	793.579162338321	221	217	166	506	504	550	383	367	406	1204	1553	1503	779	769	826	825	370	457
Capana01g000353	blue	1709.14408131267	1701.21057254061	7.93350877205762	1693.27706376855	2	2	2	25	30	23	18	18	19	189	196	214	48	34	36	37	7	16
Capana01g000354	blue	2055.06313210348	2048.57807573247	6.48505637101107	2042.09301936146	706	621	524	556	551	538	499	598	511	2841	2826	2744	500	578	807	437	505	452
Capana01g000359	blue	1362.37770611513	1070.02591394215	292.351792172977	777.674121769175	2731	2744	2699	249	223	316	22	12	33	2266	2364	2435	109	129	138	44	20	38
Capana01g000361	blue	996.668266029485	975.829018436225	20.8392475932603	954.989770842964	221	337	305	259	198	179	154	170	173	385	389	468	202	205	170	218	157	153
Capana01g000366	blue	624.765361768071	617.547169294037	7.21819247403346	610.328976820004	185	168	115	120	137	109	164	175	143	213	233	309	109	85	137	137	159	158
Capana01g000375	blue	1455.94597680864	696.816667100063	759.129309708575	-62.3126	2843	2479	2394	78	70	61	65	69	82	1160	1053	1188	33	57	67	35	59	67
Capana01g000381	blue	1285.65738630684	706.903354372371	578.75403193447	128.149322437901	698	598	667	414	397	398	407	407	379	563	478	558	391	370	410	365	397	369
Capana01g000383	blue	1798.46197045006	1790.48258096667	7.97938948338492	1782.50319148329	218	195	208	167	201	179	252	199	203	758	680	822	145	164	174	197	234	203
Capana01g000386	blue	922.738185080976	787.88517278923	134.853012291746	653.032160497483	2450	2463	2342	1720	1708	1809	1931	1624	1550	2253	2784	2194	1564	1565	1635	1623	1723	1566
Capana01g000391	blue	867.337789376648	451.237120958722	416.100668417926	35.1364525407956	1117	1409	1968	634	568	647	598	669	680	991	1088	1030	580	608	487	562	577	642
Capana01g000410	blue	1209.03638563573	1199.33543973566	9.70094590006988	1189.63449383559	581	501	566	605	573	584	594	643	550	938	821	989	531	532	615	535	626	508
Capana01g000415	blue	1753.24461753635	1743.34089430359	9.90372323276733	1733.43717107082	468	334	395	201	218	231	179	167	178	709	1017	645	210	210	260	181	218	192
Capana01g000419	blue	640.316777946167	632.527219108984	7.78955883718322	624.737660271801	80	83	80	130	125	96	110	94	99	183	158	172	133	88	95	88	96	99
Capana01g000451	blue	1128.27567215829	1097.76112018508	30.5145519732116	1067.24656821187	22	25	47	65	57	66	87	83	55	187	178	148	68	48	60	81	86	59
Capana01g000478	blue	53.716314083854	37.0232178921881	16.6930961916659	20.3301217005222	74	15	3	31	30	32	35	54	14	33	58	58	35	22	53	31	44	38
Capana01g000488	blue	1783.0599455765	1777.33239966465	5.72754591185026	1771.6048537528	48	59	87	114	80	99	10	3	18	1179	947	903	86	105	126	54	18	36
Capana01g000491	blue	912.452710936726	498.729542633134	413.723168303592	85.0063743295419	1607	1649	1193	536	610	666	185	88	187	721	894	1225	408	529	535	317	192	212
Capana01g000493	blue	1381.62918157638	1371.77498234464	9.85419923174686	1361.92078311289	7	0	4	0	0	0	7	13	10	96	104	38	0	0	0	6	9	11
Capana01g000494	blue	1361.64700873048	1345.18514382233	16.4618649081476	1328.72327891418	39	54	43	16	17	24	1	0	4	106	83	93	4	11	21	17	3	1
Capana01g000497	blue	1365.61942295474	853.242114810719	512.377308144025	340.864806666694	2206	1353	1760	373	379	427	290	293	210	1328	1235	1267	263	342	538	281	231	332
Capana01g000510	blue	1887.07	1878.17266263698	8.90201797902228	1869.27064465796	8	6	4	14	13	8	28	17	10	279	240	229	11	17	10	19	14	6
Capana01g000522	blue	2140.06118265755	2133.47007294896	6.59110970859047	2126.87896324036	39	73	60	13	9	10	0	0	0	14674	18971	16407	2	3	2	0	0	0
Capana01g000523	blue	272.130897072381	262.040876008364	10.0900210640175	251.950854944346	1417	1420	1377	2266	2253	2144	1504	1529	1528	2619	2817	2538	2051	2160	2347	1977	1520	1640
Capana01g000526	blue	1975.34489095402	1969.94070947437	5.40418147964579	1964.53652799473	156	120	123	96	116	99	90	97	109	729	771	890	109	98	109	71	79	68
Capana01g000540	blue	1149.04009048973	1143.95295242735	5.08713806237779	1138.86581436498	227	386	280	586	598	651	363	332	439	984	1425	1001	487	493	408	316	328	363
Capana01g000541	blue	1299.29447641608	703.667859327714	595.626617088363	108.041242239352	2881	2988	3668	407	422	358	550	738	494	1923	1775	1721	453	444	373	429	583	573
Capana01g000546	blue	1102.85422580733	1089.21547915905	13.6387466482852	1075.57673251076	79	73	46	141	116	123	103	113	136	255	247	251	112	92	128	70	114	95
Capana01g000547	blue	846.090252655685	356.759336173968	489.330916481717	-132.572	231	79	97	25	39	23	8	10	9	80	96	50	18	27	36	20	16	5
Capana01g000551	blue	1502.27761470405	1492.04110358546	10.236511118582	1481.80459246688	1241	699	847	652	638	728	888	825	718	1897	1914	1666	629	610	1178	676	810	768
Capana01g000559	blue	1435.2213019084	980.692561603531	454.52874030487	526.163821298661	1377	1111	1257	159	177	179	135	146	133	936	945	900	178	196	245	162	148	163
Capana01g000568	blue	295.616437446174	232.651552489309	62.9648849568649	169.686667532445	430	344	322	251	271	283	327	325	295	356	429	310	238	280	298	288	320	316
Capana01g000570	blue	1118.56135071347	804.750079274099	313.811271439367	490.938807834732	73	66	48	0	2	1	0	0	3	40	68	31	2	2	2	0	2	0
Capana01g000571	blue	170.827254176459	133.042066603746	37.7851875727136	95.2568790310321	168	80	91	88	90	111	148	150	135	238	206	112	105	93	166	136	165	146
Capana01g000572	blue	312.299610866263	236.450945027494	75.8486658387691	160.602279188725	50	42	6	61	82	102	177	186	144	349	244	220	175	133	106	150	159	242
Capana01g000587	blue	891.31620651486	881.483151273525	9.83305524133505	871.65009603219	2720	3046	3549	2707	3185	3361	1630	1617	2045	4963	4562	5188	2603	2781	2638	2253	1926	1881
Capana01g000589	blue	1367.53225191301	739.955433136398	627.576818776616	112.378614359782	105	93	84	2	4	1	1	3	0	60	37	48	0	0	0	0	4	3
Capana01g000600	blue	1494.31984184029	1486.90913198131	7.41070985898432	1479.49842212232	7	7	7	12	8	5	9	9	16	51	74	37	17	8	5	13	9	17
Capana01g000602	blue	86.623995909118	38.0592447367677	48.5647511723503	-10.5055	1140	1122	1664	1034	1180	1363	374	324	713	1142	1103	1111	1128	964	1506	753	542	786
Capana01g000606	blue	1951.21875436845	1943.89194439709	7.32680997135685	1936.56513442573	109	115	84	198	189	188	182	97	240	1206	1628	1061	216	180	222	170	162	192
Capana01g000614	blue	1185.53188397116	1078.35552181522	107.176362155947	971.179159659268	222	227	169	2	0	4	7	6	4	268	200	279	4	6	5	9	4	20
Capana01g000621	blue	1213.43397782188	1192.72113404483	20.7128437770459	1172.00829026778	343	356	355	317	303	328	446	531	378	701	797	770	302	338	266	352	458	462
Capana01g000624	blue	286.411948853198	272.629044380475	13.7829044727235	258.846139907751	367	408	365	470	404	424	423	425	402	512	522	436	429	442	415	433	429	428
Capana01g000650	blue	1035.33222052511	968.419010841371	66.9132096837398	901.505801157631	272	306	204	5	5	11	112	52	38	275	345	381	10	3	7	27	87	43
Capana01g000651	blue	1231.71942602669	1214.49473284246	17.224693184228	1197.27003965823	11	12	10	28	30	30	48	39	33	82	112	109	40	26	8	25	30	35
Capana01g000652	blue	2071.39847099895	2064.57436778912	6.82410320982854	2057.75026457929	38	3	37	0	0	0	0	0	0	971	945	836	0	0	0	0	0	0
Capana01g000662	blue	45.4678805611607	32.5712038843023	12.8966766768584	19.6745272074439	34	19	24	23	16	22	18	24	17	67	70	54	91	59	23	91	16	28
Capana01g000668	blue	241.987722193566	193.233049570276	48.7546726232899	144.478376946986	19	31	32	3	13	6	13	20	6	25	19	35	8	17	14	16	15	20
Capana01g000669	blue	1963.15159523793	1955.61019941991	7.5413958180211	1948.06880360188	266	224	266	131	138	132	114	109	122	516	625	495	153	149	158	186	142	151
Capana01g000673	blue	565.177815367255	558.523149895145	6.65466547210997	551.868484423035	927	588	687	645	658	628	830	595	833	1113	1319	1142	1053	801	847	812	770	881
Capana01g000679	blue	42.8083289831883	30.9134398376838	11.8948891455045	19.0185506921793	87	116	45	51	92	98	135	99	101	137	122	115	107	95	135	100	94	90
Capana01g000684	blue	589.012442381657	578.942435207945	10.0700071737111	568.872428034234	147	81	108	93	109	106	116	105	124	162	165	177	106	109	153	117	106	104
Capana01g000685	blue	217.547328797274	202.490180720872	15.0571480764015	187.433032644471	102	120	96	165	132	165	150	163	169	203	188	207	142	161	95	135	154	108
Capana01g000689	blue	1168.79820312908	1097.71796625509	71.0802368739974	1026.63772938109	1014	935	867	530	584	617	449	488	457	1155	1165	1030	469	483	764	430	490	384
Capana01g000690	blue	964.775110122135	794.914419995409	169.860690126726	625.053729868684	86	36	64	15	15	24	16	25	9	71	57	65	13	5	13	13	14	14
Capana01g000691	blue	969.911888976425	923.834875907097	46.0770130693287	877.757862837768	94	65	69	8	13	19	14	16	24	150	79	104	18	12	15	16	7	14
Capana01g000692	blue	1869.17747190834	1860.76319558097	8.41427632736804	1852.3489192536	175	279	237	25	30	20	20	23	21	791	738	698	17	19	27	29	18	13
Capana01g000695	blue	2101.33748721314	2095.50070953077	5.83677768236839	2089.66393184841	370	275	265	171	167	179	209	172	143	844	1050	767	175	173	260	171	176	173
Capana01g000696	blue	163.878529455275	104.56972604869	59.3088034065847	45.2609226421054	4219	3860	3665	3136	3305	3472	5129	5303	4615	4728	6001	4773	4099	3759	4477	4318	4670	5049
Capana01g000698	blue	1495.90723993559	1487.73731875923	8.16992	1479.56739758286	247	150	158	167	166	197	188	179	192	354	345	365	196	152	192	165	197	191
Capana01g000699	blue	828.397073093483	793.754	34.6434315419832	759.110210009517	443	378	416	418	453	419	522	539	581	813	790	748	565	477	426	528	535	620
Capana01g000701	blue	1004.24199459353	900.121485744126	104.120508849403	796.000976894723	419	502	517	306	270	309	280	273	265	459	504	572	304	336	298	305	297	298
Capana01g000705	blue	1319.07515163489	939.106847914521	379.968303720369	559.138544194152	2052	1596	1809	885	856	816	927	811	851	1495	1698	1600	898	907	1076	785	795	790
Capana01g000725	blue	502.043710638636	497.592664612124	4.45104602651219	493.141618585612	312	388	397	433	413	380	294	370	348	645	465	528	322	305	295	277	347	324
Capana01g000728	blue	346.688263376981	336.755850628351	9.93241274862982	326.823437879722	123	269	221	297	281	268	230	259	270	317	394	382	270	272	205	262	267	248
Capana01g000729	blue	795.155085674788	711.613424237047	83.5416614377411	628.071762799306	655	493	546	251	278	274	422	403	331	639	568	647	299	320	411	368	392	390
Capana01g000735	blue	1956.49711584981	1950.28151207514	6.21560377466631	1944.06590830048	214	170	132	258	243	253	206	129	285	1480	2207	1461	299	328	289	253	202	284
Capana01g000740	blue	361.895218293868	357.463324154637	4.43189413923045	353.031430015407	535	573	617	636	591	621	541	617	572	725	641	692	587	560	548	569	581	554
Capana01g000743	blue	1888.32851191296	1881.35879122103	6.96972069192543	1874.38907052911	346	325	418	181	195	217	179	105	160	898	918	1017	186	193	191	190	163	135
Capana01g000745	blue	2011.20566943161	2004.25459223085	6.95107720076385	1997.30351503009	12	29	40	48	35	58	51	41	54	5468	5662	6202	48	53	32	54	77	59
Capana01g000749	blue	515.814476263199	464.025101833033	51.789374430166	412.235727402867	308	259	209	141	192	146	152	114	158	278	331	248	205	231	240	166	152	178
Capana01g000752	blue	1590.28014863943	1585.88703695133	4.39311168809513	1581.49392526324	18	27	26	18	32	26	5	1	9	141	121	175	10	11	8	6	3	5
Capana01g000756	blue	2002.40301948847	1994.73684134879	7.6661781396781	1987.07066320911	878	630	694	351	343	377	182	228	189	1779	2324	1738	304	279	340	234	217	248
Capana01g000759	blue	1269.05924324346	1114.29526608022	154.763977163235	959.531288916987	573	663	787	9	11	15	8	1	7	784	733	670	6	9	6	6	1	2
Capana01g000784	blue	102.258382635322	69.3865973664179	32.8717852689038	36.5148120975141	158	388	190	570	597	594	752	547	652	1057	1682	851	1000	1112	1414	1292	900	821
Capana01g000791	blue	1514.81167198599	1470.21881722931	44.5928547566762	1425.62596247264	1383	1111	1180	173	204	214	267	227	261	2049	1974	1757	233	197	213	215	243	240
Capana01g000794	blue	578.173451275698	501.118568853957	77.0548824217412	424.063686432215	249	186	188	372	377	328	421	558	380	587	689	659	367	387	396	378	460	422
Capana01g000803	blue	1742.83663233677	1734.6225329679	8.21409936887721	1726.40843359902	301	317	343	340	324	323	303	399	355	806	857	956	306	296	289	256	373	399
Capana01g000806	blue	191.851199891704	155.004900455488	36.8462994362157	118.158601019272	75	71	50	68	74	94	83	104	108	106	114	109	75	67	72	81	100	79
Capana01g000812	blue	729.621597336614	712.16506533319	17.4565320034244	694.708533329766	712	413	476	291	320	329	354	320	309	670	1095	617	357	422	681	363	266	281
Capana01g000816	blue	1238.1404815389	714.121504133232	524.018977405664	190.102526727568	585	597	623	124	118	123	174	132	211	394	431	359	195	164	125	183	136	211
Capana01g000820	blue	145.527365889751	139.619996777548	5.90736911220222	133.712627665346	39	67	38	72	61	70	42	56	36	77	66	85	46	46	53	47	43	51
Capana01g000823	blue	1572.58256290357	1565.9891011615	6.59346174206439	1559.39563941944	309	341	360	162	209	198	261	236	215	1070	779	900	213	221	209	223	299	300
Capana01g000828	blue	1412.62085243386	682.379725264163	730.241127169696	-47.8614	2892	2697	2318	20	9	11	45	24	20	1059	1103	1267	34	40	60	29	22	10
Capana01g000833	blue	1266.65908244591	658.556876095156	608.102206350751	50.4546697444046	136	150	204	0	0	0	0	0	0	75	92	59	0	0	0	0	0	3
Capana01g000834	blue	1068.50415156235	800.794173264657	267.709978297691	533.084194966966	27	11	12	0	0	0	0	0	1	14	17	14	0	1	1	0	0	2
Capana01g000835	blue	1055.12217525503	1042.19050279978	12.9317	1029.25883034453	1005	665	1030	727	684	721	792	758	685	1287	1231	1153	620	599	849	650	788	757
Capana01g000844	blue	2075.59378119516	2070.11231307279	5.48146812237019	2064.63084495041	550	566	431	123	140	114	172	171	154	1721	2625	1893	142	135	155	133	148	131
Capana01g000851	blue	903.353252569466	672.053470448171	231.299782121294	440.753688326877	525	356	417	249	275	321	258	249	265	453	411	390	291	298	325	242	246	235
Capana01g000865	blue	146.096718686447	97.0519543767621	49.0447643096853	48.0071900670768	3	1	9	14	10	15	27	14	13	29	28	29	29	16	16	26	24	21
Capana01g000872	blue	1814.70520081783	1805.08661527748	9.61858554035689	1795.46802973712	135	189	112	0	4	0	7	7	8	382	451	489	3	2	10	2	9	9
Capana01g000873	blue	38.6717260751396	22.535226864738	16.1364992104016	6.39872765433635	27	28	14	10	26	21	21	22	20	45	26	35	33	38	43	39	19	20
Capana01g000902	blue	885.20327934925	872.478285027906	12.7249943213444	859.753290706561	215	170	202	156	211	179	190	222	196	288	290	251	187	202	195	211	205	216
Capana01g000905	blue	1898.05963495851	1890.65905356082	7.40058139769121	1883.25847216313	9	2	10	21	17	14	16	12	14	563	544	584	57	54	108	39	14	10
Capana01g000915	blue	1474.97116509905	1459.35149870483	15.6196663942212	1443.7318323106	423	313	360	158	145	191	137	104	208	565	663	694	251	223	161	163	107	230
Capana01g000916	blue	1399.22358168738	1386.41451989025	12.8090617971338	1373.60545809311	1065	850	927	1039	959	902	986	1043	983	1552	1689	1553	971	908	1273	955	1112	931
Capana01g000918	blue	1470.18408457025	769.182	701.002397968653	68.1792886329476	685	477	558	19	21	31	17	10	10	276	312	298	10	28	32	8	16	10
Capana01g000927	blue	1130.75286336152	1117.28449580487	13.4683675566471	1103.81612824823	2259	2998	2947	2173	2312	2524	1597	1260	1818	3510	4650	3964	2343	2185	1888	1809	1804	2097
Capana01g000930	blue	1989.72806612536	1980.39604177162	9.33202435373892	1971.06401741788	1212	1168	1177	82	88	88	142	112	82	3183	4045	3578	116	88	70	126	113	108
Capana01g000934	blue	777.294160796059	665.265001820275	112.029158975784	553.235842844491	5530	5933	5570	2449	2645	2701	1087	1060	1234	5356	6378	5815	2826	3431	4133	3426	1456	1565
Capana01g000945	blue	550.834708461413	457.322281255319	93.5124272060947	363.809854049224	476	594	585	452	455	460	176	167	211	560	579	592	260	249	255	146	162	202
Capana01g000955	blue	1313.19453341239	1292.9295864677	20.2649469446865	1272.66463952301	1437	1105	1075	877	874	861	876	952	927	1462	1694	1700	861	845	1201	869	914	863
Capana01g000958	blue	1072.78368406346	596.099965060205	476.683719003252	119.416246056953	5839	4565	4276	1724	1885	1833	2090	1551	1734	3800	3580	3603	2122	2201	3552	1944	1828	1845
Capana01g000961	blue	1110.30146244077	1088.45914319028	21.8423192504933	1066.61682393978	1666	1569	1644	1337	1399	1420	1357	1387	1310	1835	1881	1789	1403	1532	1505	1507	1531	1364
Capana01g000962	blue	60.124461650447	36.7117777444251	23.4126839060219	13.2990938384033	630	1069	1146	911	841	855	954	1083	913	1045	979	1159	921	894	639	906	1008	974
Capana01g000965	blue	248.691553063329	242.282133922012	6.40941914131753	235.872714780694	621	669	689	659	610	633	526	509	538	999	896	994	831	940	850	713	553	619
Capana01g000966	blue	836.800559472339	412.053399059963	424.747160412376	-12.6938	245	262	424	128	98	101	104	101	90	152	242	165	79	86	78	53	79	80
Capana01g000968	blue	1290.70197360309	1284.91736660565	5.78460699744414	1279.13275960821	805	894	907	809	841	899	815	898	792	1283	1163	1333	719	695	794	778	819	805
Capana01g000970	blue	1769.74539640191	1760.21711297237	9.52828342954331	1750.68882954282	328	401	372	255	264	262	226	262	262	574	694	542	267	263	233	269	229	241
Capana01g000975	blue	1418.51118676796	1404.88043856471	13.630748203256	1391.24969036145	520	760	841	401	400	354	394	460	435	1175	1130	1228	453	499	377	486	465	470
Capana01g000994	blue	2082.56	2077.41813450623	5.13731613277014	2072.28081837346	37	19	31	1	0	2	1	0	0	143	229	153	0	0	0	0	0	0
Capana01g001030	blue	1458.07000945424	771.212143832037	686.857865622203	84.3542782098345	1736	1421	1587	439	495	494	388	338	321	1076	925	994	376	483	539	387	345	325
Capana01g001035	blue	1678.06075541568	1672.13343664978	5.9273187658946	1666.20611788389	32	9	34	26	22	29	40	31	37	347	550	226	28	17	35	29	23	13
Capana01g001049	blue	682.919739572427	457.011519589355	225.908219983072	231.103299606283	1045	807	1005	658	621	630	659	765	603	969	795	870	587	680	789	604	710	576
Capana01g001058	blue	495.530832936431	457.723700146017	37.8071327904137	419.916567355603	517	497	447	750	787	830	934	933	824	1215	1839	1039	929	880	933	852	1022	915
Capana01g001059	blue	1721.67763071872	1715.84606142066	5.83156929806182	1710.0144921226	479	364	353	315	325	294	432	376	320	1884	3088	1466	378	358	420	391	428	348
Capana01g001068	blue	1321.63170573232	1059.52878690824	262.102918824078	797.425868084167	1148	773	993	94	103	133	60	55	45	1008	835	873	53	61	102	82	54	57
Capana01g001069	blue	1412.88597160972	1355.8786250958	57.0073465139199	1298.87127858188	313	246	364	131	115	112	115	107	114	413	436	404	100	103	156	109	112	104
Capana01g001075	blue	1831.34445746812	1824.77961022259	6.56484724552229	1818.21476297707	99	118	116	120	136	137	119	135	102	275	363	336	131	120	91	119	124	126
Capana01g001087	blue	253.646164116333	244.727452839589	8.91871127674443	235.808741562844	44	24	30	20	17	20	19	29	27	22	44	70	18	25	19	17	23	12
Capana01g001093	blue	2168.88130384911	2163.71565226511	5.16565158400408	2158.55000068111	894	925	896	665	737	712	661	660	662	2477	3128	2424	688	682	750	677	692	664
Capana01g001108	blue	849.793984908524	841.002967710427	8.79101719809762	832.211950512329	53	14	16	25	25	26	18	8	13	49	81	45	11	12	19	11	20	9
Capana01g001110	blue	239.027766344112	133.255014952392	105.77275139172	27.4822635606715	301	389	346	357	298	317	215	188	258	306	323	328	255	259	173	221	219	222
Capana01g001112	blue	1129.06708647796	1124.70669980021	4.36038667775551	1120.34631312245	664	1260	970	1639	1734	1948	720	759	743	2808	3833	3632	1363	1395	1131	851	688	939
Capana01g001116	blue	787.951800997545	597.822841645085	190.128959352461	407.693882292624	3203	3405	3164	2694	2657	2722	2199	2275	2262	2909	3309	3131	2551	2570	2477	2452	2140	2179
Capana01g001120	blue	689.897022938222	651.890205487349	38.0068174508726	613.883388036477	1147	758	961	838	903	863	1281	1331	979	1528	1716	1513	884	801	1081	920	1163	1213
Capana01g001131	blue	1400.84702513042	625.455130607944	775.391894522478	-149.937	1967	1496	2155	35	26	33	45	34	31	890	652	715	26	33	22	33	35	38
Capana01g001143	blue	205.19418287471	197.447901373524	7.74628150118562	189.701619872338	461	380	360	403	388	432	468	441	421	444	564	489	284	331	391	393	425	410
Capana01g001148	blue	108.001440437447	54.3688246376377	53.6326157998095	0.736208837828258	1494	903	805	811	797	797	1111	1108	933	1225	1220	1139	859	977	1679	979	1144	915
Capana01g001149	blue	1271.71115012094	814.038736707428	457.672413413511	356.366323293917	122	108	120	50	50	37	35	36	40	101	83	89	51	50	59	40	49	44
Capana01g001173	blue	973.070682484703	513.417084449846	459.653598034857	53.7634864149894	95	74	46	11	8	18	18	4	7	47	52	29	15	9	10	15	7	16
Capana01g001192	blue	343.414601674906	309.789222732014	33.6253789428922	276.163843789122	514	1058	1115	1067	1142	1087	1400	1619	1420	1838	1991	2150	1032	1057	461	1383	1527	1503
Capana01g001202	blue	521.515451239606	454.793248492231	66.722202747375	388.071045744856	581	559	623	716	687	674	818	879	774	1181	920	1037	733	718	762	787	800	810
Capana01g001214	blue	809.731186022173	799.332160344886	10.3990256772865	788.933	16	36	27	30	32	24	37	24	36	64	59	54	35	28	24	36	34	36
Capana01g001221	blue	1493.7590584025	1485.44437088964	8.31468751285865	1477.12968337678	12	13	13	24	23	38	29	31	30	198	160	242	24	25	12	32	25	32
Capana01g001223	blue	675.928568010513	590.902836505045	85.025731505468	505.877104999577	345	564	568	339	342	349	202	222	229	497	654	447	231	252	203	255	230	220
Capana01g001229	blue	1094.05397975732	1015.24971374469	78.8042660126268	936.445447732066	469	299	320	146	171	198	158	129	142	411	493	423	193	215	288	210	178	147
Capana01g001232	blue	1036.0133691246	1030.97832577456	5.03504335004232	1025.94328242452	21	4	12	20	15	18	18	26	18	67	220	98	28	28	38	20	34	17
Capana01g001234	blue	724.490525278659	720.138542465782	4.35198281287649	715.786559652906	50	25	41	46	19	38	37	50	30	55	107	69	44	24	43	29	38	36
Capana01g001235	blue	1970.2710436372	1964.18389562074	6.08714801646443	1958.09674760427	6	1	1	8	3	3	29	5	14	1092	1645	1641	24	13	6	12	18	13
Capana01g001246	blue	91.9576558911051	60.964746539548	30.9929093515571	29.9718371879909	530	827	723	748	803	918	527	529	716	705	892	850	692	677	431	567	531	608
Capana01g001267	blue	1039.59691643792	1013.78395775097	25.8129586869537	987.970999064012	148	109	81	148	116	106	241	207	275	519	636	612	298	235	250	262	257	345
Capana01g001270	blue	907.670595836084	721.529314019319	186.141281816765	535.388032202554	4233	4972	4656	202	247	214	348	258	220	4254	3965	4219	400	1534	3208	605	641	416
Capana01g001277	blue	1430.3504856845	1389.49475531532	40.8557303691737	1348.63902494615	559	466	550	274	217	256	192	169	174	810	709	787	182	222	280	209	173	176
Capana01g001286	blue	774.151174209337	756.212181507568	17.9389927017694	738.273188805798	9	29	1	68	70	58	87	80	114	168	315	146	58	99	57	63	79	85
Capana01g001290	blue	1459.55277584939	1454.98659104004	4.56618480935776	1450.42040623068	137	83	55	103	76	120	64	52	63	301	346	198	56	50	113	60	64	65
Capana01g001309	blue	875.421861835636	853.009595366234	22.4122664694021	830.597328896832	48	40	52	77	75	86	105	94	114	168	282	228	124	125	86	98	129	127
Capana01g001319	blue	1516.43452074247	1511.14766537301	5.28685536945568	1505.86081000356	982	2101	1945	1642	1615	1835	1364	1379	1915	3600	4988	4087	1684	1662	799	1525	1489	1530
Capana01g001320	blue	242.306616470486	226.305692300857	16.0009241696292	210.304768131227	39	349	287	255	266	299	145	147	278	283	477	562	264	272	21	226	180	166
Capana01g001326	blue	1505.69909011888	1495.26715231828	10.4319378005978	1484.83521451768	666	430	393	613	610	630	519	644	581	1967	1557	1787	539	612	753	741	636	561
Capana01g001329	blue	236.712497333535	222.914212559719	13.7982847738161	209.115927785903	562	600	597	1148	1267	1120	732	876	757	1350	1196	1403	767	667	797	713	848	744
Capana01g001333	blue	318.902386235145	292.208265447051	26.6941207880945	265.514144658956	953	1300	1158	1492	1505	1524	1788	1203	1627	2072	2062	2179	1526	1714	1401	1559	1860	1644
Capana01g001338	blue	1791.53544135131	1787.01652990251	4.51891144880801	1782.4976184537	884	950	1189	639	573	539	445	422	485	7084	12172	5614	551	526	552	480	431	433
Capana01g001345	blue	172.437643294849	114.75381383681	57.6838294580385	57.0699843787717	890	462	577	527	495	526	614	597	450	694	751	667	536	545	884	555	519	519
Capana01g001347	blue	1959.0576959256	1952.99569601136	6.06199991424228	1946.93369609712	29	21	25	3	3	3	4	4	4	330	290	339	3	9	11	0	6	8
Capana01g001350	blue	1797.93117123212	1789.43965734151	8.4915138906124	1780.9481434509	2	3	1	10	9	9	14	8	26	720	592	489	5	15	9	35	28	16
Capana01g001361	blue	17.9271689952112	15.1086123028298	2.81855669238134	12.2900556104485	282	348	353	386	287	264	310	363	348	350	349	348	295	265	312	272	307	331
Capana01g001362	blue	407.76930703593	300.198312790988	107.570994244942	192.627318546046	521	432	305	236	201	202	332	363	269	427	381	373	201	187	205	209	244	202
Capana01g001363	blue	39.1770759757934	21.6391097441849	17.5379662316085	4.10114351257634	97	1009	99	50	35	50	38	315	47	703	127	121	60	46	40	53	63	374
Capana01g001372	blue	34.166828901512	29.1363344623581	5.03049443915388	24.1058400232042	157	295	129	210	234	200	132	113	233	238	264	271	281	243	203	146	121	194
Capana01g001376	blue	1257.18698690358	1069.07809808055	188.108888823033	880.969209257518	2693	2906	2893	401	466	439	363	335	328	2961	2434	3157	415	445	589	445	351	379
Capana01g001379	blue	835.916915175102	825.455605870064	10.4613093050382	814.994296565026	67	36	51	53	72	81	76	82	114	435	495	151	125	70	113	168	109	133
Capana01g001388	blue	2174.96996790319	2168.83546246844	6.13450543475301	2162.70095703368	457	343	388	288	272	222	319	228	309	2329	2809	2376	356	300	415	293	294	321
Capana01g001391	blue	1995.88737120393	1985.69188824509	10.1954829588449	1975.49640528624	29	22	22	66	61	84	229	386	235	2624	3500	3091	165	145	74	305	304	466
Capana01g001392	blue	994.200004158508	967.097296175107	27.102707983401	939.994588191706	867	608	628	483	493	481	994	1058	718	1598	1568	1508	503	471	562	718	919	872
Capana01g001394	blue	1709.05898553243	1703.77921433704	5.27977119539923	1698.49944314164	68	93	34	203	242	280	83	62	74	6034	10672	4417	146	199	269	86	79	73
Capana01g001400	blue	2165.61070063574	2159.16105704288	6.44964359285768	2152.71141345002	152	48	76	43	44	40	54	58	61	611	735	606	57	64	95	41	63	67
Capana01g001403	blue	57.9756107494557	55.7641823012198	2.21142844823596	53.5527538529838	49	65	106	45	95	106	101	47	49	97	142	120	116	121	92	65	78	82
Capana01g001409	blue	955.18523728122	948.72535361043	6.45988367078951	942.265469939641	1034	2387	2380	2508	2365	2524	1885	2141	2199	3392	4765	4294	1993	2108	1271	2087	2186	2023
Capana01g001417	blue	151.971229638706	145.796849606407	6.1743800322987	139.622469574108	203	236	202	192	187	195	200	254	167	262	226	262	189	192	184	180	238	216
Capana01g001432	blue	829.19054798497	559.408223881127	269.782324103842	289.625899777285	747	1284	1081	424	356	358	376	414	355	953	729	789	444	406	361	373	424	438
Capana01g001433	blue	1817.43055737494	1810.4900827133	6.9404746616317	1803.54960805167	315	410	170	8	5	17	0	0	2	855	1092	995	42	93	267	68	29	47
Capana01g001434	blue	1256.47676576393	1179.75493432477	76.7218314391635	1103.03310288561	773	467	293	2	6	7	1	0	3	712	740	751	19	15	32	19	1	6
Capana01g001441	blue	1120.11712063662	1113.49325170183	6.62386893479061	1106.86938276704	391	514	371	1028	922	1125	734	807	818	2604	4243	2401	1631	1452	1201	913	685	776
Capana01g001443	blue	1634.40608761573	1621.22687421916	13.1792133965739	1608.04766082258	2182	2057	1975	2112	2118	2195	2231	2433	1996	4481	3906	4134	1951	2179	2347	2144	2476	2257
Capana01g001447	blue	1717.1906970887	1707.80215506766	9.38854202104744	1698.41361304661	0	0	0	14	17	10	38	37	24	534	548	290	15	13	22	28	23	20
Capana01g001472	blue	1320.2302606801	1262.03514174693	58.1951189331623	1203.84002281377	800	661	750	415	364	423	426	433	426	988	903	823	443	474	490	454	413	418
Capana01g001481	blue	1944.71711085095	1938.16922094119	6.54788990975976	1931.62133103143	14	11	10	6	9	2	9	7	5	235	275	153	5	8	20	7	4	2
Capana01g001486	blue	2024.20720525477	2017.16758683698	7.03961841779369	2010.12796841918	671	526	474	557	553	518	592	496	529	2485	3095	2085	638	648	728	586	603	584
Capana01g001487	blue	1227.07720211274	1194.67292859194	32.4042735207961	1162.26865507114	12581	11106	11865	4275	6403	5806	6650	6184	5960	16693	19767	12031	4398	6511	6606	6953	6479	5186
Capana01g001492	blue	963.640897962055	955.785227019896	7.85567094215878	947.929556077737	567	451	483	483	550	566	474	518	450	767	768	650	530	512	603	532	539	533
Capana01g001511	blue	1625.93316864669	1622.48313740183	3.45003124486061	1619.03310615697	644	533	508	681	648	663	458	387	544	1300	1498	1552	716	572	604	515	418	493
Capana01g001512	blue	597.468324510868	593.572856709333	3.89546780153569	589.677388907797	1494	1592	1686	1726	1721	1723	1574	1314	2196	2511	3022	2429	2175	1922	1286	1839	1543	1846
Capana01g001517	blue	1663.74077204318	1652.07673699665	11.6640350465277	1640.41270195012	187	240	225	204	207	201	298	282	236	518	603	620	191	206	173	233	250	270
Capana01g001549	blue	891.468424152468	886.901363913423	4.56706023904485	882.334303674378	158	223	163	181	161	172	171	158	186	356	275	416	152	151	224	158	194	186
Capana01g001562	blue	126.105311253181	118.81775733855	7.28755391463038	111.53020342392	92	123	119	103	70	79	117	146	126	147	138	151	93	126	68	94	117	98
Capana01g001563	blue	1298.23498152135	1249.99359777328	48.2413837480728	1201.75221402521	883	550	652	426	393	384	428	433	387	903	973	851	363	367	562	400	418	448
Capana01g001565	blue	1874.67692590362	1869.08099780503	5.59593	1863.48506970645	12	15	9	10	4	9	18	15	9	1401	2593	1336	9	7	1	9	22	10
Capana01g001569	blue	500.363221951462	466.99198104621	33.3712409052519	433.620740140958	170	171	157	253	253	224	378	341	327	453	729	348	296	293	336	272	334	305
Capana01g001602	blue	2042.16226494473	2035.50705590017	6.65520904455548	2028.85184685561	1	8	5	37	52	52	28	43	27	1050	1553	1256	133	101	53	50	35	76
Capana01g001611	blue	275.917045771533	265.394245717828	10.5228000537052	254.871445664123	34	67	51	103	81	67	93	124	180	166	171	200	95	92	46	60	90	40
Capana01g001612	blue	1528.60781092628	1522.61376723764	5.99404368863793	1516.62	27	204	331	103	159	150	89	63	124	518	746	695	168	108	85	87	99	50
Capana01g001614	blue	36.6081	18.3808264202126	18.2272870041174	0.153539416095242	22	138	44	16	19	26	61	68	35	75	44	62	13	19	21	33	76	52
Capana01g001639	blue	816.965375772962	522.646207821852	294.31916795111	228.327039870743	1136	1628	1310	816	754	883	444	525	587	1041	1006	1239	569	641	523	562	538	545
Capana01g001670	blue	1401.80846692899	803.876143032944	597.932323896043	205.944	1017	650	957	63	58	48	36	10	37	563	480	505	63	51	51	42	37	38
Capana01g001673	blue	27.2317277771772	16.1880351876041	11.0436925895732	5.14434259803087	31	31	20	42	65	77	50	45	57	58	62	54	23	42	72	32	34	31
Capana01g001678	blue	235.164962596717	229.954	5.21113708931671	224.742688418084	319	299	305	337	342	333	300	236	299	444	572	487	511	476	399	308	256	315
Capana01g001682	blue	1898.21729540603	1886.67717208795	11.540123318078	1875.13704876987	465	317	298	629	685	657	782	788	827	3559	3670	3606	778	740	781	641	678	700
Capana01g001688	blue	1173.87180141634	1052.10657108939	121.765230326942	930.341340762452	67	81	99	4	8	12	5	4	0	68	117	95	8	8	0	2	1	1
Capana01g001698	blue	2025.4070400529	2019.21402997888	6.19301007402669	2013.02101990485	0	2	0	12	11	11	4	0	6	402	601	357	8	9	4	4	2	5
Capana01g001714	blue	353.095253512363	342.143252733065	10.9520007792976	331.191251953768	1866	2240	2169	2077	1953	2056	1970	1960	2030	2316	2483	2440	2278	2155	1685	2049	2020	2025
Capana01g001717	blue	804.442074389532	680.915495937764	123.526578451768	557.388917485996	419	424	483	299	330	293	275	301	294	400	449	487	246	253	246	229	331	301
Capana01g001718	blue	1989.09095033703	1982.28085274921	6.81009758781738	1975.47075516139	245	276	149	246	236	219	197	252	206	832	1046	765	266	255	292	196	244	248
Capana01g001719	blue	1280.11729367958	875.707253712193	404.410039967389	471.297213744805	118	111	102	19	16	8	5	6	17	79	97	60	10	2	7	4	7	13
Capana01g001735	blue	383.172662368209	295.251502381703	87.9211599865059	207.330342395197	541	377	428	286	334	337	355	348	309	418	561	364	288	367	443	310	319	329
Capana01g001790	blue	476.250500179695	358.476103933127	117.774396246567	240.70170768656	297	247	273	169	192	181	184	197	208	229	310	246	221	205	252	209	218	201
Capana01g001793	blue	1245.13392065633	718.400309282472	526.733611373854	191.666697908618	1306	1096	1113	539	614	618	655	655	694	980	956	853	594	548	658	529	600	567
Capana01g001803	blue	16.7086582922571	13.8644651152019	2.84419317705523	11.0202719381467	0	32	0	0	0	18	112	0	0	4	0	259	0	0	105	0	123	0
Capana01g001808	blue	1877.02428535083	1871.60754053579	5.41674481504629	1866.19079572074	213	178	184	149	162	150	141	141	142	427	385	429	144	139	171	148	126	133
Capana01g001813	blue	23.9382524540882	21.822851011413	2.1154014426752	19.7074495687378	9	8	0	0	13	14	0	0	7	13	15	6	0	8	0	16	0	0
Capana01g001817	blue	1345.7769765322	1326.85740653132	18.9195700008802	1307.93783653044	322	307	322	120	154	158	158	118	123	617	482	461	131	177	243	143	152	127
Capana01g001818	blue	1518.90605470685	1503.5975739418	15.308480765053	1488.28909317675	184	233	213	276	277	245	362	278	309	670	938	623	293	280	294	340	358	325
Capana01g001847	blue	498.80351828577	490.39991977419	8.40359851158019	481.99632126261	19	43	23	8127	8473	8633	937	261	3588	11493	17850	11458	6825	4893	3076	1703	990	3877
Capana01g001859	blue	1573.52809764262	1568.76282318916	4.76527445345505	1563.99754873571	457	487	496	423	428	405	487	405	466	881	1147	742	391	380	279	390	408	409
Capana01g001861	blue	1181.16449346389	1175.09213262504	6.07236083885141	1169.01977178619	53	31	39	20	20	17	9	5	5	99	180	54	8	12	8	13	3	7
Capana01g001893	blue	1937.69196658529	1932.46216953713	5.22979704815975	1927.23237248897	87	89	58	51	26	42	31	28	41	573	688	381	46	49	49	38	24	39
Capana01g001904	blue	713.483650449549	638.920629980536	74.5630204690135	564.357609511522	356	292	303	241	242	234	243	246	278	328	387	287	234	207	274	239	232	229
Capana01g001909	blue	1025.83050469202	970.497495708151	55.3330089838706	915.164486724281	360	200	233	157	137	125	183	150	126	341	361	328	149	149	251	132	143	139
Capana01g001926	blue	623.192275793028	611.837647830683	11.3546279623445	600.483019868339	1	1	1	0	0	0	2	0	0	66	48	68	9	19	54	17	8	10
Capana01g001932	blue	921.756164183884	580.173008886946	341.583155296938	238.589853590008	677	832	800	513	523	516	463	438	465	639	588	739	435	454	398	439	431	474
Capana01g001934	blue	1244.49284265448	1089.54793544688	154.945	934.603028239283	978	1027	1087	115	110	113	87	88	75	1263	942	1122	131	151	140	122	84	77
Capana01g001937	blue	600.245734518448	483.142769086758	117.10296543169	366.039803655068	123	72	60	17	12	21	48	53	31	106	78	80	30	27	53	33	48	21
Capana01g001941	blue	2039.27410317997	2031.79669464042	7.47740853954724	2024.31928610087	2	16	12	4	5	1	9	13	10	207	217	198	25	18	14	15	8	17
Capana01g001945	blue	861.857524888056	617.972285794024	243.885239094033	374.087046699991	322	127	195	43	42	50	97	59	54	191	202	201	60	65	109	67	90	85
Capana01g001946	blue	2098.2834818323	2092.69732588661	5.58615594569255	2087.11116994091	76	59	73	12	10	14	11	33	15	330	409	409	11	15	17	14	21	11
Capana01g001952	blue	1365.80737246991	1353.28348659801	12.5238858718931	1340.75960072612	2031	1287	1363	1239	1354	1296	1472	1824	1298	3631	3789	2907	1126	1425	2430	1421	1655	1506
Capana01g001975	blue	847.40504758335	824.443849253104	22.9611983302457	801.482650922859	21	13	8	223	224	227	210	163	202	589	786	511	321	309	275	269	278	244
Capana01g001980	blue	524.100276016557	338.404225548511	185.696050468046	152.708175080466	257	316	444	231	195	223	200	236	211	310	288	290	167	163	170	198	195	154
Capana01g001995	blue	680.997020805496	678.15316807292	2.84385273257567	675.309315340345	6	36	8	16	15	21	0	0	0	64	63	48	8	32	25	28	10	14
Capana01g002000	blue	1430.47483212426	683.566217963462	746.908614160797	-63.3424	2555	1755	2365	131	132	121	193	147	167	1171	1125	909	180	136	173	175	159	153
Capana01g002012	blue	253.431523925305	248.445954654296	4.98556927100896	243.460385383287	90	190	166	65	112	151	165	108	153	263	247	480	236	189	0	167	204	108
Capana01g002013	blue	658.934623038553	431.634025167701	227.300597870852	204.333427296849	297	723	468	45	56	45	26	18	23	372	266	370	51	131	240	52	23	28
Capana01g002052	blue	16.6490199283658	11.7238112460174	4.9252086823484	6.79860256366903	216	216	203	227	269	250	182	218	209	286	246	209	230	239	238	231	246	231
Capana01g002076	blue	2140.70949928286	2134.2253899715	6.48410931136323	2127.74128066013	1346	1069	1212	761	795	761	1009	1004	773	5481	6025	5877	674	790	1020	812	975	824
Capana01g002082	blue	150.244831009522	113.830582583154	36.4142484263678	77.4163341567862	71	165	125	877	977	1081	1091	505	1063	1298	1839	1503	1522	1069	594	820	1325	1305
Capana01g002083	blue	1104.37642110301	1076.35807845739	28.0183426456199	1048.33973581177	65	43	47	30	44	37	22	24	19	82	85	60	28	23	33	24	23	16
Capana01g002090	blue	549.518452263103	310.946656298295	238.571795964809	72.3748603334864	61	57	61	34	24	18	8	30	19	54	26	46	10	33	35	6	17	6
Capana01g002095	blue	166.262322538449	137.589173836891	28.6731487015579	108.916025135333	107	96	146	130	124	136	147	138	166	189	174	189	123	151	126	152	164	184
Capana01g002097	blue	683.746531419777	625.970112751869	57.7764186679084	568.193694083961	1007	693	842	569	556	573	435	443	461	938	1103	939	560	657	948	536	423	442
Capana01g002112	blue	693.528950961282	616.591733798612	76.9372171626698	539.654516635943	273	260	258	190	192	181	187	143	186	233	312	284	229	193	211	175	140	165
Capana01g002114	blue	897.791248996183	661.259215458112	236.532033538071	424.727181920041	177	260	246	119	102	87	90	106	128	181	204	215	106	96	90	117	104	98
Capana01g002118	blue	1631.62104777819	1626.38090484659	5.24014293159325	1621.14	211	244	250	217	241	229	259	205	235	6013	10590	4009	230	212	182	221	251	202
Capana01g002120	blue	689.696630734511	412.262800372574	277.433830361937	134.828970010637	925	746	877	667	651	683	628	633	530	870	718	695	536	577	619	580	608	550
Capana01g002122	blue	690.656098937297	654.45776521933	36.1983337179672	618.259431501363	412	444	426	301	304	306	298	335	288	404	528	490	343	341	433	305	319	305
Capana01g002127	blue	1285.67204033243	1280.01177678136	5.66026355106806	1274.35151323029	37	75	55	28	23	35	51	68	50	262	453	151	29	41	42	53	75	50
Capana01g002132	blue	862.450450324652	855.320356154604	7.13009417004753	848.190261984557	56	40	26	55	39	44	39	38	40	78	101	73	50	36	60	40	58	48
Capana01g002133	blue	1253.78942871404	1071.30970415284	182.479724561194	888.829979591648	808	656	818	124	134	121	160	143	108	813	674	869	134	157	260	156	134	135
Capana01g002137	blue	157.069760329859	141.139692670791	15.9300676590682	125.209625011723	0	1	0	5	8	4	11	6	21	14	50	26	30	16	6	20	15	27
Capana01g002141	blue	1521.53740632211	1510.08829073906	11.4491155830522	1498.64	247	131	123	103	120	135	178	162	151	380	412	401	113	119	185	172	173	203
Capana01g002149	blue	65.9971638598979	56.2728952418616	9.72426861803628	46.5486266238253	436	283	281	454	431	448	417	355	337	446	442	472	373	368	438	329	357	341
Capana01g002163	blue	696.042191430148	605.171925976042	90.8702654541066	514.301660521935	506	334	398	249	264	268	297	267	270	424	436	481	329	309	392	276	305	298
Capana01g002167	blue	1575.05817110607	1568.65891368235	6.39925742372156	1562.25965625862	364	260	300	197	224	215	302	207	251	499	544	554	288	254	245	272	281	266
Capana01g002170	blue	122.061895663261	118.047481917524	4.01441374573659	114.033068171788	826	658	723	664	697	711	686	771	573	641	1342	677	710	740	858	510	587	556
Capana01g002185	blue	528.806776032435	510.57088573665	18.2358902957847	492.334995440865	245	241	241	285	299	292	314	321	312	343	405	504	269	264	274	309	303	315
Capana01g002189	blue	1068.77877305218	1029.68049802344	39.0982750287396	990.582222994705	392	357	342	220	211	222	263	293	223	466	403	451	240	243	301	257	266	247
Capana01g002192	blue	1903.89106786892	1892.66210286944	11.2289649994868	1881.43313786995	1748	1466	1537	1389	1538	1451	1967	2051	1719	6148	5695	5902	1439	1325	1641	1521	2019	1726
Capana01g002204	blue	1188.66300707162	1184.46945973567	4.19354733595151	1180.27591239972	1	1	1	3	12	6	3	8	3	1273	2836	621	6	1	10	0	5	5
Capana01g002205	blue	221.660725406571	218.862251817255	2.79847358931562	216.06377822794	14	4	65	16	8	7	12	13	16	38	170	32	37	37	66	34	14	13
Capana01g002206	blue	1067.52707873437	1049.75749406485	17.7695846695153	1031.98790939534	7	6	3	17	27	22	28	21	32	60	79	78	38	19	22	29	21	23
Capana01g002213	blue	1894.09342288453	1889.35286311259	4.74055977193825	1884.61230334065	89	55	50	16	12	29	40	27	16	238	448	378	24	26	61	18	26	25
Capana01g002214	blue	1947.09242765436	1941.61508271086	5.47734494350107	1936.13773776735	465	559	542	237	227	231	226	285	199	2160	2303	2731	186	207	182	192	222	254
Capana01g002218	blue	1074.4082267753	1066.80307720099	7.60514957431224	1059.19792762668	801	621	608	673	634	604	532	503	474	911	1216	784	570	505	611	498	493	522
Capana01g002245	blue	1831.06978446635	1823.64323014476	7.42655432159358	1816.21667582317	501	409	403	290	271	276	336	368	315	953	890	973	276	260	399	306	375	366
Capana01g002261	blue	780.814297799937	626.745874327451	154.068423472486	472.677450854965	764	807	874	674	703	701	600	570	576	846	788	783	594	599	567	576	594	610
Capana01g002263	blue	1156.97736488573	627.676658433892	529.300706451834	98.375951982059	859	645	761	375	389	354	363	412	361	585	550	636	384	421	490	446	333	312
Capana01g002290	blue	1393.36092149578	1389.34294323047	4.01797826531606	1385.32496496515	49	18	3	0	0	0	0	0	0	82	235	103	0	0	0	0	0	0
Capana01g002293	blue	138.655643764577	103.283219871977	35.3724238925991	67.9107959793783	298	337	268	414	450	432	376	405	428	459	480	461	400	416	382	375	406	437
Capana01g002297	blue	2062.19753042442	2054.1359232965	8.06160712792507	2046.07431616857	16	3	1	6	13	14	88	117	58	2468	2630	2615	42	24	38	51	69	82
Capana01g002330	blue	971.936079392741	768.872854728188	203.063224664553	565.809630063635	978	764	884	482	525	548	242	222	255	804	821	900	418	382	502	312	230	316
Capana01g002345	blue	1629.88553414345	1623.96534677395	5.92018736949649	1618.04515940446	200	219	192	198	188	179	229	215	196	319	440	340	224	188	226	196	189	187
Capana01g002348	blue	1559.00144234869	1551.32554892302	7.67589342567248	1543.64965549735	0	2	1	13	24	24	33	8	18	188	225	304	24	24	22	20	29	36
Capana01g002350	blue	728.66691462401	614.592366976084	114.074547647926	500.517819328158	336	492	477	303	299	302	196	185	216	420	423	522	255	285	222	251	239	244
Capana01g002352	blue	1331.27271307296	1312.96295460398	18.3097584689792	1294.65	22	47	48	0	1	0	0	0	0	97	70	102	1	0	0	0	0	0
Capana01g002353	blue	501.959769235528	457.149796352945	44.8099728825831	412.339823470362	398	918	722	614	544	633	346	298	394	810	846	959	416	434	319	362	347	367
Capana01g002356	blue	1114.6444974033	985.658251795259	128.986245608039	856.672006187221	85	105	140	25	22	19	8	11	7	139	121	103	22	17	19	19	18	12
Capana01g002363	blue	1957.25817413753	1950.64954432442	6.60862981311129	1944.04091451131	1102	1014	1001	764	691	780	802	906	729	2279	2139	2202	712	647	822	732	786	757
Capana01g002364	blue	409.591917879275	395.34754447114	14.2443734081353	381.103171063004	186	167	161	158	134	143	193	197	156	251	204	229	123	155	145	177	187	157
Capana01g002369	blue	1173.51662237118	867.958011778189	305.558610592993	562.399401185195	3171	4033	3248	143	113	112	196	161	129	2958	2616	2582	608	443	197	785	154	115
Capana01g002401	blue	1893.35670633184	1888.25952634278	5.09717998905649	1883.16234635373	858	1091	1096	574	535	493	496	435	477	3510	4344	5025	591	511	385	541	574	522
Capana01g002402	blue	207.969464503723	123.521181690487	84.4482828132361	39.0728988772505	734	781	823	785	738	806	439	474	557	618	809	766	559	528	442	486	518	520
Capana01g002407	blue	396.377553968073	348.100315135431	48.2772388326425	299.823076302788	90	117	95	58	62	65	54	56	69	123	72	134	46	38	25	54	44	73
Capana01g002421	blue	816.288728491709	751.608906576886	64.6798219148236	686.929084662062	301	278	554	8	9	5	8	25	11	440	361	661	51	91	146	83	28	49
Capana01g002422	blue	489.639879861861	426.764981379272	62.8748984825895	363.890082896682	0	0	2	5	4	6	61	56	36	128	88	109	22	34	36	71	45	67
Capana01g002430	blue	1359.25363621354	1325.99123317244	33.2624030410971	1292.72883013134	2144	2197	3390	707	661	535	728	1018	752	3436	4778	3950	631	631	483	763	844	869
Capana01g002437	blue	1837.14406201005	1830.81817709954	6.32588491051069	1824.49229218903	6	2	6	29	38	38	60	48	58	1333	2291	1142	93	74	39	94	56	52
Capana01g002459	blue	1457.01994490848	727.45632238824	729.563622520238	-2.1073	966	819	792	11	21	8	13	3	22	369	407	416	13	10	15	15	13	13
Capana01g002460	blue	1351.68200956775	837.597014572217	514.084994995534	323.512019576683	4905	5234	6517	750	768	850	406	451	457	3633	3646	3318	583	574	721	462	489	424
Capana01g002473	blue	1454.68072356111	1433.02035631369	21.6603672474216	1411.35998906626	2	15	1	12	8	19	47	44	45	141	193	159	31	32	4	35	58	56
Capana01g002475	blue	2034.71910517218	2026.37341723464	8.34568793753374	2018.02772929711	479	310	385	263	247	222	331	406	319	1775	1727	1669	300	324	473	345	388	365
Capana01g002486	blue	974.643216741148	903.881415542851	70.7618011982979	833.119614344553	594	831	756	448	446	417	417	401	432	714	850	876	467	461	506	451	467	457
Capana01g002499	blue	862.188842445477	461.328186417637	400.86065602784	60.4675303897969	32	75	58	0	0	0	0	0	0	38	15	25	0	0	0	0	0	0
Capana01g002503	blue	1198.09433768436	662.927075868076	535.167261816281	127.759814051795	250	206	215	103	87	76	64	80	72	143	156	181	79	106	126	92	76	56
Capana01g002530	blue	1153.23625031685	795.184351924809	358.051898392045	437.132453532764	599	689	655	290	299	305	334	352	240	565	489	556	275	274	310	288	270	304
Capana01g002540	blue	149.854985612331	138.138280862548	11.7167047497828	126.421576112766	230	183	176	172	167	163	219	210	187	266	213	209	199	189	209	184	181	156
Capana01g002556	blue	832.177394506825	823.215770121618	8.96162438520628	814.254145736412	322	266	305	218	251	221	266	260	219	382	480	351	243	266	351	263	298	290
Capana01g002562	blue	102.361187591023	53.7757958391964	48.5853917518265	5.1904040873699	1697	1682	1570	1705	1729	1765	1419	1429	1443	1525	1693	1677	1492	1413	1531	1426	1449	1361
Capana01g002575	blue	1679.6361020878	1670.16836641163	9.46773567617083	1660.70063073546	377	384	375	459	546	530	465	444	459	1058	1059	997	417	406	359	423	481	461
Capana01g002584	blue	2023.93552306858	2017.65503564573	6.28048742285137	2011.37454822288	498	475	546	438	537	627	543	350	651	5611	8035	5189	921	683	467	715	512	777
Capana01g002599	blue	1983.12604282329	1975.45784134176	7.66820148153192	1967.78963986023	2716	1920	2277	1732	1948	1894	2252	2180	1720	7312	6988	7326	1916	2003	2679	2173	2330	1979
Capana01g002604	blue	1418.11465947457	898.523464377747	519.591195096822	378.932269280925	2120	1860	2140	10	21	19	4	2	2	1362	1123	1345	7	9	10	4	12	12
Capana01g002614	blue	1812.57678604134	1806.34907158995	6.22771445138687	1800.12135713857	19	10	6	28	35	36	94	62	81	3243	5237	2368	89	83	74	85	90	73
Capana01g002635	blue	481.534096931989	265.884311950794	215.649784981195	50.2345269695998	1003	971	975	524	487	542	501	439	499	800	846	737	678	561	962	716	451	431
Capana01g002636	blue	1197.84490117678	879.88256201997	317.962339156807	561.920222863162	661	426	465	158	182	181	209	191	216	470	489	442	217	197	263	195	213	190
Capana01g002641	blue	2065.77044245367	2058.37182533519	7.3986171184838	2050.97320821671	1155	1355	1342	1999	2121	2058	2349	2582	1966	23567	33834	23084	2106	2043	2156	2083	2373	2047
Capana01g002642	blue	1242.57885563346	1235.40248936535	7.17636626810076	1228.22612309725	0	0	7	11	1	5	24	31	9	242	185	372	0	9	6	11	18	25
Capana01g002644	blue	1649.85556959401	1633.00320705129	16.8523625427183	1616.15084450858	29	9	11	15	18	7	32	38	24	128	116	117	16	18	44	17	25	33
Capana01g002660	blue	1145.28887802764	646.324482000128	498.964396027511	147.360085972618	836	1100	868	20	39	24	135	174	60	461	524	537	23	23	29	98	131	141
Capana01g002662	blue	155.418644072162	75.4264812371313	79.992162835031	-4.56568	526	692	660	609	655	688	455	432	460	613	590	625	530	560	463	447	466	447
Capana01g002663	blue	54.3353262669164	50.1095483646509	4.22577790226547	45.8837704623855	260	300	246	257	275	264	256	266	268	303	279	278	270	274	226	257	238	267
Capana01g002670	blue	1553.52107596716	1543.58812778916	9.9329481780012	1533.65517961116	576	673	681	680	708	599	669	756	610	1159	1189	1258	598	602	559	645	766	702
Capana01g002704	blue	1312.10599626723	944.485968529747	367.620027737479	576.865940792268	733	463	683	98	103	68	27	33	49	573	484	459	72	95	142	62	25	35
Capana01g002705	blue	776.18179718737	760.192124184611	15.9896730027584	744.202451181853	3369	5995	6001	4004	4206	4532	4281	4806	4609	6686	7416	7995	3827	3951	2827	4087	4731	4227
Capana01g002707	blue	1096.03508922698	781.042102639626	314.992986587356	466.04911605227	278	246	266	173	190	171	164	176	157	231	270	220	176	176	196	163	155	148
Capana01g002709	blue	1831.42256071573	1826.39157578184	5.03098493388711	1821.36059084795	738	452	594	343	388	347	405	285	319	1535	2223	1366	464	458	689	445	380	339
Capana01g002710	blue	1052.94025985377	721.500007540287	331.440252313484	390.059755226803	320	160	281	95	93	78	73	50	77	185	237	217	84	96	82	92	72	88
Capana01g002711	blue	1549.51	1532.67120522172	16.8382444102713	1515.83296081145	515	411	469	242	284	323	289	283	293	652	691	725	325	342	392	283	340	322
Capana01g002714	blue	677.91459604647	663.327503299285	14.5870927471852	648.74	718	1098	968	938	1017	1050	689	697	697	1182	1438	1389	858	816	591	709	698	701
Capana01g002717	blue	1193.48028425984	1183.17697659692	10.3033076629233	1172.87	1176	1034	914	937	1030	1050	949	1092	960	2536	2101	1974	979	1176	1599	1190	1171	1057
Capana01g002736	blue	1169.17430621253	1150.95412123191	18.2201849806149	1132.7339362513	831	1936	1080	42	46	45	2	14	2	3209	2430	2052	36	242	472	70	115	53
Capana01g002737	blue	1872.22299579721	1863.44560965167	8.77738614554301	1854.66822350612	173	127	138	212	206	205	191	214	183	1655	1405	1414	194	167	241	191	229	172
Capana01g002745	blue	1823.98531219544	1818.73570174435	5.24961045108853	1813.48609129326	29	7	17	29	36	34	33	25	30	664	1440	905	34	28	39	30	31	21
Capana01g002748	blue	171.843641118161	160.981564809596	10.8620763085652	150.11948850103	656	961	877	992	1124	1147	919	1063	995	1151	1427	1282	986	1089	643	1184	973	1042
Capana01g002750	blue	674.996741050132	583.809923405193	91.1868176449389	492.623105760255	268	214	184	311	277	303	487	557	393	639	755	672	336	340	441	393	498	440
Capana01g002751	blue	241.180777653392	193.21002182039	47.9707558330016	145.239265987388	463	618	565	552	442	424	298	371	261	510	570	572	209	309	300	259	364	484
Capana01g002756	blue	619.547913626044	570.394275460557	49.1536381654865	521.24063729507	462	427	376	784	833	758	784	907	729	1245	1284	1181	801	841	762	780	824	750
Capana01g002764	blue	1441.97123597332	888.940110996545	553.031124976771	335.908986019774	12325	10176	10738	306	325	279	102	65	130	5854	7363	7085	218	218	297	139	109	211
Capana01g002765	blue	1605.76004922742	1599.71290273645	6.04714649097082	1593.66575624547	166	167	144	182	192	196	170	164	161	314	330	292	151	151	194	157	166	140
Capana01g002767	blue	46.8707094855576	36.4645074548953	10.4062020306623	26.0583054242329	530	644	604	651	682	677	597	589	557	720	581	700	564	560	523	563	634	541
Capana01g002777	blue	1836.02019315277	1826.02405543931	9.99613771346003	1816.02791772585	3	3	5	15	24	17	77	74	74	1034	903	1050	49	28	19	65	71	119
Capana01g002794	blue	1052.63840769445	1048.14554555319	4.49286214125527	1043.65268341194	17	19	42	22	48	56	22	11	18	187	112	131	23	41	31	32	25	27
Capana01g002796	blue	21.3126746874779	12.6939114526373	8.61876323484066	4.07514821779663	6	24	3	6	8	14	15	22	13	18	22	15	12	15	18	18	15	15
Capana01g002805	blue	1918.39305861238	1905.43384415948	12.9592144528967	1892.47462970659	342	258	243	272	297	304	352	393	285	832	965	849	268	237	367	288	332	376
Capana01g002810	blue	187.62660045564	127.386017441386	60.2405830142537	67.1454344271323	403	298	349	396	422	454	519	501	450	506	641	454	453	409	500	469	444	490
Capana01g002819	blue	31.5014882659822	25.5577468461517	5.94374141983049	19.6140054263212	2307	1049	1234	1016	1164	2157	1230	1137	1633	1740	2235	1461	955	2269	1667	1019	987	1099
Capana01g002823	blue	471.725148771854	424.048306959973	47.6768418118813	376.371465148092	2620	864	1048	738	1021	991	969	901	676	1618	2617	1667	809	993	1622	906	798	848
Capana01g002850	blue	89.4244465043082	64.5458765178671	24.8785699864411	39.667306531426	242	135	173	206	196	193	256	215	225	235	337	219	200	221	337	221	194	209
Capana01g002853	blue	1377.59657042534	1330.23083983323	47.3657305921047	1282.86510924113	2176	2381	3024	88	88	88	170	201	102	4300	3668	4226	111	81	71	115	177	137
Capana01g002858	blue	1550.71470589843	1546.52726658172	4.18743931670338	1542.33982726502	1090	1486	1681	1232	1364	1323	1280	1113	1816	3405	5455	3442	1742	1400	856	1349	1184	1423
Capana01g002870	blue	980.348278271936	975.637565790311	4.71071248162548	970.926853308685	271	177	113	148	73	126	127	84	149	345	451	303	237	156	142	147	176	97
Capana01g002871	blue	820.200944561626	782.13136054919	38.0695840124364	744.061776536753	432	231	223	274	228	246	573	606	410	1502	991	992	282	313	517	398	651	568
Capana01g002881	blue	399.861955646095	383.577600070461	16.2843555756337	367.293244494827	1	11	6	26	18	35	23	52	11	50	54	81	22	24	15	18	17	33
Capana01g002901	blue	1323.01733631156	1316.52063613587	6.49670017568997	1310.02393596018	215	459	457	442	403	422	247	196	259	780	1009	933	354	348	154	272	264	303
Capana01g002915	blue	152.101610199532	122.633124486424	29.468485713108	93.1646387733156	1458	2753	2516	361	378	407	279	223	236	2013	2718	2193	1923	2700	2319	1357	493	437
Capana01g002928	blue	881.817420419562	871.120916487842	10.6965039317206	860.424412556121	1124	721	691	799	871	890	917	972	714	1306	1480	1336	727	783	1167	766	774	801
Capana01g002929	blue	1907.4770181634	1902.04148572099	5.43553244241548	1896.60595327857	535	419	404	324	312	339	255	176	274	988	1227	920	322	314	451	296	241	321
Capana01g002934	blue	1209.48157048874	1166.31105763812	43.1705128506203	1123.1405447875	53	51	60	163	178	142	306	321	264	777	742	662	183	195	167	217	323	314
Capana01g002939	blue	1780.44303814523	1772.60365876454	7.83937938069403	1764.76427938385	509	318	332	264	301	296	321	291	221	762	826	750	254	232	410	228	270	263
Capana01g002969	blue	2040.87642424659	2032.01660826034	8.85981598625176	2023.15679227409	694	612	695	707	703	710	743	727	647	1684	1786	1591	628	594	746	691	744	654
Capana01g002978	blue	1256.80886388316	1000.89052076455	255.91834311861	744.97217764594	328	234	277	96	88	82	83	89	76	290	237	270	88	96	113	75	86	107
Capana01g002994	blue	1580.82576726964	1572.1156043439	8.71016292574927	1563.40544141815	403	501	484	447	417	400	517	528	438	824	984	731	431	380	395	425	462	492
Capana01g002996	blue	713.995366158116	697.196895406228	16.7984707518883	680.39842465434	277	181	177	173	176	174	181	213	166	299	277	256	166	195	216	184	197	200
Capana01g003002	blue	470.631685493573	379.351671149641	91.280014343932	288.071656805709	398	341	389	301	332	326	179	206	225	319	354	462	234	227	235	227	204	227
Capana01g003006	blue	429.642962582757	329.839186310786	99.8037762719708	230.035410038815	568	561	433	390	421	398	393	365	344	450	546	526	368	411	509	402	399	370
Capana01g003021	blue	943.265724374052	938.189479388405	5.07624498564667	933.113234402758	182	280	206	236	243	260	251	234	374	409	515	481	258	251	179	243	213	218
Capana01g003026	blue	2128.8792518034	2123.87257393863	5.00667786477743	2118.86589607385	781	703	729	427	442	376	415	434	420	2452	3481	2496	485	520	557	434	399	452
Capana01g003028	blue	404.263089529756	354.507285961358	49.7558035683987	304.751482392959	125	131	146	92	87	77	128	106	86	139	143	131	80	101	92	111	111	97
Capana01g003040	blue	1140.3790635978	1127.36739177811	13.0116718196825	1114.35571995843	1162	790	801	773	731	786	904	887	838	1388	1412	1291	910	726	1048	856	935	869
Capana01g003044	blue	956.02887877774	933.892695188471	22.1361835892685	911.756511599203	924	724	727	699	727	766	954	887	701	1340	1288	1419	774	789	1066	823	1003	922
Capana01g003052	blue	212.654983968846	203.213174638037	9.44180933080955	193.771365307227	209	55	60	84	130	127	59	0	86	199	143	198	68	90	92	100	66	36
Capana01g003056	blue	1175.74665195543	1097.47479163403	78.2718603213928	1019.20293131264	5432	3973	3875	2441	2812	2830	2554	2408	2174	5089	6058	4642	2086	2371	3303	2196	2274	2017
Capana01g003059	blue	1445.41139265447	1439.78923567207	5.62215698240198	1434.16707868967	631	459	487	529	493	534	510	463	443	833	956	858	487	430	663	419	441	513
Capana01g003062	blue	1179.98543485915	1172.62725813506	7.35817672409121	1165.26908141096	234	246	257	426	409	407	379	366	376	997	1675	765	418	404	380	523	345	418
Capana01g003063	blue	1121.84829915168	1117.60249853819	4.24580061348365	1113.35669792471	0	0	0	0	0	0	0	0	0	1003	2040	368	21	20	25	31	0	15
Capana01g003087	blue	294.710333807116	234.604184916651	60.1061488904647	174.498036026186	173	158	315	142	118	118	87	70	88	148	231	264	138	137	152	134	91	147
Capana01g003094	blue	1599.09862471419	1584.30101481135	14.7976099028479	1569.5034049085	26	19	12	20	40	28	44	38	45	168	178	112	30	30	43	45	33	41
Capana01g003107	blue	1672.05743942728	1665.8694769003	6.18796252697916	1659.68151437333	2108	1949	2174	749	712	646	475	359	459	4865	8678	4359	643	647	745	858	393	580
Capana01g003109	blue	1589.60621542851	1563.86535775532	25.7408576731966	1538.12450008212	915	1115	1053	514	473	461	374	454	393	1649	1689	1691	401	366	383	372	370	375
Capana01g003114	blue	647.999627079934	606.314803077302	41.6848240026322	564.62997907467	515	640	457	617	567	626	894	884	779	1344	1165	1294	587	512	424	722	948	834
Capana01g003141	blue	745.126034342358	638.376418770663	106.749615571695	531.626803198968	758	747	679	544	568	550	544	563	599	718	678	814	616	596	574	566	568	588
Capana01g003153	blue	723.337418545111	694.270345643928	29.0670729011829	665.203272742745	284	194	231	220	174	203	293	275	257	413	398	367	279	240	325	261	274	269
Capana01g003154	blue	44.4696715040698	39.7227197742184	4.74695172985141	34.975768044367	593	586	554	660	637	569	578	576	606	606	638	637	599	579	537	569	570	532
Capana01g003157	blue	1574.76984230989	1568.51380979732	6.25603251256234	1562.25777728476	415	426	512	332	329	321	201	189	229	933	1330	720	269	243	260	201	184	219
Capana01g003158	blue	1068.24958777969	1063.86449715447	4.38509062522212	1059.47940652925	14	27	11	22	49	34	84	112	81	2235	4857	881	82	95	27	84	83	114
Capana01g003167	blue	1152.43846157066	581.913518771272	570.524942799384	11.3885759718883	425	592	416	81	97	86	5	6	6	214	253	202	7	17	20	5	2	3
Capana01g003170	blue	1444.9945787018	706.544820959988	738.449757741815	-31.9049	1054	783	884	146	126	139	104	62	98	549	383	483	96	100	164	67	67	70
Capana01g003171	blue	1108.50902761738	1099.87237675618	8.63665086119272	1091.23572589499	2153	2327	2472	1938	1918	1811	2533	2250	2115	3170	3331	3507	1871	1923	1740	2248	2426	2191
Capana01g003172	blue	1922.06084121147	1916.90755690573	5.15328	1911.75427259999	268	297	363	272	264	262	288	269	281	1236	1883	1097	278	271	291	236	241	239
Capana01g003173	blue	1077.45800273901	1062.84619507111	14.6118076679011	1048.23438740321	44	39	38	29	43	45	71	44	58	126	107	148	60	38	45	53	64	57
Capana01g003182	blue	1606.30854637057	1596.15337779428	10.1551685762963	1585.99820921798	1	4	0	1	1	2	14	30	9	369	264	267	22	34	43	30	7	27
Capana01g003189	blue	956.383245155089	761.667690667877	194.715554487212	566.952136180665	604	555	710	452	404	419	391	373	402	584	575	659	425	435	379	410	421	404
Capana01g003194	blue	1233.61614294866	1229.27432750359	4.34181544507192	1224.93251205852	111	105	70	139	108	124	97	104	126	413	601	872	122	129	159	87	100	114
Capana01g003224	blue	2107.83174485552	2102.10485541002	5.72688944550555	2096.37796596451	1310	1194	1280	864	865	970	923	996	929	3109	3465	3496	877	876	1027	896	940	1040
Capana01g003225	blue	2007.75679377782	2001.79704738462	5.95974639319275	1995.83730099143	4119	3809	3846	2539	2390	2488	2972	2846	2566	19628	20456	23330	2290	2178	2378	2512	2887	2654
Capana01g003226	blue	116.859873415553	54.3224130058911	62.5374604096617	-8.21505	241	281	222	248	259	275	169	155	151	224	262	179	169	172	166	161	158	133
Capana01g003230	blue	1072.03944242732	691.255957115857	380.783485311463	310.472471804394	123	47	70	2	5	4	7	4	4	55	74	50	4	6	6	10	12	4
Capana01g003232	blue	776.12897589601	491.028352852913	285.100623043097	205.927729809815	655	311	293	123	104	164	97	194	95	322	327	403	153	115	225	61	105	109
Capana01g003237	blue	1422.96880507425	697.229810444002	725.738994630247	-28.5092	345	282	338	66	65	57	45	67	47	176	149	187	28	41	59	24	35	50
Capana01g003239	blue	1101.8404729136	1095.65069938204	6.18977353156401	1089.46092585047	2420	1822	1884	1637	1632	1589	1613	1345	1914	2753	3084	3060	2189	1917	2020	1690	1517	1874
Capana01g003241	blue	1749.02816099688	1744.53748798015	4.49067301673608	1740.04681496341	27	150	26	288	302	404	25	30	32	1182	1659	1441	55	96	160	14	14	26
Capana01g003259	blue	330.876140025717	283.107548774295	47.7685912514214	235.338957522874	339	78	111	46	177	155	329	403	168	498	474	437	152	124	443	249	300	201
Capana01g003260	blue	31.8705167161161	27.117753601703	4.75276311441307	22.3649904872899	3	2	2	17	4	19	13	6	4	27	6	12	6	0	5	8	6	2
Capana01g003276	blue	51.4079544940324	44.0173416046588	7.39061288937368	36.6267287152851	3	7	10	14	7	4	18	5	18	18	22	10	11	10	1	15	12	10
Capana01g003280	blue	1530.62954655711	1511.05891461986	19.5706319372457	1491.48828268261	48	49	55	47	44	44	120	136	72	339	383	405	107	121	108	105	132	123
Capana01g003284	blue	1385.42881800121	1323.43096759365	61.9978504075602	1261.43311718609	1018	636	731	318	314	339	340	325	346	1004	1081	1109	347	320	432	336	310	373
Capana01g003289	blue	1206.28101066596	1202.21678703163	4.0642236343358	1198.15256339729	64	101	83	171	154	171	50	24	103	427	513	398	145	183	241	99	58	106
Capana01g003306	blue	477.302721033628	460.570568619223	16.7321524144053	443.838416204818	120	124	105	120	100	107	126	137	113	196	144	154	104	110	132	119	120	126
Capana01g003307	blue	632.455210552066	607.448487986746	25.0067225653203	582.441765421426	599	878	886	774	862	823	1053	1165	919	1379	1359	1728	863	867	721	960	1094	1035
Capana01g003313	blue	1404.82497924372	900.669981898709	504.154997345008	396.514984553701	7208	5280	5455	39	36	52	6	17	9	4230	3607	3910	23	29	57	11	14	16
Capana01g003316	blue	136.693623307034	94.7600960647008	41.9335272423336	52.8265688223672	34	35	17	36	28	31	7	4	2	25	35	23	7	8	10	8	6	13
Capana01g003325	blue	263.897833124389	254.970876190102	8.92695693428689	246.043919255815	142	122	108	129	109	115	111	111	102	189	169	131	119	119	170	120	113	136
Capana01g003337	blue	1255.12180282556	713.409743441054	541.712059384509	171.697684056545	393	399	329	0	0	0	2	0	0	132	180	281	0	0	0	0	0	1
Capana01g003353	blue	1432.58693699562	789.061613382551	643.525323613069	145.536289769483	1844	1847	1882	634	651	647	578	538	583	1260	1202	1261	567	617	593	667	577	650
Capana01g003355	blue	1341.0717532742	712.031442979719	629.040310294477	82.9911326852418	7153	4803	7988	190	182	180	96	91	96	3585	2813	3875	130	144	198	72	91	80
Capana01g003359	blue	1073.12917333065	778.719338461451	294.41	484.30950359225	86	101	84	18	12	6	10	8	8	45	83	81	13	9	9	27	11	13
Capana01g003371	blue	1254.35080215851	967.59563053222	286.755171626295	680.840458905925	1010	857	938	558	555	558	500	526	450	859	826	950	474	483	571	476	481	477
Capana01g003373	blue	1023.85338783163	974.785808786154	49.0675790454806	925.718229740673	24	39	33	66	75	57	129	139	80	297	279	234	111	77	103	95	129	144
Capana01g003374	blue	1865.24500718963	1860.24101198697	5.00399520265978	1855.23701678431	169	377	141	0	1	6	8	6	1	847	1575	1330	0	2	1	13	5	2
Capana01g003380	blue	2131.40842027788	2125.30808625802	6.10033401986084	2119.20775223816	1030	886	589	528	422	431	573	618	538	3952	5241	3635	529	538	679	476	675	614
Capana01g003384	blue	1390.74204140769	1384.41187111994	6.33017028774998	1378.08170083219	232	149	130	231	221	221	191	181	200	366	438	352	220	179	197	176	185	184
Capana01g003386	blue	165.301855601139	159.639417341522	5.66243825961735	153.976979081904	79	70	52	44	51	53	72	48	53	101	57	106	33	39	63	69	62	63
Capana01g003390	blue	1314.52901511066	1268.35866772527	46.1703	1222.18832033988	415	246	279	102	161	160	107	102	81	453	552	366	60	101	133	76	104	97
Capana01g003391	blue	1274.99117884575	1257.32712786746	17.6640509782915	1239.66307688917	885	693	839	569	657	570	668	764	552	1024	1099	1047	603	549	684	535	642	611
Capana01g003392	blue	1527.29280173127	1519.11976624544	8.17303548582731	1510.94673075962	215	139	197	138	132	99	125	138	108	339	418	300	96	71	202	132	103	114
Capana01g003400	blue	1363.15128939186	1356.41907221022	6.73221718164154	1349.68685502858	187	306	252	196	219	223	214	209	234	510	462	531	143	173	126	140	188	166
Capana01g003402	blue	1476.79211745404	1427.68632466592	49.1057927881211	1378.5805318778	1238	992	1167	315	356	348	204	111	214	1706	1859	1502	337	361	562	323	140	249
Capana01g003407	blue	115.025018959739	74.5522471342165	40.4727718255226	34.0794753086939	3004	4912	4861	4041	4285	4457	3793	4137	4045	4309	5014	4967	3766	4060	2614	4059	4430	3860
Capana01g003411	blue	1341.15235345273	1114.39753660053	226.754816852193	887.642719748342	1035	1024	1075	398	416	421	394	361	317	1001	1027	1020	369	434	486	407	405	370
Capana01g003415	blue	1746.12249119811	1740.45573481926	5.66675637884691	1734.78897844041	547	455	481	368	412	364	472	438	443	929	1368	886	436	466	520	459	435	480
Capana01g003416	blue	1776.28044300687	1769.78917494722	6.49126805965057	1763.29790688757	83	56	61	46	63	55	48	45	38	126	145	131	37	41	53	55	47	33
Capana01g003417	blue	1467.06108798739	1456.59768887512	10.4633991122641	1446.13428976286	723	865	757	744	800	782	878	902	786	1379	1368	1546	886	935	861	819	875	830
Capana01g003420	blue	1973.64469419181	1967.29179004491	6.35290414689894	1960.93888589801	76	83	100	9	9	9	0	1	1	276	422	392	4	1	4	0	1	1
Capana01g003425	blue	1852.83231089137	1844.58824893244	8.24406195892698	1836.34418697351	294	299	273	433	402	473	446	360	468	1534	2019	1333	457	484	399	382	428	383
Capana01g003443	blue	1946.40004400245	1941.37991321139	5.02013079106473	1936.35978242032	854	665	747	405	418	459	444	476	431	1952	3121	2007	434	334	403	383	371	586
Capana01g003444	blue	62.1856542142179	36.8068911571627	25.3787630570552	11.4281281001075	205	151	231	146	134	143	161	87	146	282	200	192	181	206	334	164	178	167
Capana01g003446	blue	1450.57856096084	1444.02158249769	6.55697846314843	1437.46460403454	571	438	460	363	421	410	412	399	398	848	912	654	469	463	555	437	438	436
Capana01g003447	blue	1702.21299445222	1691.73710726395	10.4758871882668	1681.26122007568	4109	4714	4320	39	38	40	121	235	113	13220	11212	11051	346	1014	2528	686	519	741
Capana01g003456	blue	386.768141760818	310.157130081059	76.611011679759	233.546	4	12	5	22	21	15	55	71	38	69	85	114	33	28	25	46	72	58
Capana01g003461	blue	1377.5782602807	1363.15998145003	14.4182788306662	1348.74170261937	219	316	273	156	153	172	174	138	165	429	405	384	179	179	207	180	162	195
Capana01g003464	blue	1289.41790382178	1140.96544146034	148.452462361433	992.51297909891	195	128	203	16	35	29	22	30	36	200	202	186	20	19	36	19	23	23
Capana01g003467	blue	1862.86760446874	1850.81300997842	12.0545944903147	1838.75841548811	0	2	0	0	1	0	25	6	7	128	121	112	2	1	3	14	14	9
Capana01g003471	blue	925.336822311839	901.147448868366	24.1893734434731	876.958075424893	27	44	39	51	68	67	83	73	77	141	167	195	89	81	55	83	95	82
Capana01g003472	blue	1932.71132280045	1927.47484146481	5.23648133563529	1922.23836012918	24	23	32	38	31	30	16	19	22	157	179	186	36	37	40	32	22	26
Capana01g003484	blue	846.526276881435	825.795613208323	20.7306636731125	805.06494953521	372	204	267	202	230	210	252	243	216	350	387	389	246	204	300	216	226	221
Capana01g003489	blue	38.0061855673709	23.972858511437	14.0333270559338	9.93953145550316	243	170	214	183	192	203	247	239	190	252	223	209	175	202	196	222	227	183
Capana01g003509	blue	1350.10789007691	1332.19789778913	17.9099922877829	1314.28790550134	685	469	458	506	563	593	613	714	650	1572	1465	1486	705	668	1020	674	735	701
Capana01g003512	blue	299.587253342844	250.95139993868	48.6358534041632	202.315546534517	232	181	154	245	218	224	238	258	252	326	295	331	216	205	300	249	254	277
Capana01g003517	blue	1171.14242612901	839.720109797678	331.422316331331	508.297793466347	1720	1997	1814	551	594	624	765	769	647	1522	1427	1591	554	555	549	675	725	678
Capana01g003524	blue	1482.84188514486	1469.36309691223	13.4787882326348	1455.88430867959	782	662	772	469	493	518	588	587	513	1146	1022	1106	480	447	547	461	566	587
Capana01g003531	blue	751.980657523765	710.347755427334	41.6329020964311	668.714853330903	994	1850	691	120	114	119	304	404	241	1061	1910	1625	97	112	133	199	345	366
Capana01g003532	blue	1326.4440464203	830.901841534848	495.542204885451	335.359636649397	195	176	250	0	0	3	4	5	2	112	138	131	1	0	0	3	2	14
Capana01g003543	blue	1579.95242249032	1547.5379565278	32.4144659625183	1515.12349056529	423	311	378	154	145	151	160	143	146	582	559	581	158	165	176	171	145	143
Capana01g003546	blue	1075.19385119439	1049.19236864949	26.0014825449005	1023.19088610459	804	760	842	746	705	710	885	1147	784	1377	1577	1356	791	757	755	892	1052	987
Capana01g003566	blue	1239.17403432289	1216.58347815946	22.5905561634295	1193.99292199604	372	413	495	322	297	311	270	234	270	571	610	517	320	327	314	337	257	294
Capana01g003567	blue	1259.71379847936	641.758	617.956024779159	23.8017489210408	2870	3552	4176	644	644	656	489	585	650	1853	1963	1914	543	611	502	570	731	615
Capana01g003576	blue	1320.81442917104	1291.11078396235	29.7036452086897	1261.40713875366	390	313	302	331	367	394	537	462	372	776	810	802	427	347	429	392	488	473
Capana01g003579	blue	1313.84413502928	1305.40223970348	8.44189532579958	1296.96034437768	701	415	501	448	468	430	490	441	459	907	810	834	471	431	492	435	542	442
Capana01g003581	blue	1001.0749144146	556.852174152193	444.222740262405	112.629433889788	105	54	86	26	34	26	27	21	30	71	50	60	24	27	46	19	28	22
Capana01g003584	blue	367.87619878404	300.363441449094	67.5127573349455	232.850684114149	83	9	10	0	0	0	0	0	0	12	79	29	0	0	1	0	0	0
Capana01g003591	blue	1450.67207916706	1413.13264310745	37.539436059606	1375.59320704785	1247	1147	1163	502	503	519	444	450	395	1627	1866	1558	619	723	840	577	488	472
Capana01g003597	blue	56.2080964590352	30.479979152531	25.7281173065042	4.75186184602683	1	6	0	24	28	33	12	2	33	42	55	39	71	45	29	50	21	43
Capana01g003600	blue	1236.63199812724	956.639894592813	279.992103534424	676.647791058389	595	730	754	197	182	178	173	176	144	584	579	653	153	216	163	178	166	174
Capana01g003607	blue	73.0495664009674	61.5228440530815	11.5267223478859	49.9961217051955	849	2054	1648	1101	1138	1071	1098	1149	1318	1930	2112	2247	1519	2284	2423	1519	1362	1230
Capana01g003608	blue	1644.26556598629	1633.23064448283	11.0349215034619	1622.19572297937	531	319	377	362	370	347	404	458	362	826	824	861	397	332	426	368	462	441
Capana01g003610	blue	571.416681685514	556.126861737644	15.2898199478702	540.837041789773	296	254	257	257	229	228	309	312	346	405	431	537	345	280	297	342	312	341
Capana01g003612	blue	956.436234921999	656.139454316976	300.296780605023	355.842673711953	5008	3429	4962	1694	1732	1830	1916	1850	1562	3787	4157	3631	2110	2352	3370	2207	2072	1903
Capana01g003619	blue	89.1524218518282	67.038544664038	22.1138771877903	44.9246674762477	448	864	770	777	841	866	651	768	725	795	859	983	629	681	475	739	712	694
Capana01g003633	blue	942.56302920608	522.286304040673	420.276725165407	102.009578875265	1165	999	1326	481	459	509	133	92	142	828	830	681	402	463	652	312	245	122
Capana01g003638	blue	1665.73875941664	1658.86729493874	6.87146447789792	1651.99583046084	1401	1145	1148	585	620	621	676	612	616	2551	3571	1975	734	773	1095	727	608	532
Capana01g003643	blue	721.635207659783	712.208988801058	9.42621885872438	702.782769942334	1401	1965	1706	1327	1453	1448	1734	1791	1497	2281	2311	2447	1355	1442	1070	1550	1794	1549
Capana01g003655	blue	394.763252767074	385.137690750452	9.62556201662267	375.512128733829	141	121	120	106	154	118	185	144	154	420	609	235	315	300	335	239	192	192
Capana01g003667	blue	1173.34276840652	1140.49676410557	32.8460043009575	1107.65075980461	204	497	401	54	72	59	18	26	9	630	539	759	21	37	67	31	27	26
Capana01g003668	blue	1034.73064903285	1030.51734707555	4.21330195729638	1026.30404511825	203	216	227	233	269	273	162	159	143	433	398	401	203	229	252	177	155	164
Capana01g003681	blue	987.375092890066	969.936158068674	17.438934821392	952.497223247282	325	740	276	0	0	0	0	0	0	850	1253	436	2	0	0	3	0	1
Capana01g003684	blue	1254.03099928851	1170.91741586309	83.1135834254267	1087.80383243766	677	591	714	409	397	394	359	374	354	784	777	739	380	357	503	310	340	322
Capana01g003685	blue	1306.7320363838	1160.99054122028	145.741495163522	1015.24904605676	613	454	421	106	105	112	92	119	93	492	583	592	100	119	182	116	101	117
Capana01g003686	blue	1198.99774693499	1191.25245882548	7.74528810951233	1183.50717071597	177	244	259	122	167	136	172	196	158	356	345	409	184	186	184	175	218	165
Capana01g003687	blue	843.868073778988	731.28196562227	112.586108156718	618.695857465552	377	414	465	237	198	200	254	260	236	367	513	381	262	224	248	242	267	256
Capana01g003690	blue	1531.93731037422	1524.92898122912	7.00832914510693	1517.92065208401	790	819	817	813	806	749	849	813	722	1421	1216	1391	718	786	741	821	816	774
Capana01g003722	blue	1973.3976626793	1966.51476427674	6.88289840256311	1959.63186587418	12	18	18	21	21	21	30	56	18	2088	2249	2576	31	25	23	40	38	37
Capana01g003723	blue	1857.71702536822	1849.90220682257	7.81481854564913	1842.08738827692	0	1	1	0	1	4	7	5	4	124	134	162	6	10	2	11	11	9
Capana01g003729	blue	958.603111086031	696.478270053513	262.124841032518	434.353429020994	5030	2927	3681	1567	1436	1448	1307	1237	1132	3398	3521	3762	1717	1757	3014	1443	1125	1047
Capana01g003732	blue	1118.60635955463	1015.42879213856	103.177567416069	912.251224722491	1124	1019	1038	795	816	767	595	666	667	1127	1229	1081	728	769	764	686	628	590
Capana01g003735	blue	1403.27462351697	1393.9462726445	9.32835087247236	1384.61792177203	76	53	96	78	81	78	120	167	90	365	705	350	71	105	68	129	160	113
Capana01g003748	blue	1841.24305494296	1833.59560612951	7.64744881345291	1825.94815731606	1	18	1	17	26	19	18	35	19	692	612	775	8	9	21	11	35	30
Capana01g003751	blue	1845.99059361805	1837.68409672259	8.30649689545908	1829.37759982713	1202	1213	1416	367	367	332	259	282	292	3062	4697	2854	198	213	231	220	216	259
Capana01g003763	blue	2010.71992896008	2004.44400480046	6.27592415962022	1998.16808064084	6	10	7	28	21	22	77	69	43	3144	4968	4525	35	17	7	54	86	72
Capana01g003780	blue	692.988776934064	685.850795800148	7.13798113391579	678.712814666232	535	313	364	351	483	358	326	353	301	508	649	576	381	292	427	367	327	332
Capana01g003788	blue	305.19880489976	287.550646218495	17.6481586812652	269.90248753723	57	69	57	57	108	86	100	91	122	110	176	121	94	88	69	94	99	87
Capana01g003790	blue	58.0317969000807	26.7029149074008	31.3288819926799	-4.62597	51	80	11	174	161	177	111	106	161	172	232	189	288	209	173	142	122	193
Capana01g003795	blue	14.3581339651343	10.1849291732325	4.17320479190185	6.01172438133062	0	1	0	21	6	7	0	0	18	0	26	17	0	3	8	3	18	26
Capana01g003805	blue	261.428242278536	218.664605552686	42.7636367258506	175.900968826835	19	22	23	66	79	74	81	64	75	99	107	125	61	83	41	78	75	74
Capana01g003818	blue	2023.72043582953	2017.19531787562	6.5251179539091	2010.67019992171	4	19	15	9	12	7	8	7	5	2117	2454	2651	8	15	18	8	14	12
Capana01g003824	blue	84.0314363348983	54.7082757844178	29.3231605504805	25.3851152339372	593	603	537	356	366	384	386	358	301	624	528	451	698	494	310	532	324	236
Capana01g003825	blue	1040.61290028007	716.381981021121	324.230919258953	392.151061762168	531	228	402	13	10	8	11	4	8	420	304	171	8	12	18	6	5	8
Capana01g003827	blue	1729.00135957912	1720.12168089887	8.87967868024998	1711.24200221862	148	204	179	530	581	551	748	519	946	3752	5252	5477	956	826	464	792	718	854
Capana01g003831	blue	1414.97695523049	1384.03429879529	30.9426564351934	1353.0916423601	7	4	0	10	8	8	43	53	25	137	147	104	17	9	11	20	43	34
Capana01g003851	blue	545.748280418848	249.226116186206	296.522164232642	-47.296	159	217	141	78	72	93	86	41	96	113	114	121	86	101	79	100	93	77
Capana01g003855	blue	820.038225844014	525.933710172289	294.104515671725	231.829194500564	172	399	546	6	0	2	14	14	7	181	240	315	0	1	3	12	9	7
Capana01g003857	blue	574.316121005199	562.209884478188	12.1062365270111	550.103647951177	392	327	319	315	365	351	243	258	238	477	449	461	271	317	404	242	229	226
Capana01g003861	blue	1027.34442319018	439.781509945626	587.562913244553	-147.781	118	89	127	44	48	30	45	30	36	75	52	78	51	57	50	37	36	38
Capana01g003871	blue	322.029333926808	286.867727867222	35.1616060595861	251.706121807636	149	180	198	115	121	145	142	140	137	187	222	134	97	128	146	111	117	120
Capana01g003875	blue	1243.69197120919	822.399525666648	421.292445542537	401.107080124111	1495	1440	1552	983	1075	1105	1009	965	988	1419	1266	1322	992	1001	1078	981	1010	947
Capana01g003893	blue	967.453528863325	963.97440244527	3.47912641805544	960.495276027215	7	19	21	14	22	9	21	12	11	33	55	32	15	20	14	12	16	12
Capana01g003894	blue	536.497014025523	496.526280919863	39.9707331056596	456.555547814204	10711	9252	7515	11651	12709	12137	22084	24917	17569	31864	51072	21257	13515	13783	15461	19135	24683	19410
Capana01g003896	blue	1366.5581100547	1351.57179321088	14.9863168438246	1336.58547636705	48	69	79	140	111	129	163	214	197	486	581	720	117	140	76	168	195	169
Capana01g003911	blue	100.760047554269	83.5896087931291	17.1704387611404	66.4191700319888	550	442	393	366	300	302	454	434	426	503	451	545	379	386	422	404	507	463
Capana01g003914	blue	1923.65372813364	1913.33583175409	10.3178963795492	1903.01793537454	481	320	355	241	257	217	515	423	406	1926	1907	2019	376	320	354	374	521	511
Capana01g003927	blue	1741.62139147553	1726.23435196891	15.3870395066124	1710.8473124623	375	859	558	889	946	1054	1244	1546	1062	4156	4732	4683	932	952	747	1087	1376	1462
Capana01g003957	blue	520.605156713794	500.04131025362	20.5638464601744	479.477463793446	491	332	388	514	525	575	534	484	489	846	766	814	682	541	633	531	606	550
Capana01g003963	blue	768.489377059526	616.996757237123	151.492619822402	465.504137414721	86	99	242	1	1	0	2	0	0	139	110	156	2	0	0	0	2	4
Capana01g003965	blue	1079.36103500712	873.623781915802	205.737253091322	667.88652882448	1427	1510	2590	23	22	29	27	17	10	1897	1495	1725	6	12	5	11	14	5
Capana01g003985	blue	449.796910970041	420.928858666984	28.8680523030573	392.060806363926	19	4	15	36	15	25	22	40	35	62	72	53	48	17	24	34	38	40
Capana01g003988	blue	2064.95285888928	2057.39673140096	7.55612748831618	2049.84060391264	3	17	12	16	16	18	13	13	9	367	392	347	18	19	20	34	15	32
Capana01g003999	blue	273.053349980337	260.320884751885	12.7324652284518	247.588419523433	1027	813	861	950	884	908	943	979	800	1067	1083	1039	896	900	1079	834	876	885
Capana01g004001	blue	1143.38927814027	994.762047001786	148.627231138483	846.134815863302	251	143	169	93	64	64	76	46	58	187	213	220	62	53	77	44	65	53
Capana01g004029	blue	1609.41340917816	1596.07827312923	13.3351360489298	1582.7431370803	868	739	940	449	443	475	512	577	459	1432	1328	1477	498	492	617	491	477	614
Capana01g004046	blue	805.559775651683	801.934128390575	3.62564726110804	798.308481129467	170	161	153	225	186	168	185	167	151	237	287	235	158	178	144	147	161	167
Capana01g004052	blue	1793.14801596615	1783.11250784624	10.0355081199091	1773.07699972633	807	926	1052	221	233	237	177	144	291	1836	2877	2052	350	308	206	289	173	340
Capana01g004053	blue	1397.74184926892	1392.81396385701	4.92788541190544	1387.8860784451	21	6	23	0	0	1	0	0	0	3148	5351	1399	2	0	0	0	0	0
Capana01g004057	blue	333.516030393452	267.855102447362	65.6609279460901	202.194174501272	1123	2802	2501	1794	1870	2060	1109	1262	1433	2204	2593	2857	1512	1566	654	1282	1268	1248
Capana01g004068	blue	43.3781934214667	32.0805251534416	11.2976682680251	20.7828568854165	26	19	19	15	11	18	29	37	11	47	30	12	18	11	24	26	17	22
Capana01g004070	blue	224.460550623268	133.317422786414	91.1431278368532	42.1742949495613	36	48	79	31	24	20	15	18	30	38	49	49	47	48	23	25	24	21
Capana01g004079	blue	863.025082476726	747.474999905192	115.550082571534	631.924917333658	34	70	77	4	5	3	8	6	3	69	79	39	4	2	7	4	4	8
Capana01g004083	blue	809.585070649852	802.220992033638	7.36407861621478	794.856913417423	19	18	21	5	10	18	11	9	2	40	39	46	5	19	32	6	4	6
Capana01g004086	blue	574.335574753444	566.291686197233	8.04388855621062	558.247797641023	883	989	941	1047	1095	1080	1048	988	1003	1373	1264	1347	887	891	747	1004	1049	1029
Capana01g004093	blue	1912.1917182487	1905.39291780443	6.79880044426932	1898.59411736016	153	182	530	234	157	170	288	283	279	2086	2117	2386	256	227	199	276	250	271
Capana01g004098	blue	954.859753040159	923.740954275073	31.1187987650864	892.622155509986	17	6	15	63	63	62	50	77	60	137	156	146	58	42	71	43	61	69
Capana01g004107	blue	58.7172999630475	20.3349014092186	38.3823985538289	-18.0475	867	858	854	816	697	711	560	514	576	777	766	858	905	997	991	724	592	565
Capana01g004108	blue	946.244956604539	680.787309433417	265.457647171122	415.329662262295	3087	2454	3240	0	0	1	0	0	0	2312	2427	2269	309	927	1964	469	234	150
Capana01g004114	blue	377.383663698136	293.253375406506	84.1303	209.123087114876	76	86	73	24	43	31	25	35	20	26	121	54	29	23	31	16	12	31
Capana01g004115	blue	1889.51012689687	1880.32853426918	9.18159262768404	1871.1469416415	194	136	128	157	141	190	225	188	216	1232	1180	1308	251	241	287	213	240	210
Capana01g004117	blue	1276.58988154836	1271.52244702445	5.06743452390765	1266.45501250055	333	221	256	192	212	204	188	141	167	497	652	356	260	263	199	194	174	191
Capana01g004118	blue	878.896	829.271981769356	49.6243243698437	779.647657399512	2203	1374	1271	1420	1451	1494	2611	2987	2155	4913	4071	4061	1518	1662	2082	2077	2772	2501
Capana01g004119	blue	741.088488232251	718.617772824174	22.4707154080766	696.147057416098	61	170	13	1007	1151	1131	816	922	868	2303	2037	2472	937	918	861	782	782	873
Capana01g004121	blue	137.294259133708	105.764004007313	31.5302551263953	74.2337488809175	209	197	183	103	93	105	159	154	148	234	166	180	146	165	152	187	154	171
Capana01g004122	blue	94.190001930572	55.1777166047476	39.0122853258245	16.1654312789231	53	90	46	152	154	125	147	143	120	157	174	150	117	121	170	99	131	118
Capana01g004123	blue	1178.20862437334	919.928647706986	258.279976666355	661.64867104063	1259	686	619	60	74	98	27	14	22	863	766	775	47	85	127	57	21	20
Capana01g004126	blue	668.750260891119	552.659260677175	116.091000213944	436.568260463231	993	575	674	441	409	374	472	418	404	754	956	661	465	483	727	448	396	439
Capana01g004134	blue	1492.59316702273	1484.38499910061	8.20816792211667	1476.17683117849	147	159	168	100	98	128	139	179	130	293	348	254	141	133	144	129	150	176
Capana01g004183	blue	1257.14144472281	800.197192184659	456.944252538152	343.252939646507	256	285	262	113	112	107	112	88	105	216	196	198	91	112	101	77	118	90
Capana01g004184	blue	918.573159169274	832.956147795823	85.6170113734511	747.339136422372	458	577	643	248	277	274	266	132	284	675	608	586	309	294	260	322	261	332
Capana01g004201	blue	1176.19828141788	1018.59756329459	157.600718123282	860.996845171312	2035	1909	2593	687	714	654	554	450	397	2634	2198	2022	567	634	520	606	534	530
Capana01g004206	blue	1163.75506211754	951.966260834696	211.788801282842	740.177459551853	794	1009	980	411	418	446	346	336	362	821	936	905	416	437	332	415	359	347
Capana01g004214	blue	1130.71645616382	965.694019554356	165.022436609466	800.67158294489	1233	1484	883	0	0	0	4	0	2	916	1481	1165	2	5	4	4	6	5
Capana01g004235	blue	67.6216905248167	39.816297921488	27.8053926033287	12.0109053181594	3	11	19	5	10	0	0	0	2	0	13	14	6	9	9	0	2	6
Capana01g004237	blue	1791.27888873652	1786.09718670855	5.18170202797182	1780.91548468058	505	323	347	335	340	362	348	317	283	1309	1978	1069	295	350	505	318	311	316
Capana01g004243	blue	1113.73678531365	499.838	613.898355427349	-114.06	243	184	231	104	96	76	87	91	75	183	114	135	85	91	107	101	98	76
Capana01g004252	blue	1216.55912966533	758.704532789192	457.854596876135	300.849935913057	170	215	197	50	42	58	36	28	42	106	158	126	35	36	58	37	34	25
Capana01g004279	blue	1120.21307882493	861.613266779209	258.599812045721	603.013454733488	945	1020	1015	519	517	494	452	451	480	908	871	948	498	532	399	582	581	530
Capana01g004281	blue	1895.48195403667	1889.96212680559	5.5198272310779	1884.44229957451	1147	1022	887	911	913	883	866	781	862	2292	2150	2010	742	815	775	839	953	775
Capana01g004284	blue	1082.92541921119	697.102046222476	385.823372988716	311.27867323376	2918	3993	4142	1777	1758	1760	1141	1164	1184	2720	2919	2904	1238	1406	1083	1328	1322	1230
Capana01g004286	blue	645.004413388163	625.048118617835	19.9562947703276	605.091823847507	570	504	486	286	376	345	361	353	283	592	812	514	490	315	523	398	385	358
Capana01g004316	blue	315.211505574553	276.227121120454	38.9843844540994	237.242736666354	17	85	44	205	181	203	234	265	341	312	480	551	248	261	70	267	312	264
Capana01g004322	blue	76.8963287513039	47.2971384250021	29.5991903263018	17.6979480987003	33	21	23	41	25	32	32	43	40	75	39	51	38	32	47	30	58	63
Capana01g004324	blue	1182.73933681397	1176.8703442025	5.86899261146891	1171.00135159103	702	978	888	719	768	933	784	776	788	1152	1566	1306	854	748	564	745	819	727
Capana01g004325	blue	333.625235664331	245.328376925418	88.2968587389133	157.031518186505	42	21	22	19	16	20	12	6	11	34	30	23	11	21	28	14	5	19
Capana01g004331	blue	1440.65034198387	1435.92	4.73465235386834	1431.18103727613	106	73	64	74	52	60	72	76	76	1109	2145	694	64	102	124	76	58	69
Capana01g004332	blue	385.693777302674	254.598060732551	131.095716570123	123.502344162429	110	114	80	46	37	6	51	10	33	76	65	98	21	68	54	20	5	66
Capana01g004338	blue	1448.62240175808	836.900463817275	611.721937940809	225.178525876466	348	259	282	3	18	11	13	8	13	178	167	170	9	9	9	8	7	7
Capana01g004351	blue	2097.54733958115	2092.37725510513	5.17008447601302	2087.20717062912	598	785	795	525	519	541	490	524	504	2567	3652	2627	489	498	454	452	527	570
Capana01g004356	blue	127.534976324591	113.372136284927	14.1628400396639	99.2092962452632	219	183	279	652	511	456	270	251	304	663	601	490	430	387	464	233	296	362
Capana01g004359	blue	766.636858432717	763.97284291992	2.66401551279682	761.308827407123	35	20	44	58	50	30	32	13	21	103	154	102	49	82	55	42	0	13
Capana01g004362	blue	1493.62269531262	1477.90731512865	15.7153801839734	1462.19193494467	183	137	164	240	286	239	279	266	248	712	645	683	276	257	333	244	237	248
Capana01g004365	blue	1576.6804035929	1571.99343767155	4.68696592135393	1567.3064717502	230	180	170	161	126	167	159	180	148	666	1103	481	165	144	167	156	145	158
Capana01g004368	blue	1425.48839898948	775.897	649.591391758978	126.305615471522	7075	6712	6669	22	18	14	17	38	20	2713	4003	3507	28	42	41	8	18	27
Capana01g004374	blue	2118.44114709964	2110.3275137173	8.11363338234833	2102.21388033495	28	33	31	31	47	56	61	73	45	894	1088	891	45	49	69	61	58	88
Capana01g004380	blue	1988.57615230028	1982.57255169569	6.0036006045982	1976.56895109109	29	18	22	12	4	7	4	3	9	24292	39488	22040	6	8	9	8	2	4
Capana01g004382	blue	1142.57699099713	1137.96883446074	4.60815653638861	1133.36067792435	24	26	33	55	53	58	56	57	50	966	1868	381	40	29	35	41	68	47
Capana01g004390	blue	963.408727711242	930.604024086621	32.8047036246209	897.799	276	230	261	138	117	100	171	186	178	310	365	295	122	132	128	128	188	197
Capana01g004396	blue	387.752111149225	339.339000000176	48.413111149049	290.925888851127	480	1736	1833	1023	1138	1047	752	744	883	1555	1663	2199	798	905	456	908	903	823
Capana01g004397	blue	686.522784566545	627.335111429073	59.1876731374723	568.147438291601	1201	2306	2363	1377	1342	1407	1089	1200	1266	2106	2480	2651	1212	1303	724	1248	1099	1127
Capana01g004399	blue	1700.32302615523	1691.46417947678	8.85884667845039	1682.60533279833	66	45	50	53	63	40	62	67	59	130	193	132	50	38	67	51	60	56
Capana01g004402	blue	1933.38883198601	1923.06918627656	10.3196457094512	1912.7495405671	61	52	40	46	30	40	70	62	60	268	268	254	48	67	50	41	64	77
Capana01g004406	blue	1529.53539257321	1512.87153497001	16.6638576032035	1496.20767736681	219	205	205	283	272	262	330	282	290	497	680	600	291	277	279	281	321	297
Capana01g004414	blue	1715.95163081689	1710.50907734109	5.44255347579815	1705.06652386529	48	17	15	18	26	37	24	32	9	126	222	120	13	22	32	14	28	16
Capana01g004435	blue	456.925504813801	445.561163459595	11.3643413542052	434.19682210539	386	247	258	267	296	304	293	237	256	424	367	373	247	283	343	272	280	243
Capana01g004442	blue	2085.72602165483	2078.97058744874	6.75543420609711	2072.21515324264	17	42	33	2	0	0	5	4	2	1272	1361	1367	8	19	35	14	31	10
Capana01g004450	blue	791.256141674004	756.769275580831	34.4868660931726	722.282409487659	97	193	158	49	83	66	89	83	62	209	174	253	29	49	24	69	59	43
Capana01g004454	blue	306.746318775201	253.620457179273	53.1258615959282	200.494595583345	0	83	68	11	19	2	27	3	7	33	79	54	3	1	19	7	7	12
Capana01g004455	blue	38.7686681010258	33.7629821789469	5.00568592207894	28.757296256868	2	37	2	38	33	31	19	19	24	60	30	22	20	21	20	7	15	11
Capana01g004456	blue	911.550677935817	432.848658222539	478.702019713279	-45.8534	34	15	22	1	1	1	0	0	1	9	22	3	2	0	0	1	0	0
Capana01g004457	blue	402.573520888481	323.743814244704	78.829706643776	244.914107600928	170	136	157	159	208	205	307	303	193	336	372	350	250	249	274	225	291	239
Capana01g004461	blue	2047.41632305173	2041.10824845041	6.30807460131973	2034.80017384909	24	22	34	39	31	35	55	47	85	5073	7905	4850	53	46	55	58	61	46
Capana01g004473	blue	1269.76034290893	1186.98386851626	82.7764743926712	1104.20739412358	8434	5949	6515	2246	2481	2482	1981	1696	1838	8741	10518	6900	2519	2871	4111	2175	2173	1999
Capana01g004476	blue	138.154291067758	128.011083009867	10.143208057891	117.867874951976	49	114	85	139	105	114	99	124	117	168	182	110	75	90	93	134	126	109
Capana01g004477	blue	1903.03930690427	1898.12037660232	4.91893030195115	1893.20144630037	940	507	711	570	581	608	383	412	378	3210	3300	3893	451	510	933	417	378	398
Capana01g004487	blue	1423.77915193032	1415.37753091016	8.40162102015506	1406.97590989001	28	66	5	271	277	263	487	159	516	2399	4441	1901	587	476	403	485	543	551
Capana02g000012	blue	673.436632944536	454.502779897032	218.933853047504	235.568926849529	520	394	564	326	350	347	367	300	360	483	453	432	318	349	367	370	361	369
Capana02g000026	blue	638.735025504576	475.740417418293	162.994608086283	312.74580933201	297	169	208	129	145	126	178	148	130	216	255	192	129	146	159	133	158	149
Capana02g000028	blue	1371.81377649912	1363.2104638547	8.60331264441402	1354.60715121029	13	26	10	10	21	7	24	39	22	74	120	61	13	17	9	14	20	13
Capana02g000031	blue	1061.75615523417	857.292923955597	204.463231278571	652.829692677025	4638	4286	5129	3080	3147	3341	2330	2410	2258	4417	4543	4745	2550	2798	2966	2644	2295	2225
Capana02g000043	blue	23.6508825547687	17.665113955989	5.98576859877965	11.6793453572094	611	696	681	630	569	595	603	703	676	593	691	703	580	627	651	640	592	604
Capana02g000053	blue	2119.91516004025	2114.58899389601	5.32616614424023	2109.26282775177	898	1266	1070	885	1038	1129	797	674	635	6282	8440	6104	714	888	1033	804	762	704
Capana02g000055	blue	1737.12741177569	1731.74388629167	5.38352548401622	1726.36036080765	13	14	16	16	17	19	25	17	44	2586	4882	2141	80	68	18	53	27	70
Capana02g000058	blue	1579.54573476307	1569.72931639098	9.81641837209509	1559.91289801888	172	190	204	50	54	36	67	51	58	387	438	584	47	53	50	52	65	55
Capana02g000059	blue	1026.62892305805	1010.3055918158	16.3233312422504	993.982260573549	1091	1406	1488	394	324	348	321	113	490	1836	3575	1431	589	415	167	397	249	437
Capana02g000066	blue	1894.18191266708	1884.82434782251	9.35756484456851	1875.46678297794	603	690	800	546	581	569	776	853	649	1857	1998	1996	543	559	535	705	747	678
Capana02g000072	blue	316.391784951671	271.294888813876	45.0968961377953	226.197992676081	89	88	101	102	94	98	118	155	126	161	152	151	84	97	84	125	131	101
Capana02g000077	blue	1615.78848371532	1611.18978983889	4.59869387643016	1606.59109596246	189	180	184	95	93	107	123	70	105	380	727	407	120	96	66	96	111	124
Capana02g000083	blue	1777.54860785525	1766.70986533361	10.8387425216317	1755.87112281198	660	534	612	586	532	584	651	644	589	1638	1513	1355	554	632	818	634	676	601
Capana02g000090	blue	2105.64295511661	2100.43855990947	5.2043952071358	2095.23416470234	620	748	815	601	584	633	552	472	535	2090	2427	2030	525	592	475	516	613	536
Capana02g000094	blue	1769.20178205751	1763.75795000301	5.44383205450754	1758.3141179485	1	6	3	2	5	13	14	21	13	5679	10502	4648	4	6	8	19	14	30
Capana02g000095	blue	175.308825287619	143.336804912177	31.9720203754415	111.364784536735	148	192	225	207	189	194	243	277	208	322	279	244	182	222	168	234	263	212
Capana02g000104	blue	162.729201281628	128.916600498258	33.8126007833699	95.1039997148881	95	108	127	138	162	164	180	205	216	224	198	331	169	149	103	188	190	233
Capana02g000107	blue	2105.99079616826	2100.20251642158	5.78827974668502	2094.41423667489	34	28	12	1	2	0	2	0	1	799	1233	1016	2	1	6	0	1	2
Capana02g000113	blue	1290.64478311821	1240.90989948259	49.7348836356234	1191.17501584697	988	663	857	432	403	446	515	526	457	1074	1039	1117	425	453	528	481	523	516
Capana02g000116	blue	1756.7190976375	1744.66115770039	12.0579399371118	1732.60321776328	236	225	224	146	140	151	128	180	151	365	372	382	142	143	143	133	162	146
Capana02g000141	blue	1034.44871783649	1030.56459879948	3.88411903701103	1026.68047976247	115	140	114	122	181	137	115	119	117	222	275	276	166	157	103	151	117	147
Capana02g000158	blue	1342.42645277979	661.126058082557	681.300394697236	-20.1743	4150	4247	5311	132	114	113	68	42	58	2114	1447	2522	80	76	109	68	56	67
Capana02g000167	blue	1428.49349137043	1411.34717302522	17.1463183452138	1394.20085468001	397	298	338	186	190	210	243	204	199	514	537	503	235	244	348	258	237	214
Capana02g000169	blue	416.235293956222	313.209115733725	103.026178222497	210.182937511228	210	179	274	135	130	154	164	178	155	185	237	203	122	121	128	151	154	161
Capana02g000178	blue	1039.21721899778	1000.79501563371	38.4222033640602	962.372812269655	634	485	612	246	301	294	385	400	313	769	722	692	364	378	495	347	422	397
Capana02g000195	blue	2071.23583839402	2065.39830397278	5.83753442124134	2059.56076955154	401	365	433	280	259	241	250	270	237	4031	5261	5255	228	296	292	283	262	241
Capana02g000201	blue	1567.45335964105	1557.20523977535	10.2481198656928	1546.95711990966	784	498	603	464	455	474	536	553	425	1069	1033	1025	462	392	600	397	451	486
Capana02g000203	blue	1787.82748993765	1780.93818309058	6.8893068470727	1774.04887624351	507	1144	1072	968	946	1012	931	1161	1007	3168	4289	4329	918	876	562	869	1166	1047
Capana02g000219	blue	1036.93313284023	995.989022037008	40.9441108032204	955.044911233788	224	251	258	184	180	178	180	188	193	290	293	275	152	161	141	193	173	181
Capana02g000229	blue	1234.13344743386	1199.75023255069	34.3832148831707	1165.36701766752	317	317	292	192	226	198	191	195	172	393	367	426	211	160	177	187	224	200
Capana02g000235	blue	538.709812200372	512.099609303858	26.6102028965137	485.489406407344	100	103	98	115	103	92	144	176	124	255	326	151	102	94	98	121	190	173
Capana02g000239	blue	1987.5963833738	1979.78282841442	7.81355495937987	1971.96927345504	433	283	357	206	224	186	206	192	182	730	879	773	180	194	307	202	182	204
Capana02g000242	blue	307.068312355263	277.405698484395	29.6626138708678	247.743084613527	397	557	452	556	504	694	630	756	659	721	861	886	480	557	434	596	670	628
Capana02g000249	blue	1427.00551761004	1418.55015429724	8.4553633128055	1410.09479098443	683	514	551	535	532	539	408	449	414	991	991	865	371	393	550	336	393	365
Capana02g000261	blue	1531.45881704826	1517.47240407011	13.9864129781433	1503.48599109197	818	1157	1142	761	759	756	557	567	624	1548	1879	1830	661	755	493	704	662	602
Capana02g000265	blue	1933.10343978845	1921.59701998744	11.5064	1910.09060018643	14	33	19	90	91	96	206	185	182	1311	1716	1527	158	236	210	221	256	211
Capana02g000270	blue	1705.35311974676	1699.92024758362	5.43287216314002	1694.48737542048	257	398	343	328	411	454	339	361	489	15286	27500	11445	603	454	369	502	446	713
Capana02g000272	blue	1457.41989122953	1447.36907124406	10.0508199854687	1437.31825125859	1376	1252	2019	829	1111	1171	783	635	740	2997	2780	2838	1012	1082	1219	968	687	790
Capana02g000278	blue	1251.3931362022	1243.71085151008	7.68228469211363	1236.02856681797	81	78	67	70	59	72	93	119	93	292	504	198	104	77	94	113	103	92
Capana02g000292	blue	792.088073326283	749.380251850519	42.7078214757645	706.672430374754	170	140	150	238	200	182	255	273	179	365	381	328	242	199	213	204	259	204
Capana02g000296	blue	2111.12083223099	2105.35629267445	5.76453955653824	2099.59175311791	915	737	787	770	731	724	744	727	745	2228	2850	2630	725	728	689	762	745	768
Capana02g000300	blue	2001.37070178428	1997.03560990936	4.33509187492018	1992.70051803444	251	143	155	153	152	159	85	95	127	664	929	606	129	144	146	123	84	90
Capana02g000308	blue	2015.18041562639	2005.73179041657	9.44862520981451	1996.28316520676	1048	1087	1120	1100	1202	1201	1206	1351	1089	3179	3331	3156	1012	1040	1121	1155	1271	1119
Capana02g000310	blue	777.449712800034	707.592052942812	69.857659857222	637.73439308559	588	446	441	374	400	347	365	289	406	549	570	514	362	378	465	353	356	355
Capana02g000319	blue	90.0845558562714	75.679095517527	14.4054603387444	61.2736351787826	791	1213	1430	1416	1390	1417	1276	1443	1461	1794	1391	1880	1258	1153	658	1301	1480	1454
Capana02g000325	blue	1124.24075861459	1032.5539514056	91.6868072089906	940.867144196605	904	670	753	495	444	514	373	451	436	824	995	820	448	456	635	448	370	471
Capana02g000332	blue	2105.56291749592	2098.17992847294	7.38298902298129	2090.79693944995	291	282	256	305	323	268	311	403	323	2623	3381	2976	346	341	307	392	363	315
Capana02g000353	blue	1960.94128419858	1954.29474367289	6.64654052568881	1947.6482031472	16	10	13	11	17	7	24	15	16	732	815	942	28	9	26	15	21	9
Capana02g000354	blue	392.274530492191	370.623917933568	21.6506125586234	348.973305374945	427	783	683	892	945	833	903	1042	962	1138	1288	1345	832	828	540	782	930	788
Capana02g000357	blue	1880.25807759639	1873.17	7.08725419839516	1866.0835691996	2030	1841	1968	729	721	708	380	331	458	4724	7356	4489	669	616	732	494	370	486
Capana02g000363	blue	2134.68083518321	2129.21072946511	5.47010571810415	2123.74062374701	901	794	908	546	602	600	403	437	405	5001	5501	5328	446	482	454	478	477	433
Capana02g000382	blue	2009.29373098917	2003.58104066299	5.71269032617079	1997.86835033682	234	345	308	212	226	197	175	184	189	699	870	795	193	160	172	165	177	159
Capana02g000395	blue	2148.47009505018	2142.14343794412	6.32665710606034	2135.81678083806	505	332	343	273	273	245	346	313	352	1884	2613	2035	342	301	374	338	350	330
Capana02g000402	blue	101.465640602213	49.5546720677985	51.9109685344148	-2.3563	469	361	472	76	60	73	36	23	72	249	537	395	139	434	916	247	191	76
Capana02g000418	blue	1827.29963912403	1814.73541176561	12.564227358424	1802.17118440718	428	346	340	330	316	339	530	622	444	1930	1791	2024	391	368	481	452	519	492
Capana02g000435	blue	289.724902862008	201.925081341193	87.7998215208156	114.125259820377	147	128	138	242	209	189	295	314	254	284	423	331	226	239	302	272	284	252
Capana02g000442	blue	1892.77626765685	1886.98890484116	5.78736281569036	1881.20154202547	79	92	98	149	140	141	222	49	384	7904	14770	8361	436	393	328	402	311	316
Capana02g000459	blue	715.32196567293	705.611253096886	9.7107125760441	695.900540520842	963	911	1061	803	818	837	651	631	617	1236	1229	1331	804	890	1065	880	843	892
Capana02g000471	blue	1076.11538852193	991.999929726148	84.1154587957861	907.884470930361	22	27	25	1	3	0	0	0	1	25	44	20	4	0	3	0	0	0
Capana02g000472	blue	1062.85722298706	1029.68925545673	33.1679675303255	996.521287926404	1334	828	988	657	847	721	798	876	708	1430	1315	1319	694	676	882	704	756	743
Capana02g000474	blue	214.663535491851	144.342225641513	70.3213098503378	74.0209157911754	1131	1126	1087	1110	1122	1154	587	627	594	1091	973	1170	725	654	534	594	650	718
Capana02g000476	blue	1390.45743354501	823.894988839781	566.562444705231	257.33254413455	1746	1783	1807	30	39	25	22	16	21	1001	1200	784	27	19	21	24	12	14
Capana02g000483	blue	390.614987065532	374.067079326438	16.5479077390934	357.519171587345	384	413	461	359	374	338	381	401	401	486	429	506	373	328	294	369	363	381
Capana02g000485	blue	1655.56935847132	1647.56646228931	8.00289618201714	1639.56356610729	467	328	321	221	218	229	253	251	219	852	709	715	267	216	349	249	233	271
Capana02g000494	blue	1251.33730718118	766.95441101591	484.382896165274	282.571514850636	380	379	381	194	203	199	161	212	153	289	294	309	174	155	184	192	144	152
Capana02g000520	blue	811.15539856266	772.44450582424	38.7108927384196	733.73361308582	464	475	409	522	562	514	550	665	501	813	762	728	491	538	492	517	581	557
Capana02g000526	blue	862.513614017353	804.992588005344	57.5210260120094	747.471561993334	682	704	743	501	471	479	481	508	534	705	823	789	652	535	546	530	468	531
Capana02g000537	blue	835.482447887791	788.60854885527	46.8738990325211	741.734649822749	184	184	251	127	107	111	134	117	123	262	226	266	147	133	67	123	118	113
Capana02g000539	blue	1116.91355169701	736.390045088754	380.523506608251	355.866538480503	475	276	487	92	111	77	113	98	95	358	269	340	111	95	150	120	110	103
Capana02g000544	blue	1003.17056619317	992.818130599931	10.3524355932353	982.465695006696	329	278	302	173	213	186	348	298	351	705	1064	629	430	386	465	443	380	429
Capana02g000549	blue	1210.30420520529	689.520555578759	520.783649626528	168.736905952231	1056	824	922	521	461	484	407	373	365	633	799	734	420	464	590	363	423	449
Capana02g000552	blue	1027.4203405839	1016.05749158131	11.362849002587	1004.69464257872	2254	1981	1923	1582	1565	1556	1940	2030	1719	2457	2725	2727	1648	1600	1807	1578	1917	2049
Capana02g000559	blue	1990.33265662986	1979.51275090869	10.8199057211759	1968.69284518751	70	89	49	339	343	301	429	435	436	3087	3833	3187	477	368	413	460	451	461
Capana02g000608	blue	1161.12726498027	1143.45357720856	17.6736877717078	1125.77988943686	3	8	8	12	8	2	16	13	18	36	50	39	4	12	19	8	21	11
Capana02g000615	blue	1120.32796304726	966.466029913997	153.86193313326	812.604096780737	259	346	246	89	90	84	35	21	37	265	294	318	46	70	88	35	30	29
Capana02g000618	blue	1686.23560612958	1664.84945287607	21.3861532535138	1643.46329962255	1393	1134	1383	569	556	536	541	533	495	2084	2297	2186	542	642	956	609	528	560
Capana02g000637	blue	1685.31679934647	1678.85297062526	6.46382872120603	1672.38914190405	101	43	48	23	35	28	39	37	54	244	200	226	39	34	77	35	29	28
Capana02g000638	blue	1905.7237649661	1900.11967856913	5.60408639697062	1894.51559217216	225	290	339	310	273	252	271	232	268	8132	13932	7299	339	388	332	325	202	211
Capana02g000646	blue	219.832136716666	208.79002338461	11.0421133320557	197.747910052554	149	94	94	107	115	101	64	80	90	124	174	189	101	86	189	96	55	65
Capana02g000650	blue	1590.69276008882	1574.33196443737	16.3607956514529	1557.97116878591	185	154	208	168	155	177	218	257	188	424	486	356	184	182	215	199	205	223
Capana02g000662	blue	2100.59100582451	2093.58369744889	7.00730837562651	2086.57638907326	837	725	756	789	687	680	791	819	764	2086	2637	2000	745	763	731	720	743	775
Capana02g000664	blue	1204.70364672711	679.449251445024	525.254395282081	154.194856162943	63	52	90	0	0	0	0	0	8	33	39	39	1	0	0	0	4	3
Capana02g000666	blue	1440.41267688218	1430.80000787081	9.6126690113756	1421.18733885943	462	820	729	700	762	724	1482	1400	1129	2995	5847	3302	889	831	586	964	1170	943
Capana02g000670	blue	197.315330922611	188.593650672468	8.72168025014366	179.871970422324	397	326	391	293	299	310	366	428	376	363	482	464	287	321	395	316	343	386
Capana02g000682	blue	1082.0990896642	1038.07100451516	44.0280851490363	994.042919366127	32	22	32	2	2	2	4	2	1	36	66	25	0	1	0	1	1	3
Capana02g000694	blue	195.37194576884	121.563124367737	73.8088214011028	47.7543029666341	12	8	106	0	0	0	6	0	5	31	37	25	0	0	0	2	0	0
Capana02g000727	blue	1859.96355322057	1852.92090149414	7.04265172642658	1845.87824976772	334	216	244	301	330	294	311	322	287	712	835	858	278	303	303	260	267	248
Capana02g000738	blue	95.0598716603493	90.5587955286758	4.50107613167349	86.0577193970024	381	351	361	427	384	430	386	358	378	400	436	464	423	348	382	364	321	382
Capana02g000739	blue	1817.92805770677	1812.02111024111	5.90694746565418	1806.11416277546	43	59	54	3	5	1	0	0	0	663	533	434	4	3	4	0	1	3
Capana02g000761	blue	176.101509422109	131.200945827107	44.9005635950023	86.3003822321046	196	224	261	117	119	130	140	137	138	187	257	186	145	166	186	182	223	183
Capana02g000763	blue	2090.05235562472	2083.92346467427	6.12889095044784	2077.79457372382	685	345	536	293	303	341	288	360	268	4759	5082	5286	308	301	424	287	256	300
Capana02g000772	blue	1551.22781669204	1543.24537346497	7.98244322707478	1535.26293023789	204	186	206	105	79	74	115	149	114	472	396	386	133	104	140	98	172	160
Capana02g000787	blue	1065.66834121117	663.907271085519	401.761070125647	262.146200959872	263	366	451	68	53	42	22	9	25	196	259	254	71	82	73	89	38	70
Capana02g000792	blue	1250.9584328874	1244.34631736633	6.61211552106693	1237.73420184527	417	346	359	385	369	399	235	289	215	584	625	626	305	251	316	243	260	298
Capana02g000793	blue	44.7526204033286	24.5083231443354	20.2442972589933	4.26402588534211	59	84	118	84	82	87	95	123	117	146	147	198	132	127	104	130	178	245
Capana02g000802	blue	2179.65152685969	2173.72666044578	5.92486641391042	2167.80179403187	686	522	566	378	395	372	341	382	376	2696	3110	2503	389	344	396	357	473	422
Capana02g000803	blue	149.483504285429	144.457690184211	5.0258141012182	139.431876082992	371	369	363	382	365	402	320	193	501	584	656	634	674	529	270	413	347	484
Capana02g000804	blue	2123.62110282786	2118.19591266146	5.42519016639471	2112.77072249507	1606	1453	1412	931	1096	1101	837	856	812	3873	4789	4104	801	850	913	749	766	755
Capana02g000806	blue	2105.50610363381	2099.30171410693	6.20438952687709	2093.09732458005	328	231	192	160	171	197	191	166	165	5101	7343	4794	160	130	137	169	163	167
Capana02g000808	blue	1924.06919395383	1918.46104628695	5.60814766687872	1912.85289862007	453	345	350	170	208	192	188	146	162	1001	1434	850	167	220	242	183	176	175
Capana02g000810	blue	2103.31468345966	2096.98777131578	6.32691214387341	2090.66085917191	0	0	0	11	10	5	50	62	25	8021	12368	9277	29	17	10	26	30	20
Capana02g000813	blue	1022.36663718324	496.526380813286	525.840256369958	-29.3139	1022	1243	1292	656	725	643	685	673	689	890	916	862	617	709	643	666	748	741
Capana02g000816	blue	664.585052615229	621.027546258533	43.5575063566965	577.470039901836	55	51	51	70	59	48	109	78	94	117	141	135	72	67	69	75	85	90
Capana02g000817	blue	89.1710121339627	66.5324914222879	22.6385207116749	43.893970710613	296	328	399	354	353	347	432	329	464	472	504	509	468	444	324	445	507	484
Capana02g000825	blue	668.230975630021	662.339329389508	5.89164624051375	656.447683148994	194	189	245	201	163	174	150	152	142	596	397	473	203	247	294	177	289	342
Capana02g000827	blue	1771.25645528311	1760.50016770058	10.7562875825324	1749.74388011804	184	230	193	115	125	132	130	110	100	347	398	343	104	123	158	92	112	101
Capana02g000831	blue	2021.21216874124	2014.74205471597	6.47011402526664	2008.27194069071	18	26	18	10	20	18	10	0	4	6413	7537	8136	37	36	52	36	10	7
Capana02g000832	blue	1561.41907372886	1551.91259606008	9.5064776687766	1542.40611839131	163	178	187	139	114	113	141	112	131	279	259	276	135	116	141	124	133	145
Capana02g000833	blue	1122.9487633939	734.315531302621	388.633232091281	345.68229921134	5110	3909	4158	1428	1436	1512	2264	2146	1759	3484	3930	3215	1518	1535	1740	1868	2093	1976
Capana02g000844	blue	1194.56284532484	856.556404469039	338.006440855797	518.549963613242	205	131	132	21	37	41	11	7	22	108	140	140	33	44	46	15	9	30
Capana02g000850	blue	1062.81202520305	803.383324415011	259.428700788039	543.954623626972	3011	2607	3127	1487	1425	1477	1041	958	1028	2939	2064	2924	1302	1168	1387	974	878	973
Capana02g000866	blue	1188.87310330887	865.281599215967	323.591504092906	541.69009512306	136	77	138	19	14	16	14	9	20	90	92	109	27	19	17	15	16	13
Capana02g000874	blue	626.540210825481	605.766023309277	20.7741875162037	584.991835793074	474	455	454	262	287	281	541	602	457	729	766	700	347	333	353	404	526	479
Capana02g000880	blue	1867.56156498054	1862.05818200127	5.50338297926419	1856.55479902201	1411	1724	1723	1708	1866	1810	1704	1527	1742	3128	3600	3057	1707	1778	1714	1623	1640	1607
Capana02g000883	blue	1577.48072497955	1562.87983745059	14.6008875289633	1548.27894992162	1	15	14	72	88	67	96	92	99	303	431	390	88	79	32	79	85	96
Capana02g000892	blue	1888.57915975198	1878.92593502037	9.65322473160245	1869.27271028877	213	318	230	281	290	245	416	433	348	1425	2024	1288	272	263	229	297	387	343
Capana02g000897	blue	2117.84902172135	2111.96474660007	5.88427512128192	2106.08047147879	402	514	546	387	378	380	403	404	392	1561	1890	1555	402	412	299	412	446	390
Capana02g000898	blue	1672.41978667668	1668.48306173534	3.9367249413317	1664.54633679401	242	181	253	233	250	292	133	89	179	1331	2438	1178	330	247	242	189	129	184
Capana02g000904	blue	1245.05646558042	1238.74386360272	6.31260197769552	1232.43126162503	21	58	5	47	56	59	12	1	37	688	907	994	158	309	430	176	86	57
Capana02g000915	blue	999.631780347984	992.658348568024	6.97343177996015	985.684916788064	457	350	314	384	367	402	366	368	327	600	568	509	314	319	444	314	331	352
Capana02g000917	blue	1392.94298948215	1381.51745708759	11.4255323945611	1370.09192469303	6	11	3	26	43	36	33	20	71	472	508	436	135	155	182	105	75	147
Capana02g000923	blue	1109.65483508058	1093.25618443488	16.3986506457061	1076.85753378917	31	58	23	29	35	21	72	111	70	202	260	126	23	25	31	32	53	63
Capana02g000933	blue	1311.89811335107	1278.43280076856	33.4653125825128	1244.96748818605	1380	1384	1456	1580	1684	1649	2169	2881	1968	4454	4413	4270	1556	1491	1649	1953	2341	2227
Capana02g000938	blue	1456.92667684338	1447.70956740702	9.21710943635935	1438.49245797066	48	233	56	359	354	358	460	327	354	1392	2872	1680	364	273	194	445	578	466
Capana02g000940	blue	1760.44830834553	1747.32664496575	13.1216633797742	1734.20498158598	218	132	81	124	161	181	226	272	194	617	863	620	147	117	170	148	195	255
Capana02g000984	blue	2067.04423741321	2058.71831530564	8.3259221075723	2050.39239319806	258	154	179	101	118	124	265	185	246	2108	2150	2022	196	175	227	239	205	268
Capana02g000986	blue	1321.67095790686	585.957991744937	735.712966161926	-149.755	122002	80627	143378	1	3	0	1	3	3	46170	45088	44511	0	0	0	1	0	21
Capana02g000991	blue	1363.25929157411	806.28526886948	556.974022704632	249.311246164848	3148	1695	2616	9	0	1	0	0	0	1564	1513	1433	0	0	0	0	0	0
Capana02g001002	blue	812.865298357463	777.24691856297	35.6183797944929	741.628538768477	650	774	794	813	895	792	1261	1382	1153	1609	2163	2293	1055	962	847	1211	1337	1242
Capana02g001007	blue	1601.53614460869	1595.86193297826	5.67421163043923	1590.18772134782	694	608	638	549	622	600	493	657	503	1137	1205	1248	342	440	479	454	446	547
Capana02g001011	blue	1926.09065030685	1918.65901813967	7.43163216717926	1911.22738597249	0	0	1	9	13	6	9	6	6	707	636	733	12	6	8	8	16	20
Capana02g001013	blue	240.346809970138	225.024082639687	15.3227273304508	209.701355309236	190	169	146	197	188	201	242	208	261	242	319	236	224	221	193	185	190	204
Capana02g001016	blue	1589.28504189132	1580.74550701358	8.5395348777397	1572.20597213585	256	300	244	786	828	829	701	680	706	3190	5007	2577	787	776	853	716	659	742
Capana02g001020	blue	2032.88399298774	2026.32083569471	6.56315729302969	2019.75767840168	0	1	0	6	10	10	7	4	5	7117	9775	5653	6	10	15	1	2	5
Capana02g001025	blue	1461.58443115329	1454.46148503444	7.1229461188434	1447.3385389156	274	259	285	399	389	326	341	348	305	715	1177	725	290	310	266	368	397	324
Capana02g001042	blue	1190.29925110333	646.211885098387	544.08736600494	102.124519093447	1057	616	1000	190	220	182	222	189	221	595	702	445	250	246	228	213	221	231
Capana02g001050	blue	1201.42937032052	1177.95777411428	23.4715962062398	1154.48617790804	831	558	573	707	754	760	824	839	655	1445	1437	1357	739	726	1067	795	899	787
Capana02g001070	blue	134.165937271878	98.3232639721268	35.8426732997508	62.480590672376	386	239	279	256	272	252	335	353	283	328	392	328	255	261	388	305	303	282
Capana02g001074	blue	1108.81169270794	912.148613783634	196.663078924307	715.485534859327	318	230	222	145	127	124	130	146	118	257	273	245	110	105	171	104	126	119
Capana02g001084	blue	688.365598176082	542.395140890677	145.970457285405	396.424683605271	181	53	69	21	29	27	33	17	29	119	108	106	36	27	77	22	25	34
Capana02g001092	blue	2028.98864163724	2020.33755659356	8.65108504368027	2011.68647154988	60	78	64	64	49	67	89	88	68	440	471	386	101	86	86	63	86	67
Capana02g001101	blue	1834.05603313886	1823.63386132564	10.4221718132151	1813.21168951243	52	48	57	52	58	48	85	66	60	270	264	282	74	82	91	58	73	67
Capana02g001104	blue	2115.00066731632	2107.95353031885	7.0471369974689	2100.90639332138	30	19	23	50	54	60	86	61	84	2375	3335	2651	94	56	75	114	96	108
Capana02g001105	blue	133.86309426309	129.298308167387	4.56478609570337	124.733522071683	59	61	60	75	68	53	56	75	72	111	110	62	82	66	87	74	49	82
Capana02g001108	blue	1776.01282076173	1769.6706282585	6.3421925032369	1763.32843575526	547	418	387	440	405	391	523	453	471	1239	1899	1119	425	474	501	432	446	422
Capana02g001122	blue	1469.36097457958	809.358526229933	660.002448349647	149.356077880286	12485	11204	11823	859	865	959	490	454	509	6818	5915	6685	1056	1091	1137	741	538	690
Capana02g001127	blue	1306.66129770341	1097.6849507022	208.976347001211	888.708603700993	641	565	572	218	233	232	228	249	241	545	638	578	230	267	223	261	242	198
Capana02g001130	blue	213.718702953444	111.249295774349	102.469407179095	8.77988859525462	208	120	158	11	13	9	4	29	12	126	77	110	18	18	15	203	10	78
Capana02g001135	blue	2017.30708906071	2011.37753544459	5.92955361611826	2005.44798182847	1025	795	892	548	550	548	637	654	585	1846	2595	1913	535	600	618	668	634	691
Capana02g001139	blue	1839.84731463034	1833.31321326766	6.53410136268053	1826.77911190497	1131	792	833	623	660	688	637	517	573	1719	1930	2063	642	630	839	554	662	529
Capana02g001145	blue	814.749905477535	808.893710808036	5.85619466949913	803.037516138536	558	503	588	467	574	519	512	582	500	804	685	714	425	423	511	448	492	436
Capana02g001148	blue	1228.31533964442	709.844750847377	518.470588797045	191.374162050332	103	71	99	2	0	5	22	4	5	66	50	48	4	2	3	10	12	16
Capana02g001150	blue	967.018036845963	940.040059610688	26.977977235275	913.062082375413	353	490	351	471	517	470	727	516	662	1171	1158	1292	656	591	475	585	790	729
Capana02g001178	blue	679.899381085552	600.222286355687	79.6770947298648	520.545191625822	102	92	21	0	0	0	0	0	0	34	114	93	0	0	0	0	0	0
Capana02g001179	blue	779.872378392151	534.285954582332	245.586423809818	288.699530772514	45	115	63	0	3	2	0	0	1	45	45	63	0	2	0	3	0	1
Capana02g001184	blue	1113.56301519943	813.462101911703	300.100913287722	513.361188623981	166	105	113	43	39	32	15	15	15	139	99	90	17	13	26	16	17	21
Capana02g001195	blue	1925.61130785935	1920.8152416851	4.79606617424452	1916.01917551086	541	507	351	535	620	630	266	318	301	2578	2654	2829	484	452	595	301	276	328
Capana02g001197	blue	1277.20217400496	772.147904328836	505.054269676129	267.093634652708	1606	1603	1825	760	788	806	530	571	603	1129	1399	1198	690	637	553	632	561	576
Capana02g001203	blue	1035.96739197878	1026.38453335493	9.58286	1016.80167473109	225	147	118	62	64	77	134	171	156	488	649	346	172	196	235	288	233	129
Capana02g001212	blue	463.835573623113	437.601603467977	26.2339701551353	411.367633312842	2273	3927	3672	2441	2459	2583	2583	2738	2992	3395	4597	4141	2503	2592	1735	2979	2814	2356
Capana02g001215	blue	191.245450217227	177.933018293853	13.3124319233733	164.62058637048	6	32	50	23	8	14	27	8	19	34	55	38	20	20	10	35	21	17
Capana02g001218	blue	394.509284088245	382.829044949436	11.6802391388089	371.148805810627	341	431	423	323	330	336	381	276	365	400	482	547	368	393	320	380	315	346
Capana02g001236	blue	893.581660538974	659.879695495897	233.701965043077	426.17773045282	1192	982	1131	687	634	647	578	456	609	1180	884	1006	736	732	750	591	504	610
Capana02g001258	blue	1211.77224859972	1143.56070205067	68.2115465490494	1075.34915550162	1996	1908	1761	1069	1022	1037	1002	1076	880	2300	2164	2207	1192	1225	1314	1227	1218	894
Capana02g001282	blue	324.423145348649	318.087361110661	6.33578423798855	311.751576872672	8	19	10	12	11	6	6	4	7	22	15	25	7	8	6	15	12	8
Capana02g001283	blue	689.238297331184	683.304969277927	5.93332805325679	677.37164122467	330	497	441	539	574	589	449	442	469	762	936	1100	611	607	328	590	581	482
Capana02g001296	blue	1141.8172821021	921.766829558172	220.050452543927	701.716377014245	1906	1800	1582	1059	1112	1141	871	778	867	1638	1700	1788	898	1008	1149	913	865	862
Capana02g001297	blue	40.943232458959	24.6673163684331	16.275916090526	8.39140027790712	80	54	87	50	68	90	33	42	40	79	62	84	88	70	80	53	38	58
Capana02g001304	blue	1374.70583852196	1363.33304825812	11.372790263842	1351.96025799428	12	3	39	31	25	46	33	50	23	113	154	125	24	46	61	25	43	32
Capana02g001307	blue	1153.37718556551	1147.16117121814	6.21601434736999	1140.94515687077	183	243	223	276	241	248	277	278	235	391	523	618	225	249	213	228	258	196
Capana02g001313	blue	1960.36262875104	1950.8927051503	9.46992360073705	1941.42278154957	836	545	475	26	35	27	17	4	16	1730	2095	1996	28	45	94	25	23	16
Capana02g001323	blue	1990.41861065416	1982.7499826861	7.6686279680664	1975.08135471803	438	615	543	197	206	208	154	171	193	1340	1610	1474	199	213	169	200	182	191
Capana02g001336	blue	1674.03287563115	1660.82397736529	13.2088982658588	1647.61507909943	2421	2311	1976	2104	2259	2218	2484	2491	2156	4239	3932	4070	2020	2209	2524	2258	2524	2276
Capana02g001347	blue	531.376	470.913417906679	60.4621855010212	410.451232405658	104	151	119	308	312	291	444	467	400	525	691	712	357	358	253	353	422	332
Capana02g001353	blue	569.439024021786	565.048406402013	4.39061761977325	560.65778878224	0	0	9	7	0	13	4	5	0	23	16	18	0	0	0	0	5	6
Capana02g001355	blue	2143.32695795982	2138.18469924362	5.14225871620829	2133.04244052741	458	288	339	210	228	231	237	200	229	1138	1518	1170	268	251	312	236	207	198
Capana02g001359	blue	789.006460270234	778.823545912477	10.1829143577567	768.64063155472	68	107	69	226	230	226	178	121	176	683	636	823	318	383	451	279	199	257
Capana02g001360	blue	434.842690126884	425.24179138705	9.60089873983361	415.640892647217	1040	776	587	868	906	892	482	479	517	1166	1255	1234	703	778	1023	532	462	422
Capana02g001363	blue	215.734082836866	153.963220894982	61.7708619418839	92.1923589530982	958	1047	972	1157	1180	1117	1161	1282	1253	1247	1405	1449	1220	1262	1145	1267	1306	1226
Capana02g001364	blue	82.9827970635406	69.5244279357682	13.4583691277724	56.0660588079958	578	491	470	569	614	620	495	496	406	652	597	550	473	495	590	451	445	415
Capana02g001368	blue	1689.17669053213	1675.99026493967	13.186425592462	1662.80383934721	364	372	383	114	115	123	131	97	141	619	892	636	195	193	199	173	123	182
Capana02g001394	blue	1697.09568192611	1684.33580486397	12.7598770621482	1671.57592780182	55	70	27	102	102	105	101	93	121	404	394	372	122	97	82	94	117	97
Capana02g001395	blue	55.8898971179909	40.0598559298485	15.8300411881424	24.229814741706	444	306	335	436	401	460	437	365	601	580	883	512	806	753	597	565	414	599
Capana02g001409	blue	1606.88951686343	1599.93435336033	6.9551635031014	1592.97918985723	289	255	308	484	510	491	674	684	603	4063	7301	3168	533	519	586	559	611	621
Capana02g001415	blue	798.082740822179	344.025133931192	454.057606890987	-110.032	19	13	24	1	3	0	1	2	2	9	11	7	2	5	12	3	2	4
Capana02g001430	blue	1734.8321820606	1729.99894059951	4.8332414610943	1725.16569913842	365	329	390	353	299	359	264	294	260	701	722	573	288	283	354	293	337	277
Capana02g001433	blue	669.415060722149	653.64422302383	15.770837698319	637.873385325511	0	0	0	15	16	3	32	8	0	45	61	48	10	18	0	4	18	33
Capana02g001434	blue	287.003659872433	266.904543247769	20.0991166246641	246.805426623105	86	118	149	18	25	20	26	0	28	87	266	56	89	57	46	32	42	65
Capana02g001440	blue	191.477110064268	172.595089855689	18.882020208579	153.71306964711	209	225	212	177	147	172	201	224	175	266	198	225	140	165	128	150	185	167
Capana02g001465	blue	574.676266086082	511.770900945058	62.9053651410243	448.865535804034	53	75	43	21	13	12	22	16	15	69	35	87	17	23	21	15	14	10
Capana02g001484	blue	1265.25553232258	1251.30328573321	13.9522465893647	1237.35103914385	637	823	815	660	623	656	411	389	484	1042	1279	1280	580	626	433	468	422	532
Capana02g001485	blue	1734.20113560384	1729.14031443315	5.06082117069013	1724.07949326246	141	190	100	24	17	19	45	83	69	970	1441	606	37	14	7	43	55	44
Capana02g001493	blue	637.510146461128	618.229880824172	19.2802656369558	598.949615187216	385	290	296	234	270	264	389	335	360	518	579	467	382	366	417	377	345	401
Capana02g001500	blue	1619.6699053284	1614.60956226629	5.06034306210813	1609.54921920419	253	313	251	281	326	310	321	247	301	622	865	684	356	264	181	282	241	342
Capana02g001507	blue	2086.76635575415	2080.46047603993	6.30587971422256	2074.15459632571	1703	1139	1297	880	880	829	869	831	822	2998	3631	3014	967	888	1028	911	848	856
Capana02g001511	blue	1063.36489461612	1040.23425229004	23.1306423260723	1017.10360996397	237	268	330	248	228	228	169	166	189	315	416	389	184	192	191	202	176	173
Capana02g001512	blue	194.527892463934	121.080019798638	73.4478726652961	47.6321471333421	1619	1072	1100	1170	1277	1283	1783	1744	1478	1869	1901	1719	1240	1341	2049	1432	1646	1382
Capana02g001513	blue	163.111942282035	107.742678176407	55.3692641056281	52.3734140707785	41	38	26	12	29	18	32	22	18	35	32	24	11	17	12	12	30	18
Capana02g001542	blue	902.132841183688	874.000431718696	28.1324094649914	845.868022253705	2	1	2	34	31	26	76	53	42	244	149	154	38	48	26	61	55	51
Capana02g001543	blue	1790.45460568969	1780.93508661897	9.5195190707218	1771.41556754825	2	4	2	15	13	16	43	21	26	350	295	359	13	16	11	19	25	26
Capana02g001549	blue	884.344092018205	874.479402144359	9.86468987384592	864.614712270513	30	26	43	30	33	33	51	40	36	88	66	89	45	23	31	23	41	37
Capana02g001564	blue	2050.70281738234	2043.21584433274	7.48697304959774	2035.72887128314	320	508	297	396	373	384	459	551	442	3040	4426	3634	382	423	375	472	531	635
Capana02g001570	blue	1160.50335975089	965.80875538877	194.694604362123	771.114151026646	240	223	230	87	127	113	68	67	59	203	270	204	88	107	101	80	75	79
Capana02g001579	blue	51.8356448929308	29.6026093198104	22.2330355731204	7.36957374669001	6	9	5	17	17	25	12	8	10	22	24	31	11	16	52	14	4	3
Capana02g001592	blue	189.941348702569	181.156580797779	8.78476790478908	172.37181289299	638	478	511	494	496	504	630	539	596	800	674	722	736	601	525	596	585	600
Capana02g001595	blue	1878.65620397985	1870.10242499623	8.5537789836194	1861.54864601261	6	9	6	22	22	25	32	27	18	563	473	486	19	13	7	30	27	23
Capana02g001602	blue	761.74521304115	757.339097266216	4.40611577493451	752.932981491281	65	141	97	407	521	593	10	6	168	1028	1525	1051	617	600	383	441	71	214
Capana02g001608	blue	1285.67661500493	1282.1706271592	3.50598784572981	1278.66463931347	27	19	14	46	36	35	3	2	24	134	112	132	41	6	15	3	0	6
Capana02g001626	blue	899.500215222308	371.045494675921	528.454720546388	-157.409	74	61	63	36	26	18	1	0	2	27	37	20	0	2	0	0	0	0
Capana02g001628	blue	1247.4641427759	856.252508744511	391.21163403139	465.040874713121	14883	17913	12755	65	86	122	2	10	4	8991	10361	11601	5	11	26	8	13	16
Capana02g001631	blue	1342.40249630846	572.454507644186	769.947988664274	-197.493	152	160	135	0	4	4	0	3	4	69	41	50	1	1	2	4	1	0
Capana02g001639	blue	1101.14923933534	810.498258907532	290.650980427808	519.847278479724	270	167	191	11	16	7	18	9	14	174	167	189	84	35	18	56	11	20
Capana02g001640	blue	320.405790048679	286.325685989299	34.0801040593809	252.245581929918	55	51	44	3	0	0	3	2	4	64	57	57	50	29	2	52	3	3
Capana02g001646	blue	134.622838783559	68.0457144730054	66.5771243105534	1.46859016245205	372	294	305	447	497	493	489	486	545	536	579	606	580	488	445	490	512	583
Capana02g001647	blue	96.3396892002279	47.6163641882956	48.7233250119322	-1.10696	80	24	42	59	54	100	123	85	97	151	161	96	139	89	167	127	109	132
Capana02g001651	blue	609.874365209346	400.022743868564	209.851621340783	190.171122527781	7860	6225	6496	4180	4332	4360	5375	5765	5085	5874	6891	5918	4033	4075	4674	4365	4879	5081
Capana02g001652	blue	157.657706405158	130.880780624169	26.7769257809889	104.10385484318	210	157	159	93	88	100	197	360	184	314	277	312	107	97	86	180	194	287
Capana02g001653	blue	628.967987289094	610.936747368558	18.0312399205354	592.905507448023	154	105	162	146	134	106	195	158	139	255	237	265	146	164	197	173	186	134
Capana02g001658	blue	323.941096464549	207.873416941143	116.067679523406	91.8057374177369	312	330	289	123	153	136	129	130	178	264	210	312	225	267	168	230	117	204
Capana02g001665	blue	1041.44130438273	1035.61185302644	5.82945135628393	1029.78240167016	237	166	208	182	169	168	130	83	143	313	429	284	226	186	182	156	111	127
Capana02g001667	blue	1097.54928266027	641.540385234026	456.008897426244	185.531487807782	926	1016	1003	359	416	452	338	295	361	793	680	700	409	512	622	436	383	379
Capana02g001674	blue	60.8309770982295	40.7798707690191	20.0511063292104	20.7287644398086	187	419	163	212	243	247	116	103	133	260	246	293	169	231	318	129	128	132
Capana02g001688	blue	1313.32498744967	1308.87299034036	4.45199710931047	1304.42099323105	6	10	5	35	43	43	2	2	0	86	125	107	12	13	15	2	5	2
Capana02g001690	blue	1729.4122364196	1720.32385517853	9.08838124107001	1711.23547393746	0	5	1	10	6	14	15	17	10	75	121	65	8	12	9	8	11	7
Capana02g001693	blue	592.766515748904	553.445962717829	39.3205530310746	514.125409686755	543	276	380	324	318	316	340	328	275	484	475	511	310	283	409	263	258	298
Capana02g001698	blue	1502.87696193477	1482.85378588241	20.0231760523654	1462.83060983004	514	674	731	399	412	409	398	431	379	907	980	989	394	415	414	335	380	339
Capana02g001705	blue	1688.65860755924	1684.23045676299	4.42815079625188	1679.80230596674	165	283	215	270	253	299	104	102	106	650	866	748	144	186	131	118	110	133
Capana02g001711	blue	901.035921905893	889.880617221524	11.1553046843696	878.725312537154	21	13	12	6	5	11	5	2	6	26	24	40	3	4	12	8	12	2
Capana02g001723	blue	1339.86749434239	1025.92418936342	313.943304978978	711.980884384438	2631	2658	2678	1694	1791	1817	1684	1638	1637	2468	2469	2526	1671	1767	1798	1671	1733	1660
Capana02g001733	blue	2119.56810792278	2112.70102354154	6.86708438123287	2105.83393916031	4	1	1	0	0	1	0	3	2	198	275	232	2	6	14	4	7	10
Capana02g001743	blue	1921.61946646043	1916.60919904729	5.01026741314172	1911.59893163415	390	459	316	232	180	206	148	119	121	4821	8065	4153	151	171	159	171	91	92
Capana02g001763	blue	1675.09260879353	1661.79340952713	13.2991992663995	1648.49421026073	313	329	418	321	323	330	438	483	445	808	929	937	340	350	415	389	417	377
Capana02g001779	blue	398.776404913716	381.974506928567	16.801897985149	365.172608943418	99	64	76	72	56	53	70	76	76	218	180	190	84	99	226	96	96	96
Capana02g001780	blue	1381.50064267492	1375.43517517968	6.06546749523955	1369.36970768444	12	13	21	0	0	0	4	3	2	290	152	223	1	0	3	0	3	1
Capana02g001784	blue	1642.66854863715	1634.57692132921	8.09162730794651	1626.48529402126	166	197	205	141	145	119	172	196	167	450	478	534	199	192	183	234	221	198
Capana02g001796	blue	207.269102647471	200.667386855488	6.60171579198291	194.065671063505	14	17	3	11	7	13	9	2	0	22	11	23	10	7	1	4	4	3
Capana02g001802	blue	1123.6949009261	981.105463374127	142.589437551975	838.516025822152	910	1597	1744	136	177	171	54	34	73	1397	1589	1591	142	112	113	78	54	101
Capana02g001814	blue	207.740915954709	175.112390337692	32.6285256170168	142.483864720675	444	472	625	300	277	285	442	501	414	558	528	473	363	372	426	297	390	365
Capana02g001836	blue	530.564065075285	501.585439406286	28.9786256689989	472.606813737287	409	207	165	114	135	176	198	98	142	468	388	280	47	145	304	101	173	120
Capana02g001840	blue	711.322863546719	701.231112774034	10.091750772685	691.139362001349	297	139	200	246	272	255	262	254	274	432	485	327	235	233	327	202	210	228
Capana02g001844	blue	815.451067660206	757.168122089939	58.2829455702669	698.885176519672	40	28	30	21	9	16	15	8	13	31	52	34	13	24	17	9	16	12
Capana02g001858	blue	739.752304430497	711.997178606724	27.7551258237726	684.242052782951	2279	1419	1560	1060	1074	1164	1490	1522	1285	2509	2328	2030	1259	1254	1873	1339	1491	1459
Capana02g001859	blue	662.627051923653	412.870850562922	249.756201360731	163.114649202191	50	110	60	0	0	0	0	5	10	51	50	31	0	0	0	20	5	16
Capana02g001863	blue	230.482543619426	225.021415185467	5.4611284339592	219.560286751507	1122	1223	1080	1156	1371	1376	1200	1018	1162	1553	1705	1331	1296	1321	1505	1294	1200	1109
Capana02g001867	blue	817.266121933876	788.873835709606	28.3922862242703	760.481549485336	245	203	209	180	198	193	243	259	211	371	330	303	229	223	268	244	238	250
Capana02g001869	blue	1967.23289247946	1961.4696224752	5.76327000426431	1955.70635247093	59	10	13	42	61	89	32	28	48	2364	4102	2379	50	63	34	48	37	27
Capana02g001876	blue	1320.06675749962	1137.70859331779	182.358164181838	955.350429135947	4558	3887	3640	2	2	1	0	0	0	4459	3906	4322	0	0	1	1	0	1
Capana02g001885	blue	2126.8435624951	2120.97526944977	5.86829304533467	2115.10697640443	981	596	834	486	645	553	647	658	558	2743	3556	3184	670	587	884	599	644	569
Capana02g001887	blue	1017.90477817044	931.87589597904	86.0288821913994	845.84701378764	70	32	45	16	10	8	9	14	10	75	59	53	20	22	17	15	11	10
Capana02g001895	blue	1817.71705999306	1803.2798513183	14.437208674764	1788.84264264353	541	423	417	184	202	203	71	63	99	933	1117	1006	96	106	133	100	75	88
Capana02g001896	blue	940.764595759036	470.373754267177	470.39084149186	-0.0170872	542	408	415	279	270	304	283	224	232	404	359	336	253	315	322	276	225	228
Capana02g001897	blue	34.6460502698696	17.2642734338027	17.3817768360669	-0.117503	47	21	22	6	21	21	37	20	24	15	52	28	25	18	50	43	23	19
Capana02g001901	blue	238.125758581579	227.305160327439	10.8205982541402	216.484562073299	0	1	2	8	14	22	3	0	3	18	17	26	9	8	3	2	0	2
Capana02g001916	blue	1089.20435461294	1021.0382934508	68.1660611621377	952.872232288664	929	894	950	704	699	753	745	732	662	925	1009	1069	697	751	811	726	724	688
Capana02g001926	blue	1411.50651517005	1406.16709421816	5.33942095188672	1400.82767326627	29	58	11	1	4	2	0	0	0	304	207	231	14	39	87	29	3	0
Capana02g001930	blue	723.444930540574	720.669534740873	2.77539579970085	717.894138941172	174	163	203	174	176	175	147	136	148	297	460	175	157	155	166	136	157	131
Capana02g001933	blue	1183.57288005737	546.637555245161	636.935324812211	-90.2978	1464	1653	2137	483	453	461	443	476	488	1091	821	942	379	385	366	416	441	382
Capana02g001948	blue	996.249217952739	808.186568398786	188.062649553953	620.123918844833	1521	1566	1610	867	829	809	728	804	783	1304	1877	1242	716	715	630	626	634	656
Capana02g001951	blue	1453.4096670404	1449.67430903916	3.73535800124182	1445.93895103792	406	340	365	212	170	118	38	28	67	1243	2115	822	304	222	241	272	66	180
Capana02g001954	blue	166.71677692707	144.028110501022	22.6886664260471	121.339444074975	178	195	217	643	655	707	402	335	394	782	671	706	489	447	409	332	387	431
Capana02g001957	blue	1966.90026782619	1961.04847451136	5.85179331483755	1955.19668119652	117	76	84	63	67	62	64	76	62	196	235	218	71	57	89	83	53	68
Capana02g001959	blue	1633.19691390195	1628.43666092034	4.7602529816138	1623.67640793873	70	61	48	1014	1024	945	165	134	445	5382	10396	5088	710	630	533	289	149	340
Capana02g001960	blue	1591.48740565251	1586.01010292211	5.47730273040634	1580.5328001917	328	417	330	157	214	189	281	221	221	777	1036	621	282	258	224	301	349	288
Capana02g001961	blue	1077.25506724671	1073.33413403832	3.92093320839081	1069.41320082993	284	298	286	268	259	279	274	196	255	501	416	401	302	251	224	247	252	278
Capana02g001966	blue	1547.60567333512	1538.04458769119	9.56108564393435	1528.48350204725	313	716	367	1100	1098	1103	1491	1500	1378	5034	8436	4161	975	964	893	909	1225	954
Capana02g001974	blue	53.8656111352341	42.3541595197284	11.5114516155057	30.8427079042227	85	140	169	140	100	121	87	69	110	208	206	177	177	216	196	216	116	134
Capana02g001981	blue	998.384998633323	991.71916037355	6.66583825977295	985.053322113777	702	1018	905	968	942	1016	945	802	1075	1452	1586	1728	1019	1009	683	967	1013	1020
Capana02g001983	blue	406.773666068333	228.56973931959	178.203926748744	50.3658125708459	121	143	120	71	55	80	70	47	64	71	99	125	56	65	119	51	63	55
Capana02g001984	blue	690.04798469748	517.586193022027	172.461791675453	345.124401346573	287	176	123	76	57	48	101	98	86	205	204	154	70	57	112	79	101	75
Capana02g001995	blue	774.175112046918	731.644134162645	42.5309778842725	689.113156278373	107	106	95	313	306	293	304	372	331	681	744	588	432	305	341	302	372	357
Capana02g001998	blue	1526.57	1517.07514523242	9.49669374258133	1507.57845148984	423	444	458	312	289	259	292	314	269	859	680	728	269	306	286	309	277	280
Capana02g001999	blue	235.367106578993	221.909790872406	13.4573157065867	208.45247516582	128	223	151	457	382	393	370	408	392	573	909	322	402	388	355	430	305	329
Capana02g002000	blue	677.450003832143	666.395403916386	11.0545999157573	655.340804000629	690	1184	1089	897	810	832	822	784	888	1100	1742	1236	803	838	612	834	843	771
Capana02g002001	blue	439.688976556621	348.772528300425	90.9164482561952	257.85608004423	584	730	756	585	553	546	517	442	491	633	755	698	599	550	414	590	496	506
Capana02g002008	blue	1825.11413233336	1817.84625452624	7.26787780711948	1810.57837671912	334	369	313	85	71	110	151	93	134	1085	938	950	133	108	63	137	109	108
Capana02g002019	blue	507.097884258378	500.847160630644	6.25072362773358	494.596437002911	335	231	264	365	346	329	298	306	279	440	416	434	329	297	361	267	297	266
Capana02g002036	blue	214.122029792184	191.833458592366	22.288571199818	169.544887392548	1311	1073	989	923	924	889	1041	1098	964	1249	1465	1102	1061	1081	1364	1032	1138	1033
Capana02g002041	blue	299.786608604745	295.87957504534	3.90703355940411	291.972541485936	99	69	101	101	129	125	96	60	102	163	163	151	124	130	99	112	118	116
Capana02g002045	blue	717.328863103751	626.133492461642	91.1953706421097	534.938121819532	951	908	859	774	787	794	674	709	730	900	995	889	638	729	803	613	708	707
Capana02g002048	blue	250.940239338545	208.78060667921	42.1596326593357	166.620974019874	135	98	98	85	94	113	152	174	122	227	202	135	91	107	147	96	179	116
Capana02g002056	blue	736.55189597205	697.754168536147	38.7977274359035	658.956441100243	931	1078	1020	1136	1144	1230	1385	1380	1259	1779	1601	1875	1167	1083	1081	1152	1379	1254
Capana02g002071	blue	1836.56114703561	1830.62873206878	5.93241496683436	1824.69631710194	3	9	3	0	0	0	1	3	1	1954	3192	1474	34	68	106	45	18	34
Capana02g002075	blue	1204.84585689225	1173.34981734963	31.4960395426126	1141.85377780702	955	684	641	219	233	242	269	257	223	990	1645	803	202	249	295	230	268	264
Capana02g002087	blue	1785.67603964073	1775.82027092128	9.85576871944545	1765.96450220184	859	894	1020	696	761	797	700	602	605	1408	1608	1427	690	686	641	668	629	612
Capana02g002099	blue	440.463021589571	365.463827230335	74.9991943592363	290.464632871099	70	7	45	8	1	11	1	4	7	62	56	21	16	10	5	20	2	15
Capana02g002131	blue	1402.87458446722	1363.15659028962	39.717994177601	1323.43859611202	351	224	225	43	59	59	91	106	66	384	415	443	86	72	76	98	97	86
Capana02g002149	blue	1278.37305569508	994.795210138755	283.577845556328	711.217364582427	1636	1069	1646	218	267	253	195	179	158	1473	1229	1205	171	202	327	190	149	162
Capana02g002151	blue	2161.78359668848	2156.40741631244	5.37618037603806	2151.0312359364	1277	1041	1112	764	701	755	670	733	692	4710	6094	4399	765	694	694	723	707	787
Capana02g002154	blue	1285.85831615514	1273.29408952999	12.5642266251434	1260.72986290485	43	47	27	87	70	71	100	97	81	244	248	297	118	74	69	108	54	63
Capana02g002156	blue	1808.04544657033	1803.3652079505	4.6802386198367	1798.68496933066	150	90	81	26	24	20	17	12	17	1114	1976	887	25	23	11	15	17	21
Capana02g002158	blue	1608.82753596504	1603.23161904278	5.59591692225604	1597.63570212053	1782	1846	2537	0	5	10	13	7	4	20553	15087	11368	1	4	15	8	10	5
Capana02g002162	blue	1152.98893370618	1136.91494653484	16.0739871713397	1120.8409593635	11	27	12	85	96	104	220	229	201	650	1128	469	218	192	255	167	195	172
Capana02g002170	blue	1294.79385454881	1285.23739465152	9.55645989728441	1275.68093475424	332	567	547	762	813	748	709	641	875	1880	1920	2285	951	793	443	791	714	823
Capana02g002175	blue	1130.54321168397	1113.66793969599	16.8752719879806	1096.79266770801	1006	850	854	509	548	565	507	509	537	1155	1910	1004	381	477	691	358	422	407
Capana02g002177	blue	96.6163175516869	85.9105237074421	10.7057938442449	75.2047298631972	273	119	143	114	113	78	197	224	175	341	698	131	365	366	496	212	171	200
Capana02g002186	blue	1586.9087529845	1581.51964340614	5.38910957835969	1576.13053382778	533	574	629	590	549	643	637	650	596	2564	4503	2050	541	628	647	568	636	627
Capana02g002187	blue	2079.12597407025	2073.93000110818	5.1959729620653	2068.73402814612	246	233	302	109	136	146	74	63	77	1355	1346	1219	140	138	145	106	83	77
Capana02g002200	blue	964.566976737689	933.570709846566	30.9962668911228	902.574442955443	1167	926	1089	674	666	559	632	575	540	1221	1491	1452	722	629	1167	740	606	600
Capana02g002207	blue	2065.37729567825	2059.91956316772	5.45773251053379	2054.46183065719	479	588	963	500	558	648	570	453	624	4427	6413	4418	669	606	474	630	412	560
Capana02g002211	blue	1247.74096572178	758.609416914941	489.131548806841	269.478	130	147	184	3	3	3	0	0	3	77	118	70	1	0	1	3	4	3
Capana02g002219	blue	1777.08091529931	1760.47702221552	16.6038930837933	1743.87312913172	974	819	923	1019	960	878	1256	1158	1042	2448	2544	2574	1131	1030	1183	1067	1231	1187
Capana02g002220	blue	1279.74849722452	1143.80668880966	135.941808414867	1007.86488039479	1289	882	1087	492	551	590	453	439	441	1267	1218	1158	464	446	610	420	424	421
Capana02g002226	blue	111.29742729285	75.8041436405468	35.4932836523028	40.310859988244	30	46	18	529	549	524	509	247	396	556	581	597	382	297	236	303	406	451
Capana02g002229	blue	1273.45718207378	816.362297234305	457.094884839473	359.267412394832	7770	7300	9631	2328	2330	2450	582	539	672	5642	5395	6257	1236	1600	2127	1105	800	850
Capana02g002230	blue	1164.36206402735	1114.93744763426	49.4246163930859	1065.51283124118	183	422	406	33	35	36	13	3	30	565	471	526	24	31	19	37	8	20
Capana02g002236	blue	344.554563584733	316.085292041761	28.4692715429728	287.616020498788	0	9	10	17	12	9	74	69	65	96	77	117	6	13	14	4	51	0
Capana02g002243	blue	1543.76310916823	1537.40908636989	6.35402279833556	1531.05506357155	35	48	51	13	16	25	22	13	8	1162	830	1269	91	84	198	126	30	29
Capana02g002248	blue	147.881995811845	119.803378464771	28.0786173470741	91.7247611176965	766	1251	1232	1350	1370	1444	888	884	1044	1358	1433	1468	997	1059	720	907	913	998
Capana02g002255	blue	1972.10906400917	1966.37402512432	5.73503888485152	1960.63898623947	219	224	244	167	176	174	210	190	176	464	625	478	142	141	138	167	173	177
Capana02g002258	blue	1151.35696134405	1145.82943154535	5.52752979870343	1140.30190174665	602	626	676	579	532	540	596	588	491	800	852	840	560	616	686	614	609	625
Capana02g002266	blue	1753.46852446987	1747.64683741838	5.82168705148979	1741.82515036689	40	63	63	10	3	18	20	10	8	510	365	443	13	9	18	12	14	13
Capana02g002284	blue	806.264889735075	346.569548028886	459.695341706189	-113.126	718	698	653	454	431	388	407	483	364	582	407	504	313	398	353	353	318	360
Capana02g002291	blue	1550.14704331701	1535.42155733883	14.7254859781806	1520.69607136065	1027	961	1048	734	720	753	674	538	569	1588	1581	1406	776	675	868	642	537	664
Capana02g002292	blue	95.9343830210096	80.5633569011113	15.3710261198983	65.1923307812129	787	1261	855	1029	1150	1194	864	829	890	2094	3326	2046	2271	2649	2412	2823	1207	1213
Capana02g002296	blue	2050.99883395128	2046.0500827809	4.94875117038328	2041.10133161051	1294	1124	918	579	603	627	585	555	498	3344	4825	4458	612	528	583	490	431	466
Capana02g002310	blue	1440.19898852944	771.883971213193	668.315017316252	103.56895389694	4795	4442	4299	1222	1228	1200	816	917	1056	2716	2771	2738	1003	977	818	908	870	1020
Capana02g002322	blue	1608.09633808581	1603.41569651128	4.68064157453546	1598.73505493674	74	71	54	56	53	73	62	67	52	152	183	215	68	36	58	52	60	37
Capana02g002325	blue	902.269219555883	439.371523769275	462.897695786608	-23.5262	520	590	549	330	340	316	391	357	361	426	478	400	344	349	382	383	371	363
Capana02g002332	blue	1590.03199160947	1584.92098445075	5.11100715872317	1579.80997729202	0	0	0	1	0	0	2	10	3	11327	21226	7508	1	1	0	2	6	10
Capana02g002346	blue	1105.02316731218	1071.13595871171	33.8872086004699	1037.24875011124	1173	715	912	586	488	497	493	462	477	1408	1097	1504	487	476	698	374	399	402
Capana02g002370	blue	261.574236508183	230.774291515741	30.7999449924413	199.974	669	395	433	405	392	368	561	542	451	616	636	599	431	376	583	410	536	458
Capana02g002378	blue	1174.83626444285	1060.01046772517	114.825796717686	945.184671007482	2906	4680	3366	0	0	0	0	0	0	4162	4031	4526	0	0	0	0	0	0
Capana02g002381	blue	1050.35469137707	1043.09033662659	7.26435475048061	1035.82598187611	104	215	137	224	228	237	210	249	230	372	801	548	251	263	184	247	245	234
Capana02g002385	blue	1527.81010045659	1504.88521433459	22.9248861220028	1481.96032821259	132	95	100	84	105	95	139	190	160	382	407	340	158	149	155	143	169	177
Capana02g002396	blue	768.464869369207	655.839249218656	112.625620150551	543.213629068106	426	335	355	176	199	197	226	271	253	453	356	354	205	195	303	216	218	221
Capana02g002397	blue	2055.73521307268	2048.15855406693	7.57665900574329	2040.58189506119	241	274	292	269	246	248	391	381	332	2141	3190	2321	262	278	253	357	346	388
Capana02g002398	blue	851.55151470832	840.981391395932	10.5701233123888	830.411268083543	1009	1732	1779	1358	1474	1405	1237	1434	1331	2132	2264	2793	1175	1337	929	1322	1461	1266
Capana02g002400	blue	1745.8517152121	1733.95957259174	11.8921426203635	1722.06742997137	979	754	864	527	550	536	372	404	405	1368	1777	1641	471	551	706	440	389	396
Capana02g002404	blue	1584.5809077029	1577.44644647837	7.13446122453092	1570.31198525384	162	342	314	329	352	367	629	893	657	10791	19649	9959	1234	3324	3560	1819	1867	1075
Capana02g002414	blue	1728.66328963524	1722.27477772062	6.38851191462118	1715.89	299	301	337	261	218	252	210	166	248	505	641	501	278	248	218	232	201	229
Capana02g002422	blue	2109.83102610123	2103.10075520761	6.73027089361813	2096.37	34	37	32	94	92	93	98	113	86	7297	9804	8441	344	307	230	344	111	121
Capana02g002425	blue	1284.80716050937	975.464721365507	309.342439143858	666.122282221649	3462	3783	3226	415	458	488	316	340	348	2736	3430	2386	351	371	437	385	346	368
Capana02g002430	blue	2053.67202274566	2047.39515238563	6.27687036003294	2041.11828202559	12	19	15	13	4	4	10	12	27	2088	2921	2805	23	13	15	22	23	28
Capana02g002432	blue	967.930869721327	962.814769053703	5.11610066762341	957.69866838608	262	221	196	244	286	280	315	341	265	844	1628	486	226	268	400	212	234	223
Capana02g002433	blue	1299.75472353809	1289.90788517915	9.84683835893884	1280.06104682021	175	82	97	58	64	90	100	109	105	224	245	229	83	104	143	88	79	99
Capana02g002436	blue	2106.83064308019	2101.63108646703	5.19955661315771	2096.43152985387	177	194	180	96	85	99	67	81	69	721	872	864	86	75	91	79	67	87
Capana02g002443	blue	1895.69186131069	1889.57024536269	6.12161594800182	1883.44862941469	200	121	144	80	74	87	87	139	76	372	497	495	71	56	86	93	94	120
Capana02g002447	blue	1078.24499531485	882.462585778485	195.782409536367	686.680176242118	548	537	498	349	328	353	348	339	325	492	564	478	272	318	322	283	359	309
Capana02g002451	blue	2136.84325594155	2129.99024535006	6.85301059149015	2123.13723475857	1	5	0	10	16	15	0	0	5	3754	4487	3914	11	8	4	5	0	1
Capana02g002457	blue	1947.1132503447	1942.59259375889	4.52065658580727	1938.07193717309	1466	1582	1581	1396	1550	1461	1270	1389	1332	2929	3670	2663	1259	1350	1462	1295	1338	1217
Capana02g002463	blue	1537.21374466024	1523.55704596074	13.6566986994985	1509.90034726124	700	716	485	840	907	909	923	808	772	1716	1968	1790	897	856	1055	781	927	811
Capana02g002464	blue	2046.47094711351	2040.34873417639	6.12221293711286	2034.22652123928	787	1136	1158	775	789	862	916	951	848	2867	3692	3185	887	849	627	837	991	927
Capana02g002465	blue	1539.93531066556	1499.40483780371	40.5304728618555	1458.87436494185	367	283	351	77	117	122	57	44	95	527	535	520	101	103	111	83	88	63
Capana02g002466	blue	1584.44444584572	1576.49937902051	7.9450668252091	1568.5543121953	167	126	122	353	356	372	279	292	270	2316	2776	3188	575	689	955	592	390	386
Capana02g002507	blue	1300.49504734101	923.974272920602	376.520774420408	547.453498500194	600	669	612	139	168	176	68	72	83	506	480	478	131	150	204	105	64	72
Capana02g002508	blue	1825.58718691482	1818.20130693607	7.38587997875038	1810.81542695732	74	137	93	311	290	324	280	245	347	2432	2936	3353	375	336	165	255	293	338
Capana02g002511	blue	1349.73998210685	1338.61381733804	11.1261647688102	1327.48765256923	525	652	412	837	862	852	759	820	718	2312	2872	2196	816	1147	1557	900	828	771
Capana02g002513	blue	1201.24563626213	810.693873410372	390.551762851756	420.142110558616	75	61	58	15	15	11	25	19	12	55	52	42	11	8	17	20	15	13
Capana02g002514	blue	1282.3677955895	1073.80269274068	208.565102848822	865.237589891859	994	871	822	127	123	136	164	123	124	821	1080	710	144	121	200	144	129	137
Capana02g002515	blue	1514.94508995706	1485.10241741508	29.8426725419863	1455.25974487309	950	988	969	405	427	416	407	378	354	1645	1449	1453	365	340	349	316	392	371
Capana02g002525	blue	1005.43391373205	732.942573794599	272.491339937448	460.451233857151	528	851	462	11	8	15	10	5	5	426	438	500	6	20	33	13	6	20
Capana02g002527	blue	401.222139528847	394.028339312082	7.19380021676466	386.834539095318	271	297	339	263	281	310	298	341	267	367	348	373	275	262	270	290	308	297
Capana02g002528	blue	799.513185662088	795.608837420556	3.90434824153215	791.704489179023	125	212	328	179	300	249	194	210	207	624	714	789	442	460	401	277	180	196
Capana02g002541	blue	861.676298224218	831.156853164132	30.519445060086	800.637408104046	39	29	29	14	12	12	10	5	5	60	63	21	4	9	15	6	10	5
Capana02g002544	blue	901.778243063323	696.643716221156	205.134526842167	491.509189378989	642	1037	979	302	325	336	257	269	252	912	588	881	220	232	259	208	236	191
Capana02g002553	blue	1915.99215163308	1909.76617113465	6.22598049843282	1903.54019063621	750	638	709	557	594	503	721	696	637	4292	6686	3820	866	782	1021	888	669	655
Capana02g002554	blue	1095.01581079299	1077.58528755498	17.4305232380073	1060.15476431698	820	826	761	511	605	592	560	521	529	889	1068	1173	641	667	697	677	515	599
Capana02g002558	blue	1085.79464773661	870.442473790276	215.352173946339	655.090299843938	90	115	89	36	30	22	11	8	21	88	99	79	15	26	43	18	11	20
Capana02g002564	blue	1830.6183895831	1817.60755058487	13.0108389982313	1804.59671158664	325	311	499	3	7	1	6	3	3	1006	1090	951	8	12	22	28	4	14
Capana02g002570	blue	2076.66371886388	2071.82397322276	4.8397456411135	2066.98422758165	327	180	257	140	117	127	26	28	31	1855	2513	2476	105	96	133	46	32	36
Capana02g002584	blue	1118.41131689702	1114.59332605381	3.81799084321028	1110.7753352106	162	179	146	5	7	9	11	3	16	538	1291	303	8	9	7	3	7	16
Capana02g002586	blue	1212.12258100756	1044.21155594452	167.911025063041	876.300530881483	1468	1619	1176	32	71	121	0	5	2	1245	1857	1211	7	19	19	42	1	8
Capana02g002595	blue	1058.38245037524	952.006931124877	106.375519250358	845.631411874519	804	949	1067	585	638	598	500	487	498	1008	1079	959	556	656	556	562	510	489
Capana02g002596	blue	1101.39665771109	1092.0539497697	9.34270794139206	1082.7112418283	0	0	9	0	0	0	4	5	7	19	30	27	0	0	10	0	7	11
Capana02g002597	blue	395.131345807341	389.519234718531	5.61211108881037	383.907123629721	134	100	86	93	111	104	114	98	91	140	201	105	95	106	129	92	96	106
Capana02g002600	blue	1256.72221791845	1250.17887872128	6.5433391971635	1243.63553952412	110	115	87	124	135	117	140	129	100	545	375	491	52	153	4	115	118	76
Capana02g002601	blue	1682.69864495953	1676.27096723161	6.42767772791717	1669.8432895037	179	117	144	90	78	96	117	147	89	306	334	392	98	94	85	99	97	123
Capana02g002604	blue	2043.54625921936	2037.99558923724	5.55066998212033	2032.44491925512	265	313	306	228	200	215	216	273	181	742	907	881	215	205	210	191	197	265
Capana02g002607	blue	1369.76202044345	1362.7	7.05782664145045	1355.64636716055	568	485	448	440	461	451	519	485	503	920	1224	1047	707	543	731	546	533	494
Capana02g002613	blue	1101.9349177577	1063.11451213117	38.8204056265267	1024.29410650465	412	197	204	81	93	91	100	96	96	367	557	304	93	78	194	82	91	114
Capana02g002616	blue	192.731819375042	178.403029542504	14.3287898325385	164.074239709965	387	734	400	443	446	428	352	505	384	648	572	604	287	328	261	404	398	422
Capana02g002617	blue	1668.61437764128	1649.9477769153	18.6666007259835	1631.28117618932	18	13	7	22	10	5	58	61	32	183	189	193	17	13	13	28	38	42
Capana02g002623	blue	1276.96551936494	1085.07860421027	191.886915154662	893.191689055612	951	724	793	362	383	386	355	374	356	788	960	764	320	331	441	318	326	391
Capana02g002629	blue	1758.65973417015	1746.85267602658	11.8070581435775	1735.05	899	713	722	514	496	455	559	551	518	1309	1405	1136	498	406	535	465	577	522
Capana02g002632	blue	1042.13856276834	668.904059598539	373.234503169797	295.669556428742	170	241	318	5	14	7	4	4	2	200	160	100	9	9	13	4	4	6
Capana02g002642	blue	1366.78423594278	905.217442337834	461.566793604949	443.650648732885	2255	1822	2279	504	508	483	511	358	508	1745	1561	1427	466	432	409	490	431	473
Capana02g002649	blue	1250.43206748652	1243.62010996528	6.81195752124631	1236.80815244403	35	60	48	23	35	45	20	30	18	137	92	118	22	25	21	20	17	16
Capana02g002652	blue	1694.40574862469	1689.26271284579	5.14303577890746	1684.11967706688	211	279	257	144	126	151	197	184	174	4046	7365	3076	244	290	228	232	207	197
Capana02g002656	blue	1173.39330513705	1165.86729149543	7.52601364161865	1158.34127785381	85	89	100	92	66	71	86	112	94	345	376	462	130	206	203	163	127	100
Capana02g002660	blue	1149.38302382976	674.008032191082	475.374991638674	198.633040552407	482	769	691	105	87	58	66	36	74	394	316	432	57	80	74	61	55	57
Capana02g002661	blue	1276.82056645999	1268.96109906345	7.85946739654401	1261.1016316669	0	2	0	10	25	22	22	32	18	1258	682	725	22	19	23	8	16	12
Capana02g002674	blue	2105.69160191132	2096.6302649814	9.06133692992034	2087.56892805148	117	87	86	71	91	69	171	220	99	1182	1506	1272	88	78	113	117	149	151
Capana02g002677	blue	1726.50543626882	1721.40661972537	5.09881654344781	1716.30780318192	296	338	424	316	359	391	327	27	710	3385	5748	3020	835	631	416	579	336	616
Capana02g002682	blue	722.603404529886	706.412155668421	16.1912488614648	690.220906806956	50	42	42	62	71	63	56	55	62	143	163	106	73	83	104	56	92	85
Capana02g002683	blue	1994.99462292989	1988.85517933613	6.13944359375887	1982.71573574237	0	4	0	0	0	0	4	9	2	1857	2969	1664	4	9	20	4	7	6
Capana02g002684	blue	1083.58673432551	992.363653542093	91.2230807834196	901.140572758673	254	233	305	145	133	125	108	148	133	277	285	338	94	141	131	109	135	139
Capana02g002686	blue	2088.10316078355	2082.1827179368	5.92044284674967	2076.26227509005	3050	3064	3454	2476	2533	2661	2519	2716	2427	7962	8310	8117	2370	2355	2194	2422	2730	2539
Capana02g002688	blue	1103.7676594336	1020.60517154123	83.1624878923756	937.442683648853	95	43	39	9	1	12	9	10	10	69	101	67	4	8	6	8	4	6
Capana02g002691	blue	986.854263809129	949.804189149909	37.0500746592195	912.75411449069	8	8	9	7	15	15	27	39	23	62	87	53	29	11	25	29	30	30
Capana02g002697	blue	1953.48968733342	1946.35913133353	7.13055599988684	1939.22857533365	100	69	54	38	40	26	54	65	57	427	515	301	51	45	75	50	61	69
Capana02g002710	blue	2118.7076426111	2112.37496386598	6.33267874512876	2106.04228512085	67	121	74	195	210	212	112	74	100	3339	4603	3578	119	99	89	91	102	121
Capana02g002711	blue	72.8992454262157	65.8857173083645	7.01352811785121	58.8721891905133	156	174	144	150	169	132	139	118	112	205	163	143	129	163	162	141	138	128
Capana02g002715	blue	1116.33196109985	587.039638983601	529.292322116253	57.7473168673482	1006	1159	1386	612	562	550	410	428	555	874	769	853	533	515	567	479	398	499
Capana02g002718	blue	1929.49381747238	1923.65282834177	5.84098913060598	1917.81183921116	0	4	4	14	15	4	29	41	16	13180	19813	20737	24	29	18	38	31	17
Capana02g002719	blue	1239.12727871806	627.729264994638	611.39801372342	16.3312512712178	401	483	488	161	130	153	163	149	153	286	253	317	161	154	124	158	136	149
Capana02g002720	blue	1385.15639701944	1377.56973794581	7.58665907362615	1369.98307887218	329	360	358	282	320	325	431	437	372	1054	1714	851	411	442	560	483	416	357
Capana02g002723	blue	1500.55664288527	1495.05788819027	5.49875469500262	1489.55913349527	717	617	704	681	739	781	289	266	325	1732	1678	1844	413	415	440	286	304	291
Capana02g002727	blue	967.533936484581	549.525879025472	418.008057459109	131.517821566362	32	11	30	1	0	0	1	0	1	12	22	10	2	3	2	1	0	0
Capana02g002735	blue	17.1829822554371	13.8571533588715	3.32582889656561	10.5313244623059	20	11	0	0	0	9	0	10	5	18	13	9	11	16	0	0	6	21
Capana02g002742	blue	744.077904413409	661.750748552362	82.3271558610475	579.423592691315	1159	1041	1081	895	944	911	954	1004	896	1118	1132	1142	845	903	979	812	970	857
Capana02g002748	blue	1889.96314676004	1882.72811527389	7.23503	1875.49308378774	27	147	17	134	159	114	124	144	102	654	915	790	58	51	51	94	85	94
Capana02g002755	blue	1772.97362308844	1765.95205234263	7.02157074581305	1758.93048159682	419	277	269	202	219	216	211	270	184	778	873	773	180	196	457	224	219	215
Capana02g002757	blue	204.209424988311	192.393547843917	11.8158771443945	180.577670699522	879	980	1047	806	923	871	1109	1112	992	1260	1128	1225	815	848	619	918	1068	929
Capana02g002774	blue	2015.04733847165	2007.63	7.41577343365452	2000.21579160434	167	223	240	209	195	237	197	269	223	765	925	800	196	183	137	222	218	237
Capana02g002778	blue	65.6520884434783	49.9066801764802	15.7454082669981	34.1612719094821	198	197	152	150	152	139	220	195	167	181	233	236	163	167	239	170	209	215
Capana02g002787	blue	2112.84351999347	2106.1466855041	6.69683448936439	2099.44985101474	65	33	45	35	42	39	37	37	27	1658	2126	1424	41	46	58	41	40	28
Capana02g002789	blue	1548.7123152279	1527.39760431431	21.3147109135905	1506.08289340072	190	172	190	183	211	220	254	267	229	439	469	475	202	185	188	213	263	248
Capana02g002793	blue	1756.43901368265	1749.25603656908	7.18297711356854	1742.07305945552	7	26	11	80	57	54	81	89	73	1006	1575	726	77	94	98	81	76	67
Capana02g002797	blue	84.5734462441351	72.0487218058858	12.5247244382492	59.5239973676366	1266	1065	955	1251	1313	1225	977	772	780	1344	1237	1411	1159	1258	1292	973	838	765
Capana02g002798	blue	1320.61335181179	1286.20159218543	34.411759626355	1251.78983255908	53	38	52	49	51	52	87	110	70	209	215	170	71	50	92	61	98	91
Capana02g002822	blue	773.307176836777	764.005407245498	9.30176959127868	754.703637654219	499	1031	1034	718	782	724	821	979	883	1247	1573	1649	672	732	473	826	931	905
Capana02g002824	blue	1730.97950308265	1714.66226148799	16.3172415946663	1698.34501989332	1180	1679	1885	269	312	300	252	228	182	3163	4144	3100	248	287	241	225	244	225
Capana02g002835	blue	1109.52823436951	1094.92163556114	14.6065988083669	1080.31503675277	11	33	12	0	1	1	0	0	2	49	37	35	1	0	7	0	1	0
Capana02g002840	blue	1936.55397110921	1929.88349204558	6.67047906362836	1923.21301298195	8	42	12	336	389	383	110	158	94	10663	10912	12769	351	311	301	121	129	145
Capana02g002845	blue	56.3733358427206	33.9885101785766	22.384825664144	11.6036845144326	371	213	171	242	143	263	301	283	242	257	331	351	246	209	464	169	272	206
Capana02g002850	blue	1143.60488977491	1066.16436043398	77.4405	988.723831093054	187	131	102	0	0	0	0	0	0	180	263	114	2	0	0	0	0	0
Capana02g002851	blue	2092.88264595889	2087.2296059462	5.65304001269214	2081.57656593351	552	379	416	292	304	338	361	270	301	1967	2306	2361	353	324	444	325	337	322
Capana02g002857	blue	280.863422311942	215.521733479398	65.3416888325434	150.180044646855	93	47	53	33	37	41	47	41	42	71	70	71	51	48	76	58	41	53
Capana02g002862	blue	1389.31012185487	811.539665855377	577.770455999488	233.769209855889	5708	6366	6285	448	453	421	431	500	405	3635	3582	3299	412	379	404	423	465	442
Capana02g002870	blue	2139.21395369972	2132.46611364553	6.74784005419633	2125.71827359133	1	1	1	0	0	0	0	0	0	80512	106018	76829	0	14	43	2	2	1
Capana02g002871	blue	1188.82129974104	1150.66946483713	38.1518349039109	1112.51762993322	301	185	210	97	87	83	112	118	120	382	304	320	82	78	103	90	97	141
Capana02g002875	blue	506.267141653116	304.576715585195	201.69042606792	102.886289517275	488	486	477	234	270	283	225	250	223	398	385	415	364	397	396	195	192	205
Capana02g002877	blue	1213.02412098387	1201.88862006111	11.1355009227582	1190.75311913835	447	499	495	1212	1305	1375	1329	943	1098	2755	4560	2583	1149	901	729	1054	1379	1024
Capana02g002878	blue	457.687569230997	371.593000749412	86.094568481585	285.498432267827	500	263	251	68	83	97	211	267	183	401	352	323	109	105	178	184	175	237
Capana02g002879	blue	1846.42667199759	1840.41372220278	6.01294979481281	1834.40077240797	1002	817	829	734	699	702	416	321	522	1880	2331	1716	570	552	595	493	423	494
Capana02g002881	blue	1665.07438883291	1659.82074004671	5.25364878620258	1654.5670912605	376	321	319	276	307	293	337	349	285	819	1106	1309	309	318	339	264	321	317
Capana02g002888	blue	2022.84884428516	2016.03594984404	6.81289444111258	2009.22305540293	90	86	79	75	91	83	106	98	92	461	722	503	74	95	108	94	98	90
Capana02g002893	blue	118.827559533978	103.335297729955	15.4922618040231	87.8430359259314	123	109	118	217	184	247	140	115	137	170	277	229	186	188	175	123	120	154
Capana02g002898	blue	832.968223301083	827.488227902569	5.47999539851344	822.008232504056	1413	972	1975	1056	1169	1139	1327	1490	1527	2424	2187	2893	1175	1126	871	969	1167	1129
Capana02g002905	blue	1424.58800169955	1374.5632133195	50.0247883800546	1324.53842493944	1129	1143	1122	657	684	691	643	623	705	1335	1432	1403	667	770	748	718	704	782
Capana02g002906	blue	1513.21436934232	1503.83675485639	9.37761448592482	1494.45914037047	83	47	54	52	55	43	92	94	81	890	575	799	56	55	54	113	109	115
Capana02g002907	blue	164.272564596897	142.180385019336	22.0921795775615	120.088205441775	58	156	171	118	129	122	179	272	139	209	304	223	109	126	90	186	164	223
Capana02g002913	blue	1878.57629939712	1871.95586047154	6.62043892558336	1865.33542154596	0	1	0	84	77	73	4	8	42	1928	1769	2138	87	45	17	3	3	35
Capana02g002917	blue	2019.71274618849	2014.61937485139	5.09337133709664	2009.5260035143	2558	1192	1667	1577	1411	1605	1264	1154	1179	4952	6259	5135	1453	1283	1986	1441	1259	1332
Capana02g002918	blue	1809.81539699508	1804.97876976395	4.83662723113093	1800.14214253282	507	871	542	649	760	840	431	486	486	2466	2490	2735	568	579	393	461	506	525
Capana02g002919	blue	663.476	645.67910594345	17.7967683933499	627.882	879	645	683	572	607	613	798	802	697	1043	953	1020	631	595	807	652	805	610
Capana02g002923	blue	925.466766503598	403.880880858921	521.585885644677	-117.705	619	495	526	309	343	298	353	359	296	462	416	403	289	350	438	335	366	325
Capana02g002932	blue	2136.84567746118	2131.59685084064	5.24882662053869	2126.3480242201	948	1038	1056	809	821	764	708	731	735	2966	3538	3195	746	714	584	710	731	699
Capana02g002939	blue	546.348117685007	445.908065700302	100.440051984705	345.468013715597	250	520	287	118	112	122	142	177	140	332	348	322	140	150	176	142	157	150
Capana02g002941	blue	1236.31864787702	1036.62472005135	199.693927825674	836.930792225672	177	172	222	38	46	22	18	15	18	203	182	178	38	44	64	33	24	30
Capana02g002948	blue	1262.2928663893	1243.55742235835	18.735444030943	1224.82197832741	1038	1096	895	251	363	318	317	196	556	1329	2021	1731	730	481	187	392	264	505
Capana02g002949	blue	570.437392566023	355.505168049813	214.932224516211	140.572943533602	911	765	784	651	578	629	502	559	550	628	851	707	511	568	702	498	515	393
Capana02g002955	blue	1897.30458418242	1892.5422724463	4.76231173612064	1887.77996071018	1884	2175	2350	1405	1511	1588	912	775	991	5685	8557	5317	1129	1304	1200	1014	887	1017
Capana02g002959	blue	1233.39463786876	1219.50888908195	13.8857487868161	1205.62314029513	2324	1270	1485	1298	1363	1437	1413	1426	1176	2637	2694	2483	1292	1207	1842	1227	1346	1322
Capana02g002963	blue	1848.80341631423	1843.9712902794	4.83212603483139	1839.13916424457	941	548	552	538	499	506	559	501	464	2163	3622	2077	497	473	704	469	431	496
Capana02g002965	blue	2112.70949393586	2107.46988975484	5.2396041810257	2102.23028557381	196	206	189	91	107	79	84	71	70	1160	1509	1460	75	68	67	75	78	71
Capana02g002978	blue	2032.08970971877	2025.47333359423	6.6163761245466	2018.85695746968	3	3	14	11	14	22	78	93	27	7448	9438	9780	10	9	11	51	91	111
Capana02g002981	blue	1891.67897507015	1887.09176518331	4.58720988684559	1882.50455529646	415	613	590	283	306	294	155	133	155	4333	7136	3596	259	299	351	222	129	203
Capana02g002983	blue	307.803008520291	304.810638821884	2.99236969840683	301.818269123477	462	503	474	548	585	585	481	449	563	712	1187	528	611	628	638	603	446	550
Capana02g002985	blue	964.598564028901	928.315860031983	36.282703996918	892.033156035065	15	53	31	99	104	103	188	128	145	307	418	294	134	121	108	161	143	188
Capana02g002993	blue	1073.35572514642	508.568978857249	564.786746289175	-56.2178	2853	3043	3096	2117	2255	2073	2043	1887	1947	2323	2392	2604	2243	2164	1973	2064	1978	1861
Capana02g003004	blue	645.612330872804	508.536043338392	137.076287534412	371.45975580398	26	26	51	10	8	7	6	10	9	40	22	34	4	3	5	5	15	8
Capana02g003005	blue	400.88625896895	303.283804004193	97.6024549647563	205.681349039437	727	803	848	679	672	641	649	657	693	744	736	872	601	622	490	652	619	584
Capana02g003023	blue	1003.08669686255	997.621646599357	5.46505026319335	992.156596336164	286	207	216	272	290	287	266	207	260	909	646	519	266	242	357	244	171	177
Capana02g003039	blue	1990.96960337915	1985.74690498964	5.22269838951092	1980.52420660013	599	293	418	171	183	185	206	154	208	1238	1885	1699	185	192	316	195	136	188
Capana02g003043	blue	571.731999651123	498.323650923171	73.4083487279524	424.915302195219	406	387	327	263	285	302	261	207	229	337	469	345	311	242	266	277	205	221
Capana02g003044	blue	1365.19290298339	1339.38356952026	25.8093334631239	1313.57423605714	220	295	255	399	372	388	724	873	648	1866	2000	2282	449	416	343	646	815	807
Capana02g003050	blue	1455.88909992705	778.211033714431	677.678066212615	100.532967501816	1512	1265	1452	14	29	27	6	6	14	823	627	677	12	21	12	9	9	12
Capana02g003051	blue	766.746	753.100513732801	13.6451191278982	739.455394604903	102	59	55	64	82	60	94	78	87	165	149	170	91	67	134	92	68	84
Capana02g003054	blue	49.8965073021492	43.4308456848284	6.46566161732081	36.9651840675076	526	473	428	524	604	524	554	511	561	563	605	542	446	489	555	492	508	476
Capana02g003062	blue	1308.52722350114	742.731517439401	565.795706061737	176.935811377664	522	443	662	85	96	92	77	73	98	328	348	322	97	93	79	100	78	105
Capana02g003072	blue	1068.00155520309	798.869628774227	269.131926428867	529.73770234536	401	336	314	158	192	166	93	75	90	271	348	317	122	120	209	129	103	97
Capana02g003076	blue	246.182905905675	222.878551944826	23.3043539608494	199.574197983976	131	149	99	75	79	84	83	58	88	124	168	110	49	100	101	70	124	99
Capana02g003077	blue	90.6478103945503	81.9509006659446	8.69690972860577	73.2539909373388	55	64	59	51	58	55	65	63	49	67	79	87	66	73	69	64	79	75
Capana02g003082	blue	1620.68229594378	1616.64985090964	4.03244503414089	1612.6174058755	224	196	206	146	167	145	66	69	76	1113	1905	765	81	136	207	96	122	92
Capana02g003085	blue	924.253526455769	512.778472721538	411.475053734231	101.303418987306	269	429	357	53	41	48	99	111	64	227	209	188	61	61	54	89	124	58
Capana02g003087	blue	814.877372471569	592.878166669171	221.999205802398	370.878960866773	173	124	90	1	0	0	9	3	4	128	143	40	26	23	1	32	2	1
Capana02g003090	blue	2074.70385717768	2069.48289306692	5.22096	2064.26192895615	4	87	13	0	0	0	0	0	0	435	680	500	0	0	0	0	0	0
Capana02g003092	blue	509.055617891699	418.342379690335	90.7132382013632	327.629141488972	37	69	37	15	17	16	25	22	22	38	55	42	22	21	19	15	24	19
Capana02g003099	blue	2049.31746208353	2042.27779495213	7.03966713140335	2035.23812782073	2	5	1	5	8	8	16	7	17	870	1128	700	34	34	40	11	15	14
Capana02g003100	blue	1424.91998640981	846.399783857128	578.52020255268	267.879581304448	2807	2293	2320	29	40	57	33	24	49	1554	1242	1586	100	89	131	113	17	40
Capana02g003101	blue	2076.30666504067	2070.35472636181	5.9519386788611	2064.40278768295	2559	2039	2261	284	319	299	233	224	207	8840	11963	7853	246	296	490	263	178	247
Capana02g003116	blue	1163.00294733736	1128.75122032666	34.2517270106994	1094.49949331596	535	569	602	380	435	414	327	396	351	751	647	778	327	366	375	406	324	359
Capana02g003118	blue	1234.10258346864	711.471102598474	522.631480870163	188.839621728312	411	461	359	119	127	96	105	105	112	264	312	226	106	96	120	117	105	98
Capana02g003124	blue	191.330866274916	174.266752553286	17.0641137216307	157.202638831655	672	1497	1450	1196	1284	1361	1252	1289	1365	1397	1786	1900	1162	1240	697	1237	1350	1203
Capana02g003126	blue	926.376862512583	911.680963127776	14.695899384807	896.985063742969	463	568	632	709	665	641	648	703	709	916	984	959	657	663	530	676	647	647
Capana02g003130	blue	438.244647429132	243.856015212138	194.388632216994	49.4673829951439	71	130	70	45	27	40	34	41	40	80	55	54	37	36	39	25	41	30
Capana02g003131	blue	1753.05930661936	1746.58823939112	6.47106722823992	1740.11717216288	38	28	33	306	286	226	417	446	512	5797	10868	5258	358	260	167	365	431	391
Capana02g003137	blue	825.346408616094	694.907268180845	130.439140435249	564.468127745597	43	31	35	2	4	5	11	15	16	34	37	39	7	3	1	7	13	19
Capana02g003164	blue	1660.84383573597	1655.59512218425	5.24871355172036	1650.34640863253	1	0	2	22	14	21	9	0	19	1105	2044	812	54	33	11	20	11	23
Capana02g003165	blue	185.268297891796	155.58610071089	29.6821971809063	125.903903529984	838	1666	1811	1061	1063	1160	1116	1507	1306	1460	1789	1914	1044	1116	527	1185	1404	1248
Capana02g003182	blue	1112.53275024579	1063.64496760614	48.887782639647	1014.75718496649	552	621	603	327	294	294	372	321	285	745	632	847	275	336	310	322	310	328
Capana02g003184	blue	1258.90760285044	638.834768678764	620.072834171672	18.7619345070921	189	260	244	2	6	7	5	12	9	119	103	90	2	0	2	13	8	7
Capana02g003186	blue	799.658915576373	692.905688523944	106.753227052429	586.152461471515	211	394	266	33	41	39	43	14	25	382	196	340	56	42	52	45	44	39
Capana02g003189	blue	652.302151049073	645.145056414296	7.15709463477776	637.987961779518	138	215	222	188	192	188	185	150	169	251	341	254	165	188	114	184	186	204
Capana02g003191	blue	1050.11538602312	868.607237632222	181.508148390901	687.099089241321	131	84	159	2	4	4	3	1	2	159	88	123	3	5	4	2	1	1
Capana02g003206	blue	1394.63369732118	885.584308907128	509.049388414051	376.534920493076	1368	1441	1349	231	211	219	166	159	190	922	863	998	193	219	226	201	173	164
Capana02g003209	blue	1186.0541342312	1181.51845223883	4.53568199237475	1176.98277024645	219	189	141	176	184	196	178	176	166	262	361	275	180	180	224	197	164	173
Capana02g003211	blue	1470.69914625071	1459.33686895909	11.3622772916212	1447.97459166747	402	362	422	405	365	388	420	513	404	1353	1357	1400	491	599	846	550	493	518
Capana02g003216	blue	2077.78664609311	2071.47888740856	6.30775868454566	2065.17112872402	246	195	229	127	130	135	189	151	112	1304	1286	1191	193	180	126	187	145	144
Capana02g003226	blue	282.236778142377	252.709331768144	29.5274463742328	223.181885393911	101	199	465	217	207	211	133	121	138	279	378	392	160	96	61	109	128	181
Capana02g003228	blue	566.816215082969	545.657473127665	21.1587419553044	524.49873117236	526	487	491	373	374	381	455	504	402	644	557	525	368	340	393	376	453	417
Capana02g003245	blue	1045.83347427295	455.873068932073	589.960405340874	-134.087	642	461	596	286	282	242	251	222	255	499	319	334	287	271	265	264	230	237
Capana02g003247	blue	1200.71047120154	1165.4826581121	35.2278130894465	1130.25484502265	550	460	546	220	202	245	264	267	186	753	927	500	164	183	211	165	211	201
Capana02g003248	blue	739.764797615241	726.803400632392	12.9613969828487	713.842003649543	38	39	29	87	60	69	82	96	58	168	163	220	91	84	73	117	49	53
Capana02g003253	blue	2125.60186898371	2118.89675507158	6.70511391212995	2112.19164115945	0	8	0	18	25	17	40	33	38	11565	15193	13358	44	170	368	97	65	80
Capana02g003260	blue	1969.02877672382	1963.93323230325	5.09554442056788	1958.83768788268	293	314	288	253	263	270	284	214	270	916	1361	911	251	211	188	265	241	310
Capana02g003270	blue	933.531153641117	758.140031303784	175.391122337332	582.748908966452	10920	7046	9268	4942	4765	4728	3525	3422	3765	8804	9885	8827	4637	4558	7873	4140	3526	3687
Capana02g003271	blue	1202.27109834447	533.804157300242	668.466941044224	-134.663	308	397	371	106	87	133	113	87	100	211	169	201	82	102	111	98	102	100
Capana02g003276	blue	1087.03643331894	1077.87199682845	9.16443649048938	1068.70756033796	231	86	84	88	109	108	105	77	57	350	350	217	56	79	177	86	73	104
Capana02g003277	blue	1936.06881845751	1929.11400283957	6.95481561794008	1922.15918722163	13	25	15	13	8	9	6	7	3	1965	1844	2177	30	50	82	41	37	30
Capana02g003278	blue	1394.61630598735	1391.05001289523	3.56629309212144	1387.48371980311	620	563	703	415	438	352	328	297	358	1926	3650	1364	396	425	515	361	321	265
Capana02g003282	blue	1703.20503912014	1694.87723827719	8.32780084295132	1686.54943743424	1	5	1	169	135	112	229	346	220	1890	3421	1683	155	189	134	218	232	208
Capana02g003291	blue	523.097694467669	463.787295862384	59.310398605285	404.476897257099	183	196	192	288	239	266	344	339	295	404	449	447	329	296	225	289	343	292
Capana02g003297	blue	419.165320230717	308.041758589111	111.123561641606	196.918196947505	90	56	51	29	18	15	31	14	33	60	68	60	46	18	60	30	48	29
Capana02g003303	blue	1925.61838841761	1920.64230481402	4.97608360359231	1915.66622121043	3479	3815	3881	3408	3339	3448	2665	2811	2740	8987	8535	9224	3046	3026	3021	2857	3118	2664
Capana02g003305	blue	1769.8214779936	1764.79986923292	5.02160876068251	1759.77826047223	296	973	633	585	661	768	468	546	408	2016	2577	2224	326	596	356	576	456	422
Capana02g003313	blue	1620.96904169752	1587.50563938108	33.4634023164353	1554.04223706465	1269	1265	1179	243	248	285	229	192	201	2077	2357	1877	233	254	245	229	188	171
Capana02g003314	blue	1286.79228972555	1122.69042520749	164.101864518066	958.588560689419	1082	971	1076	427	425	451	337	250	362	1013	1099	1192	446	415	380	314	321	350
Capana02g003325	blue	191.852663416203	188.327433004159	3.52523041204449	184.802202592114	442	392	492	358	416	419	406	496	385	554	555	493	369	472	359	324	518	364
Capana02g003326	blue	706.893341657845	701.044169356429	5.84917230141684	695.194997055012	16	27	23	22	19	28	14	24	29	44	41	53	16	13	5	17	14	20
Capana02g003330	blue	1244.57106063631	606.825479327156	637.745581309151	-30.9201	436	580	579	101	85	95	83	101	71	224	293	300	89	102	122	86	87	79
Capana02g003336	blue	1193.58540587012	1163.24870046388	30.336705406241	1132.91199505764	6	1	0	0	0	0	97	150	100	284	389	268	5	4	1	16	108	91
Capana02g003339	blue	1072.3112953619	721.640715664612	350.670579697288	370.970135967324	500	386	464	180	162	154	168	186	192	400	414	273	151	120	124	171	203	174
Capana02g003340	blue	2070.21253885077	2062.99302653903	7.21951231173853	2055.77351422729	47	80	39	130	112	121	174	179	123	3859	5503	3584	112	120	113	224	209	148
Capana02g003341	blue	2064.41823192817	2058.41088383101	6.00734809716869	2052.40353573384	137	117	162	7	11	8	0	0	0	10598	16526	10215	6	3	2	12	0	5
Capana02g003349	blue	1867.11781810794	1859.70466952394	7.4131485839946	1852.29152093995	270	173	226	145	128	139	139	184	157	451	460	459	145	158	153	125	160	176
Capana02g003352	blue	994.30647546841	543.131154500929	451.17532096748	91.9558335334491	1173	980	917	494	457	543	197	134	211	584	660	861	359	366	431	284	204	247
Capana02g003353	blue	30.3413461899495	19.4285053980221	10.9128407919274	8.51566460609475	51	9	7	5	25	23	13	14	11	0	28	52	8	23	34	0	10	23
Capana02g003356	blue	1786.05127830837	1779.43055738204	6.6207209263307	1772.80983645571	649	810	738	688	690	653	723	711	851	1954	2062	2386	777	735	574	719	756	792
Capana02g003370	blue	1146.79143961237	1063.69932451856	83.0921150938091	980.607209424754	127	186	155	36	41	67	35	38	40	191	211	157	51	57	46	51	37	43
Capana02g003371	blue	1545.27916517657	1537.09528215045	8.18388302612175	1528.91139912433	334	205	250	213	208	202	214	243	207	429	434	479	185	196	266	192	212	221
Capana02g003374	blue	1161.25163120074	694.795017594883	466.456613605858	228.338403989025	91	112	127	3	6	3	10	13	8	82	52	60	0	4	0	8	17	12
Capana02g003376	blue	683.650999385751	365.531480147129	318.119519238622	47.4119609085066	1408	1371	1254	866	929	847	985	1065	925	1157	1108	1183	814	873	1104	964	1024	1032
Capana02g003380	blue	583.948628996902	540.894899345514	43.0537296513879	497.841169694126	167	221	120	409	371	300	419	543	413	745	654	753	255	260	206	406	411	335
Capana02g003391	blue	2002.47980918746	1996.71112960776	5.76867957969807	1990.94245002806	101	51	53	3	15	9	4	7	2	1912	2480	2687	8	6	17	6	0	7
Capana02g003395	blue	1481.73989602191	1476.39299059474	5.34690542716589	1471.04608516757	112	130	125	180	176	122	100	150	110	356	326	382	131	124	107	121	123	124
Capana02g003399	blue	1381.82751799663	1377.16397347155	4.66354452508403	1372.50042894647	11	10	5	0	0	0	0	0	0	30225	59836	16413	0	0	9	8	0	5
Capana02g003418	blue	1733.15009883684	1727.53790853862	5.61219029821905	1721.92571824041	54	40	32	33	42	44	52	57	67	446	835	400	51	52	40	46	44	40
Capana02g003426	blue	492.297818624584	365.530777434837	126.767041189747	238.76373624509	262	338	358	215	201	203	187	214	189	223	387	259	174	204	185	197	202	157
Capana02g003430	blue	1259.21913795346	1254.40317127506	4.81596667840017	1249.58720459666	5	55	4	5	3	3	9	69	20	396	929	272	3	7	6	23	27	48
Capana02g003433	blue	999.79400152853	761.938648004264	237.855353524265	524.083294479999	651	292	689	21	21	6	13	5	5	488	328	617	6	9	9	10	11	14
Capana02g003434	blue	234.43018656593	212.754264867783	21.675921698147	191.078343169636	415	237	276	179	169	144	225	296	204	367	517	179	188	191	224	238	270	218
Capana02g003438	blue	703.338787276463	600.987	102.351720053363	498.635347169737	1545	1863	2027	1257	1264	1333	1317	1300	1301	1680	1913	2032	1078	1181	863	1177	1312	1134
Capana02g003441	blue	1424.33057815006	864.744622641457	559.585955508604	305.158667132853	1983	1595	2049	344	288	316	241	249	288	1314	1157	1231	314	308	311	245	250	297
Capana02g003442	blue	1397.84665446367	1320.90060980269	76.9460446609717	1243.95456514172	2449	1280	1839	289	301	328	214	232	205	2349	3092	2329	229	222	420	185	193	232
Capana02g003448	blue	1319.74650405573	1312.01819489087	7.72830916486259	1304.28988572601	729	886	1011	1008	963	1018	944	1049	894	1513	1644	1652	794	833	696	823	952	956
Capana02g003451	blue	1864.11238870944	1858.71942634868	5.39296236076166	1853.32646398792	346	254	324	16	26	18	11	6	21	2590	2223	2927	26	41	40	40	16	6
Capana02g003453	blue	1440.67037797145	819.995351613018	620.675026358429	199.32032525459	23067	17359	20505	792	784	884	266	239	249	10753	10029	13541	333	502	1176	364	314	296
Capana02g003455	blue	1896.81478171786	1887.91874321702	8.89603850084632	1879.02270471617	4033	3599	4006	2473	2569	2622	2675	2667	2442	7007	6783	6987	2581	2560	2669	2534	2965	2601
Capana02g003457	blue	877.663643996624	493.51900360386	384.144640392764	109.374363211096	289	277	207	72	72	69	40	31	39	160	195	169	89	118	166	103	66	52
Capana02g003460	blue	25.493750838293	23.185075521346	2.30867531694701	20.876400204399	0	0	28	0	0	0	9	0	0	0	52	6	0	0	0	45	0	13
Capana02g003461	blue	750.007645059116	711.133737390176	38.8739076689404	672.259829721235	173	194	185	246	250	238	417	466	387	890	682	570	247	233	173	335	357	322
Capana02g003463	blue	647.026769574841	426.875283743738	220.151485831103	206.723797912635	711	535	548	401	398	395	450	448	408	595	497	594	388	378	516	439	441	458
Capana02g003474	blue	386.685764305542	284.662263249575	102.023501055967	182.638762193608	722	482	648	448	496	430	432	418	384	584	590	679	460	483	651	470	489	452
Capana02g003480	blue	1771.35489564797	1765.8768116525	5.47808399546989	1760.39872765703	47	42	52	36	42	50	87	109	75	4819	9255	4267	42	40	45	86	98	65
Capana02g003491	blue	931.893096309716	452.204766389675	479.688329920041	-27.4836	620	489	471	352	360	384	357	331	337	488	412	445	367	371	417	376	338	348
Capana02g003495	blue	1579.11745905543	1574.28354382543	4.83391523000137	1569.44962859543	112	436	102	37	39	58	33	15	26	676	1277	699	36	31	34	25	13	16
Capana02g003498	blue	1459.64922870165	1455.30864375234	4.34058494930741	1450.96805880304	42	37	43	0	0	1	0	0	0	1028	2201	709	0	9	15	3	12	0
Capana02g003499	blue	846.212198397806	688.200306650943	158.011891746862	530.188414904081	373	190	164	17	9	2	12	11	4	254	354	114	48	25	58	27	7	35
Capana02g003502	blue	1191.76969997886	1176.43651748874	15.3331824901136	1161.10333499863	104	66	65	112	71	81	108	104	92	172	202	198	80	78	114	75	92	122
Capana02g003503	blue	1469.17959380707	782.60649502101	686.573098786062	96.033396234948	3311	2478	2803	16	8	19	80	107	34	1489	1520	1416	15	75	179	39	68	84
Capana02g003511	blue	1306.33397973735	1084.14789651352	222.186083223826	861.961813289695	1122	1160	1381	0	0	0	0	0	0	1188	1125	1177	0	0	0	0	0	0
Capana02g003512	blue	1317.15497359095	639.190295616286	677.96467797466	-38.7744	775	574	636	143	123	122	169	198	148	418	350	387	139	126	144	136	179	225
Capana02g003517	blue	123.035914796555	121.323366924806	1.71254787174961	119.610819053056	434	545	405	446	449	403	365	515	428	475	625	598	545	502	441	408	341	491
Capana02g003518	blue	461.226342867345	406.193660073148	55.0326827941975	351.16097727895	721	311	334	250	281	307	355	366	264	620	548	545	276	275	535	300	281	270
Capana02g003521	blue	718.282352226492	678.109054691685	40.1732975348067	637.935757156878	262	238	226	183	166	165	397	585	333	731	691	722	178	193	191	299	395	426
Capana02g003532	blue	793.711835681195	639.096482695065	154.61535298613	484.481129708935	399	401	347	288	254	239	267	253	269	343	373	403	252	300	320	278	269	243
Capana02g003534	blue	881.345800051861	837.336896789768	44.0089032620929	793.327993527675	102	204	53	0	2	2	4	1	0	139	180	198	0	0	2	0	1	4
Capana02g003543	blue	1573.75908359602	1566.43518617253	7.32389742349051	1559.11128874904	107	78	92	62	75	39	95	80	59	194	191	215	43	67	91	64	73	77
Capana02g003546	blue	947.062861148819	570.207534323165	376.855326825654	193.352207497511	16309	32916	26345	4014	4397	4838	1858	1737	2729	14644	17912	14844	5741	6074	3597	4207	2727	3059
Capana02g003551	blue	1098.57110563129	1094.10396604045	4.46713959084218	1089.63682644961	30	22	28	38	43	34	34	40	21	95	147	212	29	36	49	33	29	32
Capana02g003552	blue	539.842340584674	492.705238907591	47.1371016770835	445.568137230507	147	174	182	104	128	146	44	56	64	235	156	215	65	94	129	46	48	50
Capana02g003558	blue	1589.44295323532	1583.18444803959	6.25850519572987	1576.92594284386	38	30	35	30	44	57	74	44	50	1065	1504	546	59	71	53	47	60	58
Capana02g003559	blue	1834.16443334995	1827.04196934489	7.12246400505751	1819.91950533984	335	259	320	204	246	213	190	227	171	554	632	672	146	189	218	183	219	187
Capana02g003560	blue	1060.30782720093	1028.50366012145	31.8041670794864	996.699493041962	273	196	198	227	247	257	313	301	272	372	453	415	258	249	291	247	283	267
Capana02g003565	blue	1345.60814012807	1318.8608156239	26.7473245041706	1292.11349111972	226	213	232	267	255	271	327	361	283	490	610	554	238	247	245	266	351	312
Capana02g003567	blue	1520.19313899767	1515.1296677762	5.06347122147395	1510.06619655472	359	313	346	297	335	285	331	303	346	462	530	431	330	312	311	285	324	335
Capana02g003571	blue	207.902970270785	160.494158222936	47.4088120478491	113.085346175087	607	376	482	472	462	495	588	579	509	738	632	690	500	483	712	532	650	596
Capana02g003572	blue	1299.98124949569	793.046002984756	506.935246510932	286.110756473823	1901	2129	1724	435	408	407	458	393	461	1326	1244	1291	502	478	402	437	373	459
Capana02g003580	blue	1849.50777434856	1843.49905257382	6.00872177474776	1837.49033079907	56	59	47	6	11	5	9	8	12	538	423	392	7	2	4	4	11	13
Capana02g003583	blue	1171.26001973425	886.364591002312	284.895428731934	601.469162270378	2301	2133	2472	964	1027	1135	479	456	478	1761	2104	2183	572	633	861	483	465	476
Capana02g003587	blue	1875.40575929769	1863.58874428776	11.8170150099252	1851.77172927784	1640	1043	1117	584	559	561	649	658	582	2331	2791	2368	665	693	809	638	663	704
Capana02g003590	blue	112.402677703126	82.0541224376424	30.3485552654831	51.7055671721593	13	5	46	1	4	1	2	0	2	7	39	9	18	10	10	3	0	1
Capana02g003591	blue	1272.93293341294	1141.39286044132	131.540072971615	1009.85278746971	1459	1045	965	32	43	46	54	51	45	1561	1244	1295	58	43	64	47	42	47
Capana02g003593	blue	1162.92397233315	1153.66178650741	9.26218582573892	1144.39960068167	80	75	73	55	66	57	72	63	80	141	147	134	68	77	91	64	91	103
Capana02g003597	blue	1997.50026443811	1991.14774482762	6.35251961048675	1984.79522521713	1188	1180	1341	1421	1462	1540	1329	1331	1447	4009	5270	4237	1339	1291	962	1343	1258	1390
Capana02g003601	blue	55.3142454789554	29.862611063621	25.4516344153344	4.41097664828655	222	403	396	433	444	485	333	435	400	389	464	481	360	400	250	372	395	377
Capana02g003609	blue	516.353193162043	475.938500638478	40.4146925235646	435.523808114914	17	10	10	21	18	9	39	65	31	69	134	98	21	22	27	58	86	48
Capana02g003612	blue	275.417855762899	266.905852794948	8.51200296795145	258.393849826996	367	519	424	815	792	866	495	353	723	927	1209	1070	919	767	461	607	477	643
Capana02g003617	blue	865.088416662815	860.287238713167	4.80117794964826	855.486060763518	1336	1114	1123	858	914	922	1027	838	1203	1770	1753	1511	1319	1136	1035	1157	972	1141
Capana02g003618	blue	916.900551311418	841.704	75.1963926364185	766.507766038581	19	23	13	0	7	4	0	0	0	29	17	23	1	4	1	1	1	0
Capana02g003619	blue	2073.81864449758	2068.14455533618	5.67408916140039	2062.47046617478	1387	1073	1345	938	1040	1048	889	944	782	5966	6107	6404	970	941	966	823	894	848
Capana02g003621	blue	1643.62680337848	1637.77130155707	5.85550182141833	1631.91579973565	7	3	3	10	12	9	31	38	14	1065	1820	678	7	9	5	18	32	19
Capana02g003622	blue	891.103357806402	878.988124394572	12.1152334118301	866.872890982742	1264	959	1018	988	957	974	1062	1201	964	1361	1339	1377	950	995	1031	977	1033	1021
Capana02g003629	blue	1750.65372775155	1744.82442650648	5.8293012450722	1738.99512526141	16	31	9	19	21	20	62	47	40	1526	2105	2622	35	23	91	31	37	23
Capana02g003632	blue	1409.16171054206	690.566634086768	718.595076455288	-28.0284	732	654	731	3	8	6	32	55	18	325	381	248	13	5	22	40	26	35
Capana02g003633	blue	928.188833230761	857.828207939636	70.3606252911258	787.46758264851	3939	2170	7474	71	61	84	6	16	10	6778	6860	4254	20	28	77	10	7	6
Capana02g003637	blue	511.261433107324	473.234158317251	38.027274790073	435.206883527178	1506	2098	1933	1639	1585	1587	1490	1586	1613	1980	2082	2143	1698	1657	1352	1523	1632	1674
Capana02g003641	blue	1583.21679445681	1553.20459943093	30.0121950258786	1523.19240440506	2285	1786	1996	1199	1207	1198	1415	1226	1176	2764	2983	2593	1213	1203	1543	1307	1327	1163
Capana02g003650	blue	1948.73858712557	1942.21	6.53220678056891	1935.67417356443	14	17	18	59	35	29	37	43	53	367	575	503	46	53	42	38	24	30
Capana02g003652	blue	1110.03997495222	1043.10545020933	66.9345247428914	976.170925466439	3051	1902	2140	1380	1345	1339	1445	1528	1349	2812	2960	2870	1500	1348	2032	1396	1511	1606
Capana02g003667	blue	814.454708999453	799.739252055674	14.7154569437788	785.023795111896	19	27	27	27	30	39	38	44	27	64	66	51	22	34	23	21	32	32
Capana02g003668	blue	363.606043058897	303.975234010352	59.6308090485445	244.344424961808	610	448	485	438	422	407	428	419	459	593	522	509	438	341	521	361	418	427
Capana02g003676	blue	2113.43385967865	2105.51366368971	7.92019598894603	2097.59346770076	28	43	16	27	38	33	58	73	59	1401	1666	1296	62	36	24	72	63	97
Capana02g003677	blue	1245.98938867908	1210.25723328303	35.7321553960558	1174.52507788697	1559	1731	1973	1242	1335	1466	1161	1237	1210	2073	2370	2082	1150	1125	1111	1148	1249	1182
Capana02g003680	blue	813.249165731167	773.054598527206	40.1945672039609	732.860031323245	384	415	440	264	321	320	335	364	329	455	445	487	319	297	292	314	288	345
Capana02g003686	blue	1126.52881089104	1119.54127530091	6.98753559012948	1112.55373971078	1569	1553	1749	1653	1558	1581	1464	1474	1541	1945	2088	1986	1580	1484	1289	1542	1536	1442
Capana02g003690	blue	1095.5363041934	1086.21030356242	9.32600063097789	1076.88430293144	723	951	1001	862	855	887	962	883	960	1379	1352	1394	921	943	771	982	1039	910
Capana02g003696	blue	1806.82449932903	1792.26257127216	14.5619280568776	1777.70064321528	2628	2461	2409	2224	2246	2223	2961	3771	2561	7480	7802	6901	2373	2246	2047	2630	3106	3094
Capana02g003697	blue	837.431122959621	829.695018330852	7.73610462876854	821.958913702084	365	132	154	179	169	206	302	315	228	862	1320	1052	801	473	408	567	279	356
Capana02g003701	blue	1839.76259898691	1826.0794326045	13.6831663824078	1812.39626622209	2039	1685	1684	1901	1913	1923	2131	2190	2028	4696	4908	4605	2285	1919	1958	1882	2321	2492
Capana02g003710	blue	50.9603556544562	32.4698707625994	18.4904848918568	13.9793858707426	2050	2027	2354	1436	1425	1590	619	471	807	2204	2901	2219	2898	2684	2661	3026	671	1167
Capana03g000001	blue	1470.47202795933	1464.94084380475	5.53118415458562	1459.40965965016	339	357	309	350	401	329	343	348	291	543	570	589	313	328	380	330	370	290
Capana03g000002	blue	1988.98336128518	1983.23796396493	5.74539732024959	1977.49256664468	241	219	211	238	255	276	202	208	189	4695	7944	4744	218	225	218	192	213	219
Capana03g000004	blue	398.850268928329	328.341072853601	70.509196074728	257.831876778873	371	337	380	463	488	470	556	540	536	602	740	572	474	460	435	514	570	493
Capana03g000005	blue	1964.88590174756	1959.09581003179	5.79009171576945	1953.30571831602	256	222	262	204	201	223	228	254	264	1127	1783	1617	218	231	222	277	234	223
Capana03g000018	blue	1782.61434043842	1778.62	3.99171404241974	1774.63091235358	190	184	170	210	181	214	154	122	125	420	526	389	137	131	171	133	129	128
Capana03g000020	blue	2130.59796802732	2124.07295873065	6.52500929666758	2117.54794943398	1043	922	882	682	675	692	833	824	726	2097	2509	2254	673	666	766	741	836	823
Capana03g000026	blue	1744.84078500609	1736.83225783739	8.00852716869645	1728.8237306687	32	74	52	117	95	96	178	188	114	4338	3318	4320	128	115	73	185	191	209
Capana03g000031	blue	109.38884290095	104.057812715642	5.33103018530801	98.7267825303337	630	781	716	559	630	621	648	663	882	982	940	880	861	844	512	834	690	864
Capana03g000035	blue	106.648296618579	102.481966917141	4.16632970143766	98.3156372157036	28	28	29	23	36	41	33	38	24	34	54	74	47	36	54	34	41	25
Capana03g000047	blue	1754.78119907968	1750.35255142272	4.42864765695322	1745.92390376577	2880	3426	3085	2377	2434	2353	2513	2562	2310	8433	13937	7528	2385	2390	2359	2149	2522	2123
Capana03g000050	blue	862.463520097395	768.140081430407	94.3234386669878	673.816642763419	906	793	942	652	685	662	748	729	703	905	953	880	636	656	625	718	713	660
Capana03g000051	blue	1100.01632243175	1094.15427443167	5.86204800007727	1088.29222643159	746	715	664	604	566	620	672	690	508	825	1161	942	655	546	738	592	617	528
Capana03g000055	blue	175.526029575682	156.044391174642	19.4816384010396	136.562752773603	253	327	412	367	424	393	161	102	148	490	397	442	258	298	343	179	146	166
Capana03g000064	blue	1301.81048519267	1281.89667003612	19.9138151565419	1261.98285487958	576	306	390	272	263	304	250	231	236	582	810	572	246	267	379	284	226	241
Capana03g000067	blue	2033.70563167508	2024.87954704253	8.82608463254428	2016.05346240999	711	473	606	476	563	562	672	568	564	1897	2123	1755	680	544	763	624	700	587
Capana03g000068	blue	816.530951813487	535.867274779836	280.66367703365	255.203597746186	2710	3535	2914	1203	1179	1029	1024	1124	1162	2211	3104	1566	910	877	987	1428	1061	1264
Capana03g000070	blue	738.987725910229	618.570090577279	120.417635332949	498.15245524433	1375	1580	1585	1238	1222	1177	895	950	833	1631	1399	1575	1101	989	972	984	952	954
Capana03g000091	blue	1563.77262137378	1537.84762382459	25.9249975491907	1511.92262627539	47	52	43	0	0	0	0	0	0	73	121	82	0	0	0	2	0	0
Capana03g000096	blue	1836.83965206141	1830.68923560633	6.15041645508086	1824.53881915125	1	1	0	34	28	12	52	89	77	1672	3098	1579	66	44	55	45	58	49
Capana03g000098	blue	1391.4015309655	1011.96269109055	379.438839874952	632.524	4395	4207	4481	990	1121	1058	843	665	818	3466	3857	3243	916	1061	1271	929	780	788
Capana03g000100	blue	1308.4009983793	756.194106903891	552.206891475412	203.987215428479	489	598	508	88	88	107	39	43	62	352	275	314	73	67	80	60	34	37
Capana03g000103	blue	1051.59756929891	731.316129694392	320.281439604521	411.034690089871	1990	3436	2548	394	392	357	322	315	305	1732	2234	1777	380	337	194	284	195	185
Capana03g000107	blue	1185.26631550566	1172.15106533717	13.1152501684842	1159.03581516869	2313	1440	1381	1027	1014	975	1370	1505	1207	2998	2789	2848	1311	1189	1984	1257	1467	1465
Capana03g000111	blue	1116.44532333679	866.463773018447	249.981550318347	616.482222700099	489	684	623	234	240	241	206	231	229	494	546	568	192	239	202	209	234	217
Capana03g000113	blue	1651.84843557028	1646.36165751696	5.48677805331863	1640.87487946364	335	185	209	208	223	210	256	199	189	481	649	522	267	260	280	186	206	262
Capana03g000125	blue	613.631845814283	560.818268338249	52.8135774760345	508.004690862214	1159	841	807	588	553	556	689	846	734	1138	1150	875	556	526	745	629	688	704
Capana03g000128	blue	1320.88058195475	1300.33163981331	20.5489421414459	1279.78269767186	904	955	1113	1210	1294	1326	1316	1395	1312	2121	2229	2274	1295	1223	1111	1361	1367	1222
Capana03g000130	blue	335.223992047346	322.901075495059	12.3229165522868	310.578158942772	542	809	789	640	712	714	750	833	705	900	989	1033	660	713	533	720	845	854
Capana03g000135	blue	1290.32035839556	1282.86267575621	7.4576826393486	1275.40499311686	33	166	44	6	19	20	2	2	0	270	290	163	2	3	15	2	2	0
Capana03g000136	blue	1168.66970309714	895.436546723115	273.233156374023	622.203390349092	4882	5456	5743	834	759	822	904	888	932	4247	5794	3329	812	780	703	955	956	824
Capana03g000137	blue	475.014124302215	433.683479106847	41.3306451953678	392.352833911479	1276	1437	1396	1100	1176	1201	1133	1081	1088	1254	1687	1359	1190	1120	935	1164	1177	1083
Capana03g000138	blue	1337.60437992495	1330.1194856017	7.48489432324868	1322.63459127846	70	51	37	10	24	21	18	23	21	154	116	110	38	32	53	32	41	31
Capana03g000141	blue	357.628810068801	320.255024113476	37.3737859553249	282.881238158151	193	148	142	88	115	129	104	104	78	222	221	98	100	80	152	52	92	92
Capana03g000142	blue	1861.80291118331	1851.29140800875	10.5115031745595	1840.7799048342	380	330	349	467	471	404	410	517	475	1162	1515	1111	420	446	427	505	461	459
Capana03g000147	blue	793.891036821537	494.284098308081	299.606938513455	194.677159794626	1544	783	949	496	532	540	548	556	483	936	1088	872	510	540	880	504	554	501
Capana03g000150	blue	209.128752521088	200.248252690832	8.8804998302559	191.367752860577	178	55	79	23	65	66	57	177	128	314	331	43	61	105	131	105	143	84
Capana03g000151	blue	1471.0032093806	1409.95647594154	61.0467334390635	1348.90974250248	2124	1997	1841	976	939	965	759	747	771	2400	2803	2575	911	889	856	798	772	807
Capana03g000152	blue	2021.77	2016.36868045951	5.4051538784845	2010.96352658103	37	137	74	22	25	26	17	12	18	2246	4003	2762	33	46	34	46	19	20
Capana03g000153	blue	2032.7758428664	2026.6916510311	6.0841918353035	2020.6074591958	784	514	512	594	567	572	509	465	384	3221	3163	3292	519	515	707	498	507	422
Capana03g000164	blue	1709.86091048377	1700.92406078065	8.93684970312188	1691.98721107752	869	597	669	529	538	490	667	727	644	1181	1372	1242	614	599	650	672	702	580
Capana03g000168	blue	209.942710072697	179.722078036791	30.2206320359065	149.501446000884	292	359	417	417	421	455	436	443	427	551	486	533	420	415	367	427	462	500
Capana03g000173	blue	1161.68805044308	669.768883232241	491.919167210837	177.849716021404	1750	815	903	54	93	107	110	89	79	846	776	674	69	93	141	86	104	97
Capana03g000179	blue	696.305161849568	629.203971121273	67.1011907282949	562.102780392978	442	400	333	283	278	326	279	270	274	361	453	434	323	299	340	294	319	289
Capana03g000180	blue	1162.25566051647	631.118090520547	531.137569995921	99.9805205246259	17301	22403	31247	1062	1016	1021	876	846	771	12880	10886	12813	1006	1174	991	1083	916	830
Capana03g000185	blue	94.3767147767363	72.6078443339437	21.7688704427927	50.838973891151	214	135	129	143	117	109	148	144	116	231	147	137	145	120	152	120	155	136
Capana03g000191	blue	438.772274903975	426.540286582945	12.2319883210297	414.308298261916	87	90	72	167	177	172	146	125	122	207	273	223	147	181	166	135	116	141
Capana03g000197	blue	1347.34618336098	1327.54777226662	19.7984110943582	1307.74936117226	718	889	786	573	516	544	464	451	443	1250	1103	1319	418	442	350	431	425	448
Capana03g000200	blue	65.3243718008901	44.9388840473105	20.3854877535796	24.5533962937308	214	362	307	388	398	394	361	381	352	363	396	453	338	340	235	356	354	321
Capana03g000206	blue	1826.22474660003	1813.75482411945	12.4699224805761	1801.28490163888	9	33	12	151	176	176	279	267	257	1416	2090	1442	240	219	146	347	298	281
Capana03g000211	blue	1608.62877542305	1590.74568661982	17.8830888032285	1572.86259781659	1133	670	724	401	484	512	425	409	396	1438	1465	1520	362	411	629	415	433	394
Capana03g000212	blue	732.572669652241	702.93825217496	29.6344174772815	673.303834697678	542	505	533	352	341	390	298	279	339	615	658	615	481	463	486	397	297	415
Capana03g000214	blue	1804.99843877955	1800.01217117671	4.98626760284014	1795.02590357387	151	118	125	135	130	112	102	109	97	369	328	290	104	114	108	108	100	95
Capana03g000216	blue	1414.41919168594	1396.41392175377	18.0052699321714	1378.40865182159	169	176	169	172	176	144	194	239	206	382	398	345	151	166	134	206	214	208
Capana03g000227	blue	144.277858585181	90.6058421908202	53.6720163943605	36.9338257964597	1150	1144	1051	536	677	759	408	306	382	1094	920	1056	814	965	1285	975	710	735
Capana03g000245	blue	2156.72644208931	2151.81410190929	4.91234018002342	2146.90176172927	2200	1689	1985	1034	1046	1015	736	611	680	9340	13195	9561	944	895	1141	812	728	732
Capana03g000252	blue	1438.23529591578	1433.55010734677	4.6851885690171	1428.86491877775	59	101	64	53	46	56	36	26	57	257	187	204	64	34	43	51	27	39
Capana03g000253	blue	1084.04669467026	1049.02931962153	35.0173750487227	1014.01194457281	2259	8752	8201	190	192	202	241	302	234	11294	9608	13346	116	193	131	164	211	237
Capana03g000262	blue	1796.11879950878	1788.89704541735	7.22175409143097	1781.67529132592	64	57	85	146	148	171	86	70	99	1662	1328	1349	90	129	131	113	86	82
Capana03g000266	blue	192.512021185485	171.424990438599	21.087030746886	150.337959691713	0	2	0	9	6	3	8	20	11	64	70	75	21	51	78	56	11	47
Capana03g000276	blue	1797.82253796932	1791.22293198645	6.59960598287785	1784.62332600357	642	582	597	550	564	597	610	628	621	879	903	912	584	561	536	588	570	545
Capana03g000277	blue	1586.78454773071	1576.58895813694	10.1955895937615	1566.39336854318	755	406	455	403	435	399	371	414	311	958	1088	966	268	266	434	283	303	327
Capana03g000278	blue	810.876603956202	802.860054837361	8.01654911884043	794.843505718521	385	224	185	206	213	187	266	154	198	525	548	470	346	262	406	269	262	222
Capana03g000281	blue	764.389850182122	442.354445056365	322.035405125757	120.319039930607	716	487	622	202	311	289	183	209	141	487	418	512	216	192	517	291	246	189
Capana03g000282	blue	1169.08730586953	1157.55525338276	11.5320524867661	1146.02	705	1062	984	949	958	988	1057	1171	978	1623	1858	2031	898	924	682	1031	1177	1068
Capana03g000287	blue	299.241325109125	273.361844166678	25.8794809424471	247.482363224231	1041	639	734	758	720	746	872	814	802	1097	1130	1023	861	818	1152	798	870	897
Capana03g000289	blue	1391.97123065654	1387.1144388722	4.85679178434066	1382.25764708786	22	21	31	40	29	50	59	45	53	1702	3436	1017	40	47	49	55	61	55
Capana03g000294	blue	1265.93763782278	765.82725267272	500.110385150057	265.716867522663	1658	1561	1670	687	754	729	811	810	739	1268	1280	1250	677	765	644	909	791	810
Capana03g000296	blue	1046.87587187681	816.272393269933	230.603478606873	585.66891466306	180	185	131	66	56	55	46	61	37	124	145	175	42	49	44	29	35	33
Capana03g000300	blue	584.87523266636	579.300894593234	5.57433807312532	573.726556520109	152	177	150	92	88	121	130	226	116	302	219	424	127	80	91	97	121	152
Capana03g000301	blue	692.648328100849	327.071456585635	365.576871515214	-38.5054	716	677	720	436	442	398	509	529	504	580	575	533	400	440	379	471	538	488
Capana03g000304	blue	207.897331478577	175.019278362119	32.8780531164578	142.141225245661	7	6	0	9	18	5	19	16	22	24	30	26	12	23	9	17	13	20
Capana03g000310	blue	1364.16783220909	866.376550407564	497.791281801529	368.585268606035	2604	1775	1947	70	58	70	55	43	64	1658	1258	1298	150	107	79	117	30	63
Capana03g000317	blue	1127.14359013104	1117.59309754772	9.55049258332224	1108.0426049644	61	25	48	19	11	7	34	30	42	99	92	84	33	9	20	20	27	35
Capana03g000318	blue	1233.0374842437	793.408216789961	439.629267453737	353.778949336224	294	259	283	13	16	16	41	38	37	249	163	153	25	22	23	49	23	34
Capana03g000323	blue	73.1066083538483	60.8009609708377	12.3056473830106	48.4953135878271	13	8	11	13	11	18	12	7	10	18	24	18	11	15	30	9	16	3
Capana03g000328	blue	1278.88081807679	1271.23613602577	7.64468205102207	1263.59145397475	39	65	27	0	0	0	29	59	14	148	167	92	8	5	2	10	28	17
Capana03g000335	blue	2033.14415186461	2026.25896512784	6.88518673676708	2019.37377839108	9	4	2	18	17	11	41	29	31	821	1297	822	34	32	45	36	29	33
Capana03g000340	blue	1592.27493838552	1587.37748709437	4.8974512911484	1582.48003580322	216	395	176	51	45	54	208	72	313	775	1187	825	217	145	67	213	162	207
Capana03g000344	blue	1392.67641712732	1388.18393077941	4.49248634790638	1383.69144443151	109	176	81	102	100	97	89	125	88	1380	2458	848	363	246	145	253	72	90
Capana03g000348	blue	1327.14216017864	787.167695688469	539.974464490168	247.193231198301	180	228	204	6	5	7	4	9	1	115	107	121	9	5	10	3	6	5
Capana03g000350	blue	1230.96793950456	987.216431067473	243.75150843709	743.464922630383	411	390	414	77	91	81	120	85	84	390	385	345	106	112	179	160	117	117
Capana03g000352	blue	1548.0255646432	1543.19921932325	4.82634531994427	1538.37287400331	19	42	13	7	13	8	12	15	22	77	101	62	15	4	8	20	9	6
Capana03g000354	blue	2052.49495581403	2046.63583518219	5.85912063183628	2040.77671455035	2067	1253	1349	1170	1107	1147	1126	1084	1044	3859	4505	3717	1126	1063	1631	1019	1031	1003
Capana03g000364	blue	55.0545108870451	31.4478698116231	23.6066410754221	7.84122873620099	60	0	0	0	0	0	20	7	18	81	7	0	0	0	69	0	0	0
Capana03g000370	blue	1258.03963716073	1238.62959993805	19.4100372226806	1219.21956271537	43	53	27	110	127	135	161	139	102	361	350	429	126	94	121	138	108	127
Capana03g000373	blue	278.489555266082	253.156973193758	25.3325820723239	227.824391121434	676	1176	1170	1136	1204	1140	1344	1476	1279	1634	1654	1877	1166	1140	648	1340	1395	1332
Capana03g000376	blue	160.098010542531	129.230797648943	30.8672128935875	98.3635847553554	148	101	137	166	171	162	201	172	205	247	277	273	269	212	195	227	184	268
Capana03g000383	blue	1030.49173836077	1012.57572537562	17.9160129851483	994.659712390474	1022	893	968	956	831	903	551	544	638	1301	1370	1291	747	709	665	614	572	582
Capana03g000388	blue	1076.36593269192	766.429564186146	309.936368505775	456.493195680371	168	167	100	1	3	4	10	10	7	113	132	78	3	4	3	11	17	17
Capana03g000396	blue	2143.23964562212	2137.78828542461	5.4513601975159	2132.33692522709	128	126	110	66	70	77	66	81	69	538	724	651	75	86	87	82	88	78
Capana03g000398	blue	1456.14543604347	1449.41953233498	6.72590370849298	1442.69362862648	227	178	217	132	117	119	142	176	146	543	383	439	131	125	130	151	127	150
Capana03g000399	blue	1233.34707035498	1105.6716549116	127.675415443374	977.996239468231	365	236	260	52	68	68	79	83	41	350	319	329	50	40	47	77	56	88
Capana03g000401	blue	1400.93403328272	683.144097631587	717.789935651135	-34.6458	427	342	329	54	44	54	33	49	76	224	196	164	56	51	74	61	49	45
Capana03g000402	blue	950.685167625331	920.422027933322	30.263139692009	890.158888241313	313	447	492	293	349	311	260	303	277	552	502	592	244	284	257	288	263	288
Capana03g000410	blue	203.921636170083	157.281313980594	46.6403221894884	110.640991791106	611	493	479	426	406	374	469	479	393	525	541	565	437	458	585	428	460	520
Capana03g000411	blue	597.457508707573	589.712165564963	7.74534314260995	581.966822422353	287	287	275	504	425	428	360	298	348	633	753	542	494	419	424	436	378	357
Capana03g000414	blue	940.942222578317	934.754967934628	6.1872546436889	928.567713290939	63	66	50	475	449	455	316	391	315	1484	2994	783	307	246	275	255	286	381
Capana03g000421	blue	1253.54587177447	743.019656760928	510.526215013545	232.493441747383	5414	6197	7479	2063	2003	1991	1740	1849	1929	4610	4042	4568	1841	2059	1973	1945	1948	1813
Capana03g000424	blue	1380.60695679003	626.227328920919	754.379627869108	-128.152	1614	1794	1668	11	15	8	17	26	22	721	568	664	12	16	22	22	27	32
Capana03g000427	blue	1202.85999287911	730.672266974138	472.187725904971	258.484541069167	563	317	353	83	111	116	118	116	115	328	304	295	93	86	152	85	97	106
Capana03g000428	blue	855.860077077075	800.59658109671	55.263495980365	745.333085116345	87	120	94	217	243	193	288	356	261	503	614	453	238	245	204	263	317	258
Capana03g000432	blue	1350.55532176087	1334.49621300281	16.0591087580585	1318.43710424475	179	221	188	305	302	334	298	314	251	576	619	614	263	324	258	266	300	318
Capana03g000434	blue	945.608912929635	923.933139803669	21.6757731259662	902.257366677703	80	58	68	41	44	59	56	45	51	76	100	93	37	43	49	56	35	53
Capana03g000437	blue	101.87308855644	85.5608746731978	16.3122138832424	69.2486607899554	442	342	306	291	276	275	321	382	252	365	548	261	306	307	441	278	320	306
Capana03g000439	blue	1985.76884871967	1979.19432193333	6.57452678633217	1972.62	0	3	0	3	0	1	24	13	9	8247	9216	10434	4	2	0	4	11	18
Capana03g000443	blue	2086.00823557697	2077.19626551459	8.81197006238381	2068.38429545221	200	177	189	74	95	67	215	443	223	2771	3300	2993	88	108	131	184	272	391
Capana03g000453	blue	630.010006551031	608.236980987315	21.7730255637167	586.463955423598	359	379	362	366	386	383	513	438	450	792	965	640	515	531	655	423	529	630
Capana03g000454	blue	1280.33090921139	1273.42066964177	6.91023956962795	1266.51043007214	90	102	129	91	106	82	152	82	146	294	431	248	148	122	97	150	116	158
Capana03g000458	blue	529.605776609014	492.473875619802	37.1319009892121	455.34197463059	305	213	257	259	257	202	323	346	271	461	502	382	282	294	373	377	322	335
Capana03g000462	blue	114.335305585078	108.897350428541	5.43795515653662	103.459395272004	13	23	19	12	13	9	26	44	28	31	163	18	39	25	17	71	31	59
Capana03g000464	blue	1748.20859214703	1740.74990124454	7.45869090248198	1733.29121034206	1453	1430	1409	1259	1314	1324	1332	1452	1292	1989	2108	2008	1146	1184	1359	1233	1451	1323
Capana03g000467	blue	420.896347104531	416.994503087889	3.90184401664203	413.092659071246	48	60	55	32	25	28	48	34	32	55	134	68	33	43	33	74	42	34
Capana03g000473	blue	236.614872337532	226.864440142806	9.75043219472676	217.114007948079	69	101	55	44	28	56	51	53	75	101	88	102	80	47	20	59	32	35
Capana03g000474	blue	1491.08579270118	1471.85694718275	19.2288455184264	1452.62810166433	53	54	33	51	59	49	95	120	90	363	323	387	68	59	51	92	121	136
Capana03g000487	blue	1219.36	1188.01824463501	31.3432937649873	1156.67495087003	2125	1591	1690	982	1036	1012	1137	1501	1212	2413	2709	2225	863	769	977	816	922	997
Capana03g000494	blue	889.516782129538	879.636666367864	9.88011576167378	869.75655060619	120	85	112	78	81	94	98	136	97	146	204	154	96	77	102	82	116	108
Capana03g000497	blue	137.463226355113	129.100523415107	8.36270294000551	120.737820475102	682	700	690	884	888	934	550	379	838	1036	1002	1008	899	769	714	715	533	739
Capana03g000501	blue	2004.83068153915	1998.3314537655	6.49922777364986	1991.83222599185	1	9	2	10	8	6	22	20	20	20317	23770	26131	11	15	41	33	23	19
Capana03g000510	blue	803.296654045294	756.261235189608	47.0354188556857	709.225816333922	1	3	4	69	52	67	311	254	224	729	511	495	102	97	48	200	207	194
Capana03g000516	blue	938.709090450876	481.38341182227	457.325678628606	24.0577331936636	39	55	54	19	19	21	15	10	5	23	26	39	8	10	9	12	7	9
Capana03g000522	blue	128.511808940235	126.624268825797	1.88754011443804	124.736728711359	51	68	11	83	74	63	44	48	64	114	125	73	13	65	11	78	0	64
Capana03g000536	blue	1492.21631810349	1486.94921765534	5.26710044815468	1481.68211720718	2943	2102	2705	2346	2718	2826	1155	944	1345	6598	6036	7243	1635	1557	1636	1268	1198	1241
Capana03g000540	blue	157.411297282224	151.53562117819	5.8756761040334	145.659945074157	162	170	206	208	207	203	197	292	156	242	295	325	80	90	55	178	178	196
Capana03g000545	blue	1997.03208389955	1990.32703821265	6.70504568689944	1983.62199252575	141	102	131	47	42	58	52	52	58	332	403	409	31	35	41	44	52	48
Capana03g000547	blue	1004.02148116791	524.622754060824	479.398727107084	45.2240269537405	2772	1737	1956	788	678	589	425	345	410	1302	1958	1039	827	754	1028	775	344	570
Capana03g000554	blue	2068.42830342786	2061.84193172201	6.58637170584734	2055.25556001616	135	131	134	126	130	138	137	137	103	670	768	783	98	114	113	108	137	122
Capana03g000563	blue	265.994168896387	199.120842154247	66.8733267421401	132.247515412107	86	106	105	97	131	123	242	209	204	293	217	295	117	106	101	139	223	227
Capana03g000566	blue	390.404098599706	380.193975658077	10.2101229416295	369.983852716447	38	30	12	14	22	25	18	24	19	53	60	42	19	11	59	15	22	12
Capana03g000568	blue	1096.20008879565	1081.67461067586	14.5254781197943	1067.14913255606	1506	1133	1077	1037	1004	963	1076	1194	1001	1733	1727	1624	910	949	1381	974	1084	1079
Capana03g000569	blue	2103.81079522009	2096.46461866005	7.3461765600423	2089.12	13	5	3	16	15	22	38	65	10	1605	2000	1855	12	21	24	39	37	78
Capana03g000573	blue	1130.88289752148	1125.16185986669	5.72103765479255	1119.44082221189	151	169	138	97	124	109	102	84	102	293	235	271	151	138	158	120	96	78
Capana03g000574	blue	34.9488472392726	21.4731409110596	13.4757063282129	7.99743458284667	28	50	39	46	48	46	39	33	45	47	46	53	40	50	31	50	39	40
Capana03g000583	blue	94.0160434074947	87.3294947851126	6.68654862238205	80.6429461627306	426	590	570	599	642	569	599	591	612	700	591	744	506	532	474	571	603	466
Capana03g000589	blue	181.762398664998	156.620216395543	25.1421822694553	131.478034126087	338	281	266	342	292	362	384	348	303	365	410	394	303	332	341	343	358	325
Capana03g000598	blue	1899.36722106355	1893.27823037935	6.08899068419601	1887.18923969516	5079	6288	6206	4540	4946	5094	2945	3582	3609	12188	15990	12932	3317	3376	3285	3036	3209	3441
Capana03g000601	blue	108.13043614186	101.008218516342	7.12221762551805	93.8860008908243	7796	7900	7645	5940	6532	6913	8248	9479	8807	8890	9191	8877	4594	5015	5930	5357	6898	5805
Capana03g000609	blue	969.235444158836	615.853022389524	353.382421769312	262.470600620211	1650	1023	1330	733	743	810	797	710	719	1164	1308	1069	805	773	994	686	776	758
Capana03g000612	blue	677.817656166644	633.774058118423	44.0435980482213	589.730460070202	131	102	129	212	182	155	258	275	214	352	546	356	238	206	290	218	286	254
Capana03g000618	blue	747.965876855241	741.981156565913	5.98472028932804	735.996436276585	83	58	69	51	69	45	68	59	43	97	118	140	48	55	95	48	66	74
Capana03g000627	blue	460.021776909764	266.642293162103	193.37948374766	73.2628094144434	250	267	273	213	211	223	182	179	182	214	233	234	130	183	181	125	148	174
Capana03g000630	blue	1200.42950611069	611.248301489917	589.181204620773	22.0670968691438	1294	1258	1436	454	414	437	394	619	424	944	793	790	322	370	385	418	431	575
Capana03g000634	blue	136.04126724513	83.8195	52.2217656041195	31.5977360368905	301	257	232	273	259	279	173	121	162	268	266	243	187	197	288	170	142	149
Capana03g000635	blue	1988.85869711406	1980.77263291972	8.08606419434091	1972.68656872538	54	86	87	128	115	111	133	143	121	753	1139	847	110	128	112	166	150	126
Capana03g000637	blue	1863.68337553403	1856.61154731645	7.0718282175776	1849.53971909887	1819	1390	1355	1353	1418	1470	1340	1558	1296	2986	3403	2829	1320	1469	1934	1347	1419	1409
Capana03g000642	blue	434.62442435074	431.666882526533	2.95754182420706	428.709340702326	35	39	33	29	42	45	31	28	33	40	72	45	29	28	28	35	36	28
Capana03g000644	blue	137.829162618459	130.484664648801	7.34449796965782	123.140166679143	670	724	826	704	747	709	765	761	752	822	744	1028	655	679	559	728	742	660
Capana03g000650	blue	410.974753277385	405.961	5.01358997608526	400.947573325215	279	202	215	110	153	165	136	89	322	778	1004	797	774	523	323	621	164	311
Capana03g000655	blue	206.052581601939	199.237409292415	6.81517230952397	192.422236982891	204	209	170	194	199	255	240	194	259	233	354	275	254	196	226	244	227	244
Capana03g000657	blue	1455.06797417318	1450.05249535271	5.01547882047635	1445.03701653223	253	194	281	293	268	304	249	252	258	437	608	613	226	222	225	254	261	283
Capana03g000658	blue	1158.60236889143	1059.15065782871	99.4517110627221	959.698946765983	773	728	749	381	331	347	187	218	232	896	1006	665	301	338	364	287	186	294
Capana03g000664	blue	60.7746725299285	45.7904224439667	14.9842500859619	30.8061723580048	231	523	453	543	463	479	489	415	575	540	601	703	579	578	312	548	488	595
Capana03g000672	blue	54.9903990050301	40.3940038110032	14.5963951940269	25.7976086169763	734	804	727	813	861	882	751	702	732	846	940	806	863	834	923	729	714	767
Capana03g000682	blue	2078.93913680895	2073.74750012331	5.19163668564306	2068.55586343766	133	111	139	117	106	115	110	108	103	394	528	461	140	135	135	126	103	108
Capana03g000684	blue	520.661282173418	471.445843366304	49.2154388071135	422.230404559191	491	574	613	663	724	710	807	865	788	1004	1262	1083	763	782	661	921	982	768
Capana03g000690	blue	738.601431963268	681.994831047782	56.6066009154863	625.388230132295	1128	753	851	607	651	592	811	690	603	949	1130	1027	619	627	799	685	787	611
Capana03g000691	blue	1768.19859828004	1756.03622780938	12.1623704706637	1743.87385733871	991	890	1000	614	503	573	600	542	530	1484	1892	1425	569	660	636	678	577	507
Capana03g000706	blue	170.210712084719	130.798998328426	39.411713756293	91.3872845721332	830	956	902	951	965	980	589	606	689	1063	953	859	685	765	633	604	608	655
Capana03g000714	blue	28.6928	18.4602800121261	10.2325243471939	8.22775566493225	7	31	23	9	15	23	24	41	20	49	24	28	29	27	17	25	36	20
Capana03g000734	blue	2109.52990760411	2103.75090971171	5.77899789239609	2097.97191181932	1007	1142	1125	790	854	851	784	937	753	2953	3604	3399	739	874	881	910	1017	919
Capana03g000738	blue	1759.58325730645	1753.66562827526	5.9176290311832	1747.74799924408	6	10	13	53	48	57	32	29	51	529	958	475	43	50	47	43	37	40
Capana03g000751	blue	146.98071149995	101.991715508744	44.9889959912065	57.0027195175373	495	323	391	394	384	382	493	535	412	545	486	498	346	403	476	400	429	475
Capana03g000754	blue	1592.31382324434	1586.01621072144	6.29761252290427	1579.71859819853	333	526	492	374	399	386	348	358	340	720	1044	967	323	368	251	366	346	362
Capana03g000758	blue	195.204434881344	181.334123084891	13.8703117964524	167.463811288439	421	368	451	356	347	413	426	440	365	506	523	498	390	434	565	413	419	371
Capana03g000759	blue	1868.97204506613	1861.8363585611	7.13568650503157	1854.70067205607	1671	1738	1610	1228	1276	1259	1169	1288	1274	2955	3291	3401	1078	1154	954	984	1127	1051
Capana03g000790	blue	1124.34547229826	1116.56441162712	7.78106067113868	1108.78335095598	882	888	729	1334	1414	1527	1018	1010	903	2281	2334	2336	992	919	1072	858	1103	1243
Capana03g000801	blue	83.4695436455832	43.0418919394927	40.4276517060904	2.61424023340233	227	193	189	436	415	503	307	308	288	405	414	420	339	328	400	276	277	258
Capana03g000803	blue	1246.88512001125	1184.24774811607	62.6373718951786	1121.61037622089	973	1152	1380	472	493	455	575	576	479	1397	1502	1508	458	468	483	551	540	536
Capana03g000813	blue	1649.59739708607	1636.24660293437	13.3507941517078	1622.89580878266	1733	1261	1390	1158	1119	1176	919	875	900	2263	2626	2144	974	898	1024	812	802	842
Capana03g000814	blue	2130.44987607382	2124.99662395525	5.45325211857016	2119.54337183668	232	342	191	13	17	18	4	0	11	1256	1548	1264	30	52	52	32	6	27
Capana03g000816	blue	1672.38199309864	1654.85073097871	17.5312621199319	1637.31946885877	216	159	147	197	168	173	248	247	193	427	513	448	202	205	259	189	222	199
Capana03g000848	blue	809.291022347803	797.496770418054	11.794251929749	785.702518488305	1295	1414	1509	1019	1020	1057	852	742	1018	1689	2342	1591	1387	1267	1089	1099	768	1087
Capana03g000849	blue	1306.23426972667	1008.48223991248	297.752029814194	710.730210098282	296	266	335	87	74	86	51	57	63	275	270	240	55	56	49	62	59	62
Capana03g000852	blue	1240.45977467765	1228.85456365895	11.6052110187013	1217.24935264025	273	116	121	152	145	133	165	189	173	391	462	304	182	130	219	168	178	191
Capana03g000854	blue	455.663851426582	445.382682637907	10.2811687886759	435.101513849231	346	827	829	757	726	756	672	663	790	1078	1173	1079	732	729	386	729	715	739
Capana03g000865	blue	304.896211213262	286.734859290233	18.1613519230294	268.573507367204	299	107	162	159	140	134	183	206	171	211	321	287	119	155	268	161	159	134
Capana03g000870	blue	1864.62380823306	1859.18816662098	5.43564161208133	1853.7525250089	45	81	73	52	43	48	33	44	49	1978	3430	1681	35	48	41	44	39	33
Capana03g000874	blue	98.3389332751643	93.1250062304436	5.21392704472072	87.9110791857229	348	253	246	300	323	308	265	194	313	331	347	386	288	312	353	265	242	280
Capana03g000877	blue	1242.42607646853	1237.79706416312	4.62901230541343	1233.1680518577	272	309	292	413	379	389	307	254	368	598	767	706	434	393	286	316	315	355
Capana03g000878	blue	2048.46011050775	2042.64114610758	5.81896440017226	2036.82218170741	2353	1944	2097	1782	1678	1720	1758	1764	1583	6122	6133	6598	1656	1536	1824	1501	1783	1678
Capana03g000879	blue	569.329772416514	566.490135016633	2.83963739988144	563.650497616752	309	598	272	319	401	393	325	376	433	601	956	594	477	481	403	456	417	399
Capana03g000881	blue	120.854643426729	108.289654372415	12.5649890543135	95.7246653181018	12	5	4	7	7	13	10	32	6	40	61	0	4	13	21	5	23	34
Capana03g000886	blue	50.4261837198521	43.4723084681945	6.95387525165758	36.5184332165369	81	77	70	57	76	75	66	75	68	117	79	51	49	58	76	37	58	41
Capana03g000897	blue	1094.03884271992	1083.05760859723	10.9812341226868	1072.07637447455	218	249	247	142	157	193	206	206	164	330	359	340	172	153	111	168	207	218
Capana03g000910	blue	1221.36168022562	1114.82926938627	106.532410839346	1008.29685854693	667	905	568	29	34	23	13	8	12	802	870	884	24	21	28	16	16	16
Capana03g000912	blue	508.330359816878	504.269369135085	4.0609906817927	500.208378453292	16	11	26	7	8	7	9	8	27	90	136	43	70	24	14	55	21	28
Capana03g000914	blue	950.729980747434	909.979439607111	40.7505411403226	869.228898466789	649	1281	1137	1473	1508	1376	2693	2166	2271	3886	4523	4262	1949	1662	1280	1926	2471	2392
Capana03g000915	blue	571.671986994388	556.910191866749	14.7617951276389	542.14839673911	237	511	602	444	474	438	687	867	623	841	1491	917	468	429	337	557	691	517
Capana03g000933	blue	962.310090242548	876.496376250405	85.8137139921438	790.682662258261	698	567	572	445	484	465	377	416	404	696	680	662	378	374	542	363	340	386
Capana03g000943	blue	1073.65799445421	829.361468787037	244.296525667173	585.064943119864	171	204	301	2	3	11	8	6	4	235	177	157	0	2	5	2	9	7
Capana03g000945	blue	1195.54550815549	1093.00256947047	102.542938685019	990.459630785451	387	263	350	163	175	174	174	179	158	389	431	322	140	156	198	131	173	145
Capana03g000947	blue	960.801424107338	907.914553038674	52.8868710686639	855.02768197001	1005	929	809	598	510	562	678	556	614	881	1072	1225	630	586	612	502	590	563
Capana03g000950	blue	515.969650721368	461.270078436117	54.6995722852508	406.570506150866	447	357	361	446	447	407	495	506	461	554	671	595	492	429	511	454	518	535
Capana03g000955	blue	1243.32913786675	1146.52688608774	96.8022517790087	1049.72463430874	52	30	46	2	3	0	1	0	1	60	55	50	7	9	2	12	2	1
Capana03g000957	blue	1267.36157802868	1234.58788307477	32.7736949539114	1201.81418812086	226	151	184	100	136	118	134	104	132	273	253	236	115	107	135	104	97	110
Capana03g000959	blue	732.175688687237	687.810133125311	44.3655555619262	643.444577563385	4	34	25	330	303	283	448	581	513	907	1081	1170	520	445	208	462	435	504
Capana03g000963	blue	36.7757827503455	20.6372819644005	16.138500785945	4.49878117845554	0	0	0	0	0	5	6	7	15	0	71	0	0	0	76	27	13	0
Capana03g000968	blue	471.011665643001	248.466343162787	222.545322480215	25.9210206825721	258	347	366	273	266	255	185	136	171	277	255	284	195	205	171	192	174	189
Capana03g000969	blue	669.978356472277	309.492500145051	360.485856327227	-50.9934	222	170	158	34	59	59	107	114	66	93	127	142	63	45	70	75	80	90
Capana03g000985	blue	122.122336872524	85.4713909078921	36.6509459646316	48.8204449432605	929	547	668	610	581	582	856	921	626	804	942	880	593	583	1017	652	741	775
Capana03g000986	blue	1780.35885531765	1774.55904433769	5.79981097995574	1768.75923335774	8	3	6	5	5	1	2	0	7	189	277	135	20	14	2	38	2	6
Capana03g000990	blue	2066.64	2060.03604720875	6.60078204125512	2053.43526516749	1	2	2	6	3	3	32	33	12	1614	2502	1603	2	5	3	12	23	36
Capana03g001003	blue	1412.25719842601	774.016678374084	638.24052005193	135.776158322153	109	93	88	6	3	5	1	3	2	55	41	59	1	5	4	5	0	2
Capana03g001004	blue	2014.20752150569	2007.49	6.71358695668505	2000.78034759232	284	159	190	40	45	59	66	57	48	720	751	786	41	59	73	44	51	60
Capana03g001022	blue	1006.47970660196	479.30587444331	527.17383215865	-47.868	4663	3555	3688	2695	2727	2804	2525	2504	2328	3512	2921	3409	2538	2387	2808	2492	2666	2686
Capana03g001023	blue	1012.61623829419	945.116509393284	67.4997289009019	877.616780492382	1656	1648	1911	1100	1124	1094	1036	1076	980	1943	1755	2240	1123	1244	1336	1064	1120	1015
Capana03g001024	blue	1420.97077742968	1394.31001194224	26.6607654874344	1367.64924645481	190	160	188	173	202	159	263	300	269	527	515	536	240	206	223	245	254	262
Capana03g001037	blue	1388.77722598521	1350.03701884958	38.7402071356235	1311.29681171396	385	296	363	183	220	167	95	101	130	519	511	515	159	174	182	104	93	113
Capana03g001045	blue	1674.67332659851	1669.48830392601	5.18502267250142	1664.30328125351	0	2	2	47	55	61	23	0	83	6750	12930	5246	162	118	44	80	13	64
Capana03g001051	blue	1276.64653344781	1062.11300789353	214.533525554275	847.579482339259	7249	8145	8475	417	413	373	353	362	361	7112	7129	8610	391	353	419	400	389	390
Capana03g001054	blue	1368.33404600554	880.321844191613	488.012201813929	392.309642377684	1138	977	1130	97	99	86	169	236	141	742	698	780	120	104	160	147	127	148
Capana03g001056	blue	121.305675241635	111.120529274387	10.185145967248	100.935383307139	147	205	166	753	796	908	334	305	437	1126	1240	1112	1346	1072	588	306	321	371
Capana03g001063	blue	1227.04517895603	817.560527042986	409.484651913041	408.075875129945	1418	1135	1081	42	38	31	50	51	45	843	1130	533	155	117	53	130	42	43
Capana03g001073	blue	1228.01474047074	1189.08094253351	38.9337979372351	1150.14714459627	168	141	190	90	82	95	91	93	96	246	220	192	90	77	81	106	90	90
Capana03g001085	blue	792.204599674823	375.54405044701	416.660549227813	-41.1165	169	82	92	49	43	53	51	51	49	91	90	78	55	47	54	46	64	51
Capana03g001096	blue	56.2939036400224	52.509477902104	3.7844257379184	48.7250521641856	143	158	156	178	185	182	146	167	155	247	176	168	163	185	140	150	178	155
Capana03g001103	blue	1652.93074266479	1638.40349710983	14.5272455549523	1623.87625155488	479	788	706	283	268	311	91	73	116	1249	1753	1328	167	215	120	120	75	134
Capana03g001105	blue	858.80894208268	827.800646614448	31.0082954682319	796.792351146216	49	73	46	201	199	210	194	239	194	376	533	350	158	188	175	183	202	196
Capana03g001109	blue	87.7137852549409	77.7052757037413	10.0085095511996	67.6967661525418	2922	2400	1917	3270	3167	3342	2750	2148	2687	3006	4175	3453	3179	3203	3787	2526	2744	2446
Capana03g001110	blue	266.896162452972	220.825055297485	46.0711071554867	174.753948141999	1785	1048	1267	1228	1344	1264	1153	1198	1081	1625	1465	1406	1112	1053	1404	1069	1146	1148
Capana03g001114	blue	62.7022458008594	53.2976275217501	9.40461827910926	43.8930092426408	551	593	567	539	488	533	483	632	536	563	597	603	511	472	437	515	542	583
Capana03g001128	blue	1462.59635699291	1433.53173471463	29.064622278285	1404.46711243634	4674	2710	3038	1775	1663	1719	2113	1919	1932	4924	5695	5002	2044	1864	2647	1923	1982	1922
Capana03g001138	blue	1852.68677004788	1848.42156187494	4.26520817294454	1844.15635370199	330	456	467	471	556	573	331	314	351	1680	2890	2190	491	473	341	390	303	385
Capana03g001140	blue	2071.0475443102	2062.84549745244	8.20204685775934	2054.64345059468	301	277	283	255	273	271	316	294	242	582	656	576	284	282	277	299	292	292
Capana03g001143	blue	128.515133058396	103.618331689405	24.8968013689907	78.7215303204141	333	391	295	507	494	431	215	249	293	488	442	453	250	259	234	210	172	199
Capana03g001150	blue	1729.84321499708	1724.03973531269	5.80347968438491	1718.23625562831	48	56	59	77	82	70	68	112	81	2744	4465	1844	81	84	31	67	84	83
Capana03g001153	blue	464.019592047674	429.811582222203	34.2080098254703	395.603572396733	38	30	24	115	111	114	129	117	109	246	246	267	126	134	229	126	110	139
Capana03g001155	blue	258.208406978801	245.293943820406	12.914463158395	232.379480662011	17	26	22	25	38	49	0	0	7	104	158	106	48	86	141	82	15	32
Capana03g001164	blue	838.335100307551	808.269537394322	30.0655629132291	778.203974481093	175	123	149	139	171	133	189	188	180	275	317	282	214	172	170	201	225	206
Capana03g001165	blue	190.767682515308	176.643895769595	14.1237867457125	162.520109023883	796	2217	2041	1837	1893	1963	1534	1616	1644	1954	2932	2391	1760	1943	1145	1831	1731	1653
Capana03g001172	blue	593.645116745202	586.328009780764	7.31710696443838	579.010902816325	200	135	148	196	168	166	88	126	115	323	251	229	76	95	145	61	84	102
Capana03g001174	blue	1116.4358127905	1109.9544732221	6.48133956839479	1103.47313365371	288	296	259	303	313	309	293	316	307	432	557	413	305	347	324	362	292	277
Capana03g001178	blue	1659.06870412715	1653.78806135197	5.28064277517387	1648.5074185768	120	116	111	88	101	89	103	84	101	157	211	181	95	97	97	113	96	82
Capana03g001182	blue	1468.70589020572	712.130582846964	756.575307358757	-44.4447	981	897	863	73	67	70	32	35	40	402	460	400	42	64	65	37	30	35
Capana03g001184	blue	262.209766688596	200.842476521034	61.367290167562	139.475186353472	44	38	37	113	115	118	108	128	100	143	165	148	84	83	107	82	129	100
Capana03g001214	blue	529.342802527025	460.540817805922	68.8019847211032	391.738833084818	158	100	118	147	139	135	231	219	178	284	286	275	186	156	209	183	169	232
Capana03g001215	blue	267.402329356583	169.591493524318	97.8108358322656	71.7806576920522	834	946	1156	864	922	1089	187	141	243	881	850	910	344	336	320	279	141	235
Capana03g001216	blue	674.799843215195	663.163109371707	11.6367338434881	651.526375528219	748	879	873	529	594	589	940	918	671	1333	1213	1152	605	599	606	883	857	747
Capana03g001222	blue	859.364116491113	367.548787116968	491.815329374145	-124.267	32	23	42	4	3	3	1	0	4	22	2	18	7	4	1	6	3	1
Capana03g001226	blue	1158.44528972006	1151.6975196873	6.74777003275744	1144.94974965454	31	13	0	17	15	10	12	18	18	86	103	38	19	13	28	10	15	9
Capana03g001231	blue	1358.25229071587	1235.51322826651	122.73906244936	1112.77416581715	1099	701	872	182	194	193	115	125	150	1134	1071	1026	164	180	244	139	124	121
Capana03g001234	blue	1282.53591283837	1162.80955913329	119.726353705083	1043.08320542821	541	540	600	100	110	90	158	143	102	589	634	708	96	106	118	140	127	131
Capana03g001246	blue	1312.5969245786	1287.76612407988	24.8308004987189	1262.93532358116	535	858	521	1002	1102	1115	1389	1169	1157	3185	2782	2916	1150	1104	1041	1242	1428	1238
Capana03g001261	blue	987.964877152831	869.656354234485	118.308522918347	751.347831316138	953	767	814	680	661	650	558	630	619	909	885	886	577	591	715	595	518	597
Capana03g001267	blue	593.561738795345	416.710818987196	176.850919808149	239.859899179048	1666	1181	1250	1117	970	1046	876	752	963	1227	1310	1408	1098	1044	1056	905	976	994
Capana03g001294	blue	1143.21390290385	843.347042245341	299.866860658512	543.48018158683	18420	22187	30929	594	656	673	199	73	177	20046	14906	21150	620	710	889	472	203	215
Capana03g001302	blue	1361.1131279159	1353.88168341864	7.23144449725601	1346.65023892139	1937	1575	1921	1367	1382	1368	1707	1898	1674	2507	3218	3060	1517	1431	1306	1818	1693	1791
Capana03g001317	blue	20.1845439720379	11.180022013698	9.00452195833991	2.17550005535808	3	11	12	7	3	1	1	3	13	11	6	9	3	15	2	4	2	6
Capana03g001321	blue	1690.87464897303	1683.24303739136	7.63161158166486	1675.6114258097	141	169	136	239	299	292	410	300	414	2668	4565	2254	422	493	513	552	434	431
Capana03g001324	blue	1719.01382792263	1713.52433145986	5.48949646276742	1708.0348349971	1	7	2	60	68	90	64	2	107	1519	2947	1402	169	100	49	104	42	111
Capana03g001325	blue	34.932559328277	27.2962474112425	7.63631191703455	19.6599354942079	112	117	93	124	134	112	176	154	127	84	244	157	159	155	152	110	129	152
Capana03g001332	blue	1998.83301641228	1991.99389125564	6.83912515664269	1985.15	389	370	343	241	233	209	269	267	232	725	773	725	251	285	322	234	236	236
Capana03g001333	blue	1260.83677761946	1251.92429267726	8.91248494220713	1243.01180773505	4077	1632	2166	1615	1474	1471	1752	1392	1952	4566	6662	4472	2361	1796	3005	1507	1537	2083
Capana03g001336	blue	1575.32243650068	1566.9248462594	8.39759024127625	1558.52725601813	538	257	297	739	699	698	685	529	755	2042	2765	1717	594	535	853	387	448	541
Capana03g001339	blue	956.01110779776	925.797659629107	30.2134481686527	895.584211460455	213	127	133	172	202	166	243	225	173	382	345	314	160	176	242	195	205	174
Capana03g001342	blue	1649.0120780822	1634.64727705479	14.364801027406	1620.28247602739	2190	1248	1989	341	373	367	306	252	391	3804	3793	4528	567	648	812	602	291	432
Capana03g001352	blue	48.4928039227649	31.7028775025755	16.7899264201894	14.9129510823861	4	6	12	42	31	34	69	61	42	160	99	102	181	92	24	165	47	56
Capana03g001355	blue	502.364413296986	459.353976501656	43.0104367953304	416.343539706326	80	109	70	111	88	85	140	153	116	211	180	150	94	91	100	121	112	114
Capana03g001366	blue	641.821061797047	620.72782901502	21.0932327820273	599.634596232993	654	572	658	409	503	439	1006	612	1074	1684	1440	1639	880	691	605	962	1032	960
Capana03g001368	blue	730.789266649915	719.802724952394	10.9865416975215	708.816183254872	1031	706	937	1239	1289	1379	1128	1170	967	1675	2119	1533	1096	1037	1300	1154	1174	1041
Capana03g001386	blue	2072.43423751032	2065.68591233573	6.74832517459117	2058.93758716114	88	63	90	31	42	32	71	40	26	514	507	488	39	39	83	46	53	76
Capana03g001393	blue	1174.32712656092	1132.4808939929	41.8462325680143	1090.63466142489	253	147	199	139	131	129	96	134	107	257	262	273	110	129	163	113	119	119
Capana03g001394	blue	427.217111043447	405.900141421407	21.3169696220401	384.583171799367	511	386	404	318	357	327	490	460	402	518	590	506	357	378	426	425	451	419
Capana03g001400	blue	669.674898647588	632.014836834681	37.6600618129073	594.354775021774	556	388	401	713	721	694	837	794	876	1168	1498	1039	732	692	886	852	742	679
Capana03g001417	blue	1349.65172527853	720.342548029738	629.309177248788	91.0333707809505	1786	2033	2161	404	416	432	425	430	486	1098	1235	1180	438	439	377	448	400	421
Capana03g001431	blue	1005.40423256545	982.865929778823	22.5383027866233	960.327626992199	597	357	437	343	368	331	367	398	359	628	638	575	356	366	466	415	326	359
Capana03g001444	blue	585.026250672676	401.063296105256	183.96295456742	217.100341537836	624	726	671	501	553	590	385	312	404	628	576	633	399	444	432	365	347	395
Capana03g001449	blue	453.69774849777	426.342426870611	27.3553216271589	398.987105243452	90	85	85	66	73	68	130	103	118	163	178	170	139	119	117	102	136	113
Capana03g001451	blue	94.3762343463027	78.3938545183198	15.9823798279829	62.4114746903369	49	73	19	105	109	116	96	73	94	119	114	153	109	98	107	71	101	83
Capana03g001452	blue	148.633611617254	130.11576981839	18.5178417988637	111.597928019526	164	135	107	131	108	118	153	150	185	216	236	149	130	168	174	122	191	180
Capana03g001457	blue	2022.71931153409	2016.80067864871	5.91863288537797	2010.88204576333	3	28	9	8	6	5	4	4	5	986	1478	1405	17	10	9	12	9	10
Capana03g001462	blue	591.368810361448	570.509725763381	20.8590845980669	549.650641165314	676	384	353	392	418	425	533	537	400	898	766	768	404	431	739	499	473	520
Capana03g001502	blue	678.122261343892	674.813014762556	3.3092465813362	671.50376818122	343	451	647	542	492	516	555	487	596	1278	2511	634	595	509	346	544	539	471
Capana03g001504	blue	553.290369766588	460.987046958989	92.303322807599	368.68372415139	1082	984	931	1199	1236	1122	1757	2136	1450	2558	2275	2344	1311	1260	1228	1528	1801	1808
Capana03g001506	blue	1452.98955924283	1448.15673623391	4.83282300892006	1443.32391322499	180	210	171	81	133	121	122	126	129	400	560	277	139	110	122	119	136	167
Capana03g001523	blue	1942.3876442268	1930.04908956915	12.3385546576567	1917.71053491149	204	118	150	227	215	189	225	353	197	1043	1139	1077	208	192	296	193	261	260
Capana03g001527	blue	654.167119831054	438.30115435632	215.865965474734	222.435188881585	1253	1305	2126	395	382	377	263	278	269	1524	1044	1095	558	752	888	772	312	357
Capana03g001528	blue	1334.79223557559	1325.97079318415	8.82144239143213	1317.14935079272	872	1257	1251	1044	1040	1009	1225	1410	1090	1954	2498	1758	1033	1051	1018	1101	1141	1248
Capana03g001532	blue	1350.4591224551	1323.80983877322	26.649283681885	1297.16055509133	1	3	0	5	4	5	23	27	16	80	66	76	11	5	3	10	21	18
Capana03g001558	blue	1004.65701293707	943.278480902173	61.3785320348977	881.899948867276	236	301	293	142	131	196	77	65	72	271	400	362	104	132	157	91	73	86
Capana03g001570	blue	1135.3171890163	1112.59291015954	22.7242788567655	1089.86863130277	130	176	143	464	434	461	504	626	562	1148	1742	1535	607	595	609	699	552	533
Capana03g001571	blue	1334.51048503037	1320.24221294446	14.2682720859189	1305.97394085854	208	149	123	90	96	92	113	101	86	216	335	227	81	76	125	94	117	73
Capana03g001584	blue	960.304937959999	934.695842426337	25.6090955336628	909.086746892674	1330	1988	2048	1431	1560	1607	1090	1137	1187	2316	2386	2597	1309	1422	1146	1374	1287	1184
Capana03g001585	blue	1677.69212679857	1661.44047159673	16.2516552018378	1645.18881639489	4	7	13	21	9	13	48	26	22	236	259	193	37	47	60	44	65	60
Capana03g001594	blue	1918.54953625823	1912.43773313023	6.11180312799161	1906.32593000224	144	97	112	138	143	149	174	172	120	2762	4639	2490	120	129	155	204	152	133
Capana03g001595	blue	67.8062072318661	43.9143774597859	23.8918297720802	20.0225476877057	97	225	53	348	459	468	80	78	92	347	581	279	367	394	418	192	88	131
Capana03g001596	blue	36.4811326038794	25.7397487378861	10.7413838659933	14.9983648718929	924	895	924	916	884	853	939	992	763	931	905	886	764	792	804	800	833	765
Capana03g001599	blue	1072.05430618619	1042.93443967703	29.119866509162	1013.81457316787	880	552	566	873	753	738	1007	981	851	1494	1551	1549	816	707	1068	727	836	973
Capana03g001603	blue	1830.86433258948	1821.65569242946	9.20864016002224	1812.44705226944	2	11	2	52	41	47	95	108	70	637	1009	969	45	55	58	92	104	131
Capana03g001607	blue	1175.7151229343	696.481684422616	479.233438511683	217.248245910932	4694	4134	4257	1487	1641	1717	311	240	494	2935	2720	3170	1242	1180	1569	520	289	437
Capana03g001614	blue	1225.71914426594	1165.00837180648	60.7107724594534	1104.29759934703	164	261	173	16	18	7	29	10	3	268	332	226	8	15	11	15	9	19
Capana03g001619	blue	592.19840683644	353.528583824411	238.669823012029	114.858760812383	221	194	180	36	26	25	89	119	85	150	158	120	53	43	25	95	98	86
Capana03g001620	blue	1942.2632357005	1936.29066257708	5.97257312342185	1930.31808945365	1015	1109	1178	718	772	742	694	761	648	2556	2549	2834	709	789	805	655	782	635
Capana03g001631	blue	1211.13532039285	1068.83375860726	142.301561785582	926.532196821682	879	1044	1049	210	220	231	298	361	286	1019	1094	1042	220	242	207	280	299	293
Capana03g001643	blue	829.081866869011	714.745550854944	114.336316014068	600.409234840876	19	45	26	0	0	0	0	0	0	22	30	42	0	0	0	0	0	0
Capana03g001644	blue	1052.94762092533	914.940150522069	138.007470403257	776.932680118812	79	75	31	0	0	0	0	0	0	60	68	71	0	0	0	0	0	0
Capana03g001645	blue	1768.46301261364	1763.61210130006	4.85091131358718	1758.76118998647	2483	4400	1558	0	0	0	0	0	0	12464	19112	22069	0	0	0	0	2	0
Capana03g001651	blue	419.99079647233	410.216808594841	9.77398787748882	400.442820717352	2010	1679	1819	2184	2425	2538	1599	1431	1374	2648	2727	2929	1663	1530	1789	1370	1503	1647
Capana03g001654	blue	1020.55791015917	1012.78730184031	7.77060831886217	1005.01669352144	4	4	1	4	3	2	0	0	0	56	81	64	13	21	46	25	4	8
Capana03g001657	blue	1052.7591964578	492.988916481616	559.770279976186	-66.7814	59	50	50	14	17	28	7	7	7	33	35	20	6	9	23	8	8	8
Capana03g001660	blue	1511.27340644888	1454.69179270622	56.581613742658	1398.11017896356	2187	1882	2305	135	178	175	148	151	166	3052	3478	3259	153	170	184	160	98	117
Capana03g001691	blue	1112.81249246749	1106.76165490449	6.05083756299337	1100.7108173415	37	263	32	20	20	22	10	6	11	1058	1213	1242	69	436	750	138	116	38
Capana03g001695	blue	1673.88489039248	1660.68024825939	13.204642133094	1647.47560612629	869	507	615	394	400	419	323	307	297	1201	1438	992	357	338	428	371	333	356
Capana03g001696	blue	389.938376651716	338.308300310727	51.6300763409892	286.678223969737	1024	2091	1952	1547	1416	1477	1125	1096	1305	2009	1872	2235	1238	1270	811	1288	1270	1224
Capana03g001699	blue	1721.54423164674	1716.28475647232	5.25947517441932	1711.0252812979	126	177	173	128	124	123	53	52	76	372	539	568	89	96	84	90	72	52
Capana03g001700	blue	181.502823795131	149.538776585877	31.9640472092539	117.574729376623	365	326	340	264	279	274	381	445	362	418	469	378	310	321	326	360	361	388
Capana03g001705	blue	1086.16317773732	1072.75359361487	13.4095841224473	1059.34400949242	676	420	461	455	447	447	509	504	437	747	753	714	435	409	546	439	515	465
Capana03g001706	blue	39.1640839753458	25.638576074072	13.5255079012737	12.1130681727983	80	70	71	91	94	97	85	82	71	86	99	87	75	87	86	83	70	88
Capana03g001707	blue	1405.47589596428	1344.52322797805	60.9526679862288	1283.57055999182	1569	995	1213	73	81	89	55	42	66	1691	2434	1488	117	88	140	49	49	57
Capana03g001708	blue	614.756445254071	459.837685206466	154.918760047605	304.918925158861	231	177	163	124	125	97	105	110	109	191	193	164	137	168	133	116	98	94
Capana03g001709	blue	1051.90416437679	1047.21262187918	4.69154249761345	1042.52107938156	359	347	375	373	391	425	343	322	485	773	1139	665	564	475	478	445	366	476
Capana03g001710	blue	906.129926015891	669.341981366105	236.787944649786	432.554036716319	203	120	117	83	74	72	68	50	45	134	138	145	51	54	97	56	54	67
Capana03g001716	blue	1223.27454137883	1190.35445190768	32.9201	1157.43436243653	346	301	404	226	211	209	258	211	180	398	495	476	233	245	241	207	215	161
Capana03g001732	blue	323.308385533701	182.27951949071	141.028866042991	41.2506534477195	946	1501	1362	863	1012	1022	247	288	310	1170	839	1001	536	838	831	369	338	338
Capana03g001736	blue	1718.10590555014	1706.59201386373	11.5138916864146	1695.07812217732	604	406	567	498	514	563	665	588	487	1265	1238	1259	476	415	619	541	631	510
Capana03g001755	blue	1448.7618270721	1426.18650598812	22.5753210839882	1403.61118490413	23	17	29	33	31	22	59	59	36	113	136	118	26	31	31	52	46	30
Capana03g001756	blue	1387.87090446615	1376.8137409158	11.0571635503484	1365.75657736545	1051	577	721	574	663	611	767	791	574	1350	1476	1333	585	528	920	640	735	638
Capana03g001757	blue	1109.89888887217	993.891896558954	116.006992313213	877.884904245741	1102	1277	1328	568	621	647	714	751	733	1208	1434	1272	636	674	678	714	629	704
Capana03g001759	blue	129.747507187029	97.347265054194	32.4002421328351	64.9470229213589	173	88	131	138	136	171	170	183	180	255	209	211	184	170	272	157	152	176
Capana03g001760	blue	1458.4270812415	1452.30295020689	6.12413103460881	1446.17881917229	189	243	215	273	336	313	228	273	242	484	616	539	224	270	223	228	259	218
Capana03g001764	blue	1047.31903619942	976.186435354733	71.1326008446866	905.053834510047	637	679	648	391	383	386	387	297	418	709	785	722	495	460	350	387	339	446
Capana03g001774	blue	1307.5740435296	952.273162899554	355.300880630042	596.972282269511	1247	1147	1113	466	454	452	378	407	413	1098	872	1033	401	431	520	402	387	371
Capana03g001775	blue	1830.00836785594	1823.34332545685	6.66504239909682	1816.67828305775	932	797	795	652	604	646	770	648	727	1469	1661	1477	710	571	600	714	857	784
Capana03g001777	blue	1032.77743417795	547.935986308383	484.841447869571	63.0945384388115	256	148	198	44	56	35	55	60	58	165	107	145	56	61	114	61	68	60
Capana03g001779	blue	1523.70804289668	1518.67845304091	5.02958985577516	1513.64886318513	986	1205	1378	799	722	799	325	332	449	4031	3551	2482	647	820	1043	657	361	389
Capana03g001781	blue	1300.47292349406	1191.70400546659	108.768918027461	1082.93508743913	1000	1016	1012	264	252	226	207	183	157	1052	1469	1022	174	188	159	201	183	164
Capana03g001782	blue	1271.80872591008	834.886979504618	436.921746405461	397.965233099157	12031	12093	13629	8	8	10	8	7	4	9157	8284	7826	1820	2468	3199	1690	73	52
Capana03g001787	blue	1122.61609112577	1118.76787190725	3.84821921851494	1114.91965268874	71	59	45	94	68	78	91	69	83	1347	3993	1120	69	52	63	86	113	63
Capana03g001792	blue	1828.5582838526	1822.6	5.95886949859641	1816.64054485541	2	1	0	3	8	2	9	10	10	167	348	271	6	12	24	10	13	8
Capana03g001794	blue	35.3833872022687	22.7106249215118	12.672762280757	10.0378626407548	242	161	191	262	322	346	236	192	187	250	323	275	130	196	341	159	173	227
Capana03g001801	blue	854.774795674784	606.773863266057	248.000932408727	358.77293085733	429	156	363	74	98	130	79	52	57	291	329	219	91	86	178	76	45	96
Capana03g001802	blue	791.301778020121	444.510416813788	346.791361206333	97.7190556074553	507	741	1015	273	321	324	280	352	283	552	524	540	206	265	232	264	279	237
Capana03g001808	blue	1079.8927425092	769.608288473137	310.284454036062	459.323834437075	656	507	1033	2	8	5	0	0	4	663	484	506	0	2	7	3	0	0
Capana03g001815	blue	623.477596552646	320.201234388244	303.276362164402	16.9248722238414	209	213	78	0	28	22	32	57	20	98	123	57	24	26	40	10	38	26
Capana03g001819	blue	282.741377153249	206.839232388133	75.9021447651154	130.937087623018	54	204	51	6	14	7	21	22	22	99	96	59	10	13	18	13	25	12
Capana03g001821	blue	88.2078053839347	76.4119457451325	11.7958596388023	64.6160861063302	28	93	69	113	93	97	41	50	42	101	85	137	60	77	77	60	56	38
Capana03g001823	blue	286.185783909154	210.579501836615	75.6062820725397	134.973219764075	100	134	120	322	324	358	366	324	369	461	506	436	315	259	271	316	368	363
Capana03g001825	blue	224.810675089228	216.414134967272	8.39654012195578	208.017594845317	182	195	212	163	192	177	302	213	440	560	918	343	543	472	241	385	268	461
Capana03g001826	blue	480.510474974207	331.202766277094	149.307708697112	181.895057579982	62	27	33	6	7	11	14	5	17	33	37	41	34	17	23	19	3	10
Capana03g001832	blue	2118.65177883811	2110.7306542322	7.92112460590806	2102.80952962629	507	473	510	657	735	673	804	845	724	6890	8555	6759	593	613	761	635	750	631
Capana03g001840	blue	1242.03885199198	1235.55580513644	6.48304685553649	1229.07275828091	607	440	480	438	498	508	387	437	367	785	756	840	411	384	576	439	402	408
Capana03g001841	blue	43.415247335187	22.4875221122964	20.9277252228906	1.55979688940577	24	81	36	60	56	109	115	102	91	123	75	149	94	97	115	110	84	81
Capana03g001843	blue	1354.93958360416	1343.27920622767	11.6603773764937	1331.61882885117	24	38	18	19	17	14	34	30	29	196	167	153	26	46	91	53	35	49
Capana03g001844	blue	727.17630775793	643.03176771606	84.1445400418696	558.887227674191	1168	738	770	846	1052	1022	1943	2050	1590	3029	2866	2476	1239	1215	1663	1510	1856	1657
Capana03g001851	blue	1807.38133433076	1797.62136537266	9.75996895810454	1787.86139641455	83	68	67	90	86	89	108	108	101	659	537	587	85	59	98	87	113	91
Capana03g001852	blue	775.726009433497	558.745323714892	216.980685718605	341.764637996286	16	19	15	0	4	0	0	0	0	20	4	14	0	0	1	0	0	0
Capana03g001860	blue	1859.44521061785	1851.73600064498	7.70920997286521	1844.02679067212	0	4	3	83	83	82	164	207	162	1851	2798	2902	84	101	103	125	215	196
Capana03g001892	blue	2023.88788504537	2017.95647873234	5.93140631302845	2012.02507241931	55	14	23	8	12	11	18	14	9	971	1555	898	6	11	32	20	18	3
Capana03g001908	blue	72.4607710928291	66.3173393954701	6.14343169735901	60.1739076981111	1	2	1	0	1	0	2	4	0	56	44	54	97	31	6	16	7	10
Capana03g001911	blue	528.715261988129	524.39056880833	4.32469317979928	520.065875628531	167	172	183	145	152	126	128	122	151	363	239	190	139	153	119	152	121	136
Capana03g001912	blue	215.008204006183	182.253031086923	32.7551729192603	149.497858167663	1	2	3	2	2	4	12	19	12	15	24	11	5	7	3	11	7	2
Capana03g001919	blue	87.7615803642569	58.7855289661905	28.9760513980664	29.809477568124	597	534	472	494	539	580	436	466	389	620	486	465	356	372	357	388	398	423
Capana03g001925	blue	709.042755240826	643.144354458113	65.8984007827138	577.245953675399	192	142	156	95	111	113	65	78	67	120	254	177	73	73	99	70	49	52
Capana03g001931	blue	809.571406728482	379.012497338754	430.558909389728	-51.5464	678	672	823	511	519	474	469	512	466	558	550	628	491	446	467	508	445	366
Capana03g001938	blue	946.974747128626	537.96691252857	409.007834600056	128.959077928514	1533	2015	1835	1048	1063	1050	969	1097	1025	1355	1363	1602	1077	1109	1014	1068	1060	1113
Capana03g001941	blue	981.070430928476	976.810689365223	4.25974156325253	972.550947801971	138	137	137	210	219	248	112	118	137	354	480	372	158	178	281	127	152	113
Capana03g001942	blue	1895.92143243953	1884.74518087573	11.1762515638045	1873.56892931192	90	113	68	63	83	80	176	154	101	1138	1031	920	84	142	152	140	180	160
Capana03g001944	blue	1445.24944479678	1440.14696308248	5.10248171429885	1435.04448136818	35	26	25	164	173	192	24	38	45	607	540	657	83	67	72	26	26	34
Capana03g001945	blue	1853.8924512694	1846.63666984016	7.25578142924701	1839.38088841091	2709	3339	3498	2507	2566	2455	2157	2207	2087	5839	5847	6013	2425	2409	2283	2200	2339	2296
Capana03g001955	blue	1948.92991113049	1941.02832949496	7.90158163552769	1933.12674785944	0	3	0	0	6	8	0	1	1	1116	1022	928	6	72	137	16	32	15
Capana03g001963	blue	1883.23472137139	1874.44198301214	8.79273835925051	1865.64924465289	496	524	480	273	311	306	346	359	316	812	948	893	313	318	339	373	383	355
Capana03g001964	blue	150.362111665844	147.147897269603	3.21421439624021	143.933682873363	49	33	24	30	43	51	47	39	47	43	78	50	20	36	26	28	39	43
Capana03g001966	blue	1317.75079301395	623.607894260551	694.142898753399	-70.535	138	96	154	26	25	12	20	9	11	64	59	73	10	24	24	14	11	9
Capana03g001967	blue	319.49948645881	256.230009570762	63.2694768880482	192.960532682713	307	296	326	280	276	289	257	254	286	281	310	334	230	255	279	242	267	268
Capana03g001972	blue	1077.8561827026	1048.25127679178	29.6049	1018.64637088096	412	685	665	305	299	350	230	284	354	736	962	822	416	345	183	367	275	328
Capana03g001976	blue	919.965298608615	523.620239743189	396.345058865425	127.275180877764	760	595	653	501	508	470	520	470	446	652	575	576	448	472	557	486	459	476
Capana03g001987	blue	1797.1544486676	1788.0237568086	9.13069185899599	1778.89306494961	489	592	510	290	283	258	296	325	285	971	1075	875	395	324	361	357	313	296
Capana03g001993	blue	1633.75451517647	1619.77483137377	13.9796838026964	1605.79514757107	426	292	344	110	216	185	148	129	174	566	770	616	212	186	288	173	165	110
Capana03g001994	blue	1509.70719672291	1484.26615288569	25.4410438372263	1458.82510904846	54	38	34	202	164	174	367	439	277	1103	1178	1248	224	193	174	193	363	340
Capana03g002005	blue	1390.18288384495	1381.71989801451	8.4629858304454	1373.25691218406	54	19	23	27	22	31	41	35	31	213	147	153	55	43	50	34	21	41
Capana03g002011	blue	469.517557354681	459.631654798685	9.88590255599587	449.745752242689	221	126	164	190	155	164	144	161	132	271	262	243	145	168	262	157	126	160
Capana03g002017	blue	465.174315450939	457.798008139511	7.37630731142769	450.421700828084	2050	2249	2585	3678	3821	4136	2064	1966	2734	4388	6246	4473	3482	3548	2395	2394	2296	2391
Capana03g002030	blue	1220.69861538389	1086.22347184138	134.475143542508	951.748328298873	599	433	347	64	74	66	101	124	108	540	508	525	73	78	121	80	90	100
Capana03g002040	blue	1082.64807959285	601.122383944049	481.525695648798	119.596688295251	342	339	498	114	107	132	44	31	41	261	175	289	75	82	118	47	40	36
Capana03g002042	blue	666.186098024333	463.267691859623	202.91840616471	260.349285694913	468	596	670	415	383	387	214	167	330	527	497	525	309	317	203	255	216	268
Capana03g002043	blue	2007.85747104095	2000.67811044193	7.17936059902036	1993.49874984291	999	794	879	610	640	644	604	686	522	1798	1852	1728	553	587	741	585	584	540
Capana03g002044	blue	39.0652191743047	36.3770646708216	2.68815450348303	33.6889101673386	130	127	170	117	156	154	119	104	161	162	259	86	158	146	69	94	145	146
Capana03g002047	blue	63.3929525230661	32.8063564170578	30.5865961060083	2.21976031104959	9	11	6	19	18	17	23	15	26	40	57	50	57	46	52	74	35	34
Capana03g002059	blue	77.6098830742095	70.5623107871019	7.04757228710758	63.5147384999944	9	4	7	17	24	13	6	16	9	18	26	25	17	19	20	22	9	9
Capana03g002064	blue	2122.25134399972	2115.63515960552	6.61618439419772	2109.01897521132	573	533	542	467	518	502	485	533	486	1779	1901	1603	478	422	440	472	517	461
Capana03g002068	blue	905.564717732909	661.350209805516	244.214507927392	417.135701878124	18	16	8	0	0	1	0	0	0	12	13	9	0	1	8	0	0	0
Capana03g002077	blue	1319.66092855566	789.732163164441	529.928765391215	259.803397773227	349	353	354	137	100	99	96	72	114	222	235	270	102	116	86	65	91	87
Capana03g002087	blue	909.909941096796	889.697781834173	20.2121592626222	869.485622571551	6	22	15	15	10	13	25	24	27	72	63	46	16	16	9	30	33	22
Capana03g002088	blue	523.646311059037	470.420882662297	53.2254283967399	417.195454265557	13	18	18	7	4	9	0	4	2	23	17	18	15	9	1	5	2	3
Capana03g002092	blue	1798.7162741778	1790.47763958245	8.23863459535119	1782.2390049871	29	61	31	22	26	22	44	46	34	196	180	190	15	18	20	35	34	46
Capana03g002097	blue	2029.63465697995	2021.1069483514	8.52770862855436	2012.57923972285	194	199	182	304	254	269	387	346	384	2162	3011	2358	391	331	261	357	310	439
Capana03g002100	blue	1643.79103318589	1639.40694183174	4.38409135415282	1635.02285047759	190	162	213	144	141	113	128	165	133	523	947	479	137	148	166	121	143	167
Capana03g002101	blue	2038.04288733329	2031.44894703616	6.59394029712689	2024.85500673903	672	365	446	485	489	454	755	791	628	14347	22840	14321	637	643	790	711	864	734
Capana03g002111	blue	1309.98773531437	1306.31263139185	3.67510392251711	1302.63752746934	500	860	863	586	579	549	374	330	370	5323	10355	2960	473	460	343	419	365	301
Capana03g002114	blue	1905.84487891285	1897.35716893007	8.48770998277359	1888.8694589473	1132	986	1138	981	996	951	1549	1332	1191	5330	8094	4942	1011	1097	1339	1217	1542	1509
Capana03g002126	blue	1396.25838422045	1380.34247330669	15.9159109137543	1364.42656239294	359	342	376	273	264	243	279	277	315	480	460	454	274	292	284	260	275	311
Capana03g002132	blue	1040.0215165921	1011.3341624882	28.6873541038998	982.646808384303	816	539	680	792	654	654	885	795	850	1362	1295	1303	830	825	923	829	877	915
Capana03g002133	blue	434.803124956162	307.490817883641	127.31230707252	180.178510811121	681	219	198	72	77	47	85	67	92	528	348	239	107	129	342	124	89	120
Capana03g002135	blue	1766.64683519424	1758.13238505544	8.51445013880493	1749.61793491663	1238	795	973	970	885	904	1056	945	920	1767	1885	1763	981	870	1095	883	1018	1006
Capana03g002139	blue	1557.34793701928	1548.87940666068	8.46853035860045	1540.41087630208	220	180	201	153	141	138	181	189	167	349	354	301	171	159	219	201	161	182
Capana03g002145	blue	1148.14614892348	706.794906782604	441.351242140875	265.443664641729	1382	988	1184	479	531	544	263	230	249	1036	797	848	356	366	570	332	223	225
Capana03g002151	blue	554.706137754841	499.057154569346	55.648983185495	443.408171383851	203	185	216	264	266	253	309	308	267	372	381	353	278	249	287	231	263	300
Capana03g002170	blue	1225.57412821826	871.850474914983	353.723653303274	518.126821611709	320	371	263	11	10	8	19	18	12	233	266	192	9	6	7	17	11	3
Capana03g002175	blue	170.31040257781	109.215593932566	61.0948086452442	48.1207852873216	49	18	44	54	49	49	103	82	29	116	113	89	74	67	73	96	91	98
Capana03g002179	blue	1297.68064385603	856.290601314174	441.390042541852	414.900558772321	2083	2421	2139	386	407	417	381	392	391	1493	1445	1769	407	405	415	515	413	332
Capana03g002189	blue	1367.05968447472	675.960413624467	691.099270850255	-15.1389	1299	1133	1360	131	162	152	110	108	94	738	572	686	179	265	404	253	141	186
Capana03g002195	blue	1195.22432935817	1070.51695311951	124.70737623866	945.809576880847	1005	762	691	315	353	294	380	338	333	908	1036	788	330	364	495	410	349	343
Capana03g002220	blue	126.200737626224	108.114412459898	18.0863251663265	90.0280872935714	324	175	140	115	162	158	251	195	150	269	236	299	149	199	223	217	243	171
Capana03g002223	blue	1007.70737343355	987.732446037588	19.9749273959599	967.757518641628	163	170	133	239	232	248	259	230	383	668	601	634	342	295	232	293	279	361
Capana03g002228	blue	155.742000149269	139.28972863623	16.4522715130398	122.83745712319	240	304	267	658	776	800	461	551	397	962	936	870	709	822	785	611	530	539
Capana03g002229	blue	1045.26011995532	551.304539661928	493.955580293395	57.3489593685331	1100	1659	1754	477	471	507	391	320	493	960	819	1072	490	464	319	457	406	456
Capana03g002238	blue	2149.45600244317	2143.96700032745	5.48900211572163	2138.47799821172	790	531	596	359	334	318	383	348	387	2075	2485	2300	453	411	464	364	401	385
Capana03g002239	blue	1914.78752705162	1903.52964924383	11.2578778077934	1892.27177143603	65	56	59	92	101	88	107	104	81	372	387	379	80	84	95	76	89	106
Capana03g002242	blue	273.347404469346	194.402154008291	78.9452504610547	115.456903547236	3149	1535	1385	1614	1869	1787	3343	3312	2527	4177	4287	3704	2434	2406	4230	2864	3575	2936
Capana03g002245	blue	264.85105768844	252.391544291235	12.4595133972047	239.932030894031	6	98	122	108	104	113	105	118	131	146	193	243	95	71	6	106	137	107
Capana03g002252	blue	1181.03277457245	828.127992110222	352.904782462231	475.223209647991	1601	1720	1800	1088	1020	1065	1133	1162	1011	1473	1570	1500	1082	1014	1043	1009	1105	1036
Capana03g002261	blue	609.406180227317	493.798024189336	115.608156037981	378.189868151355	2835	3763	4480	1965	1929	1878	2072	2667	2000	3271	3586	4117	1707	1804	1199	2046	2379	2292
Capana03g002282	blue	1061.26079610267	845.556373355031	215.704422747641	629.85195060739	474	441	573	264	233	227	212	270	287	462	491	458	299	293	270	263	247	241
Capana03g002288	blue	1234.62259215264	815.441321709257	419.181270443382	396.260051265875	527	605	631	215	242	246	175	128	153	389	473	465	149	161	185	117	126	156
Capana03g002298	blue	2106.19590210061	2099.62635618189	6.56954591871818	2093.05681026317	0	0	0	2	5	0	16	18	10	3704	4937	4511	7	2	5	12	9	16
Capana03g002301	blue	1908.63545459819	1903.04269305981	5.59276153837277	1897.44993152144	196	98	127	6	15	15	0	3	4	1063	868	1008	4	2	0	3	0	1
Capana03g002306	blue	239.173666272839	221.999630878207	17.1740353946319	204.825595483575	47	38	69	58	52	48	26	36	25	53	72	70	26	48	26	39	29	19
Capana03g002329	blue	1425.8788852867	1421.61806791325	4.26081737345839	1417.35725053979	230	173	185	173	156	171	169	167	162	376	449	595	173	148	220	162	165	157
Capana03g002364	blue	1323.90200968072	1307.20683493211	16.6951747486066	1290.51166018351	381	181	246	180	147	155	191	205	190	389	511	381	168	176	199	170	172	164
Capana03g002367	blue	879.187601922451	868.863694380231	10.3239075422201	858.539786838011	17	14	19	18	14	15	64	28	28	88	77	126	13	19	13	15	27	14
Capana03g002369	blue	885.610188959828	879.771721989952	5.83846696987621	873.933255020076	47	31	43	32	44	38	45	50	40	56	77	62	36	31	38	42	31	37
Capana03g002377	blue	899.207231131001	869.758698223625	29.4485329073755	840.31016531625	343	627	307	232	209	213	165	149	193	481	680	598	207	201	161	172	198	208
Capana03g002403	blue	1933.48573530628	1926.50321678687	6.9825185194095	1919.52069826746	1240	1109	1377	968	977	906	876	976	921	2224	2348	2021	866	937	900	1007	848	889
Capana03g002404	blue	1984.6339644518	1980.00807206447	4.6258923873288	1975.38217967714	613	623	576	476	550	500	457	421	475	1061	1284	1128	566	459	517	561	467	546
Capana03g002423	blue	1927.68719252112	1922.04573379488	5.6414587262359	1916.40427506864	198	165	170	128	112	118	124	114	112	349	431	404	139	133	198	104	121	116
Capana03g002430	blue	197.030606816085	150.840517716385	46.1900890996997	104.650428616686	476	408	403	500	527	517	646	596	545	980	914	859	647	791	1082	691	747	657
Capana03g002448	blue	168.215948010164	161.592646799119	6.62330121104503	154.969345588074	78	38	55	48	69	49	48	40	54	64	75	91	52	47	73	64	47	43
Capana03g002453	blue	1398.72378100842	1361.70150353247	37.0222774759525	1324.67922605651	703	684	640	358	357	333	399	340	373	789	953	958	350	355	326	400	415	421
Capana03g002459	blue	1478.81973124135	1471.25493001938	7.56480122196695	1463.69012879741	5	16	11	9	11	27	14	0	38	361	265	216	50	33	20	36	21	21
Capana03g002476	blue	1869.80123585595	1863.69076966296	6.11047	1857.58030346996	0	1	0	19	0	16	9	19	13	173	329	209	18	12	10	5	9	0
Capana03g002477	blue	586.588685043259	547.735823403213	38.8528616400456	508.882961763167	626	738	753	410	457	496	533	662	468	686	931	719	402	451	384	433	519	499
Capana03g002479	blue	1818.93350958634	1802.45192460176	16.4815849845841	1785.97033961717	303	273	247	257	272	293	331	333	303	541	612	545	306	299	334	293	324	309
Capana03g002486	blue	1248.15307969479	1242.79102937696	5.36205031782583	1237.42897905914	0	3	2	42	52	48	66	192	91	2343	4426	1045	48	46	19	105	97	168
Capana03g002494	blue	707.959688750823	508.847323218172	199.112365532651	309.73495768552	940	643	667	388	426	402	559	526	472	666	713	767	502	425	543	505	530	463
Capana03g002503	blue	1267.62623089847	1256.23469418484	11.3915367136344	1244.8431574712	89	75	89	70	99	52	252	143	300	775	1211	558	288	107	83	173	219	293
Capana03g002509	blue	1094.30366874116	1075.94646270804	18.357206033113	1057.58925667493	294	234	204	133	189	159	324	311	238	672	500	570	175	222	292	238	260	297
Capana03g002510	blue	1666.60240189656	1654.92728070961	11.6751211869562	1643.25215952265	415	777	742	58	80	53	200	221	149	1302	1659	1666	93	219	230	138	180	180
Capana03g002554	blue	2107.86284009512	2101.43817434553	6.42466574958462	2095.01350859595	92	307	94	132	149	108	162	162	129	3952	5069	4687	92	136	110	132	103	98
Capana03g002566	blue	494.452007852026	485.217716317757	9.23429153426957	475.983424783487	181	168	153	301	303	276	151	177	181	332	414	336	194	178	193	120	158	163
Capana03g002570	blue	1430.55961112521	1403.59160149742	26.9680096277925	1376.62359186963	1221	1506	1571	910	875	949	814	945	903	1912	2178	1936	821	891	644	800	885	874
Capana03g002572	blue	2127.09128788704	2120.38818209354	6.70310579349552	2113.68507630005	0	1	0	6	4	5	14	14	6	1247	1784	1320	7	1	0	10	14	16
Capana03g002576	blue	60.0523474215003	34.9258468830661	25.1265005384342	9.79934634463184	28	28	17	28	27	24	9	6	9	18	24	29	20	15	25	20	16	12
Capana03g002583	blue	1920.54591834591	1912.28520668975	8.26071165615963	1904.02449503359	0	0	0	4	4	3	5	0	6	132	121	112	10	5	4	13	4	6
Capana03g002589	blue	106.307599134938	98.963358408207	7.34424072673153	91.6191176814754	26	13	32	19	13	14	35	19	46	102	39	64	44	41	19	36	27	73
Capana03g002596	blue	1806.46180934786	1800.6763631647	5.78544618316505	1794.89091698153	1953	1794	2135	1467	1492	1493	1397	1279	1270	4037	3719	4380	1395	1586	1638	1413	1428	1342
Capana03g002612	blue	488.86912607809	442.108456749721	46.7606693283694	395.347787421351	83	120	107	425	407	405	444	428	391	694	720	837	382	459	445	434	433	417
Capana03g002630	blue	2080.78118006549	2075.18476316068	5.59641690480885	2069.58834625587	468	391	384	392	340	363	316	374	367	807	962	788	352	340	413	372	394	360
Capana03g002647	blue	1289.44741671784	1264.10807684179	25.3393398760481	1238.76873696574	130	116	139	154	147	150	229	302	245	754	579	669	231	224	216	229	286	242
Capana03g002652	blue	287.09171659453	267.92934061219	19.1623759823399	248.76696462985	294	167	197	201	198	197	226	215	209	318	302	250	222	236	286	201	228	238
Capana03g002655	blue	45.4739718870627	33.173950350118	12.3000215369447	20.8739288131733	222	283	235	260	264	295	256	284	260	312	326	267	255	272	347	277	268	278
Capana03g002663	blue	1773.45766542759	1767.36585507817	6.09181034941844	1761.27404472875	135	28	37	23	40	57	85	43	91	1192	1938	874	123	93	112	98	75	100
Capana03g002696	blue	1749.18731497541	1734.42979884199	14.7575161334282	1719.67228270856	130	110	113	183	197	194	282	285	239	745	1099	787	233	229	218	265	271	223
Capana03g002705	blue	814.142912451904	805.778692420088	8.36422003181576	797.414472388272	4	4	1	7	4	4	1	1	1	40	37	23	8	10	27	4	6	6
Capana03g002712	blue	469.264854504599	460.985051149882	8.27980335471682	452.705247795165	200	28	49	38	46	39	57	53	57	321	360	32	18	0	112	49	25	32
Capana03g002727	blue	1207.64156982482	1200.23919152195	7.40237830287492	1192.83681321907	407	326	401	303	282	289	339	320	331	596	491	601	302	299	301	308	359	362
Capana03g002729	blue	42.1532631317651	24.5320325973974	17.6212305343677	6.91080206302976	28	26	21	4	8	5	15	27	31	20	26	18	14	14	10	23	14	12
Capana03g002733	blue	97.8446330307292	77.5924380190971	20.2521950116321	57.3402430074649	23	33	33	49	51	52	48	55	93	104	96	107	112	77	20	92	56	94
Capana03g002735	blue	2016.78656032646	2008.73353774095	8.05302258551433	2000.68051515543	214	189	196	193	189	191	210	207	200	394	427	353	181	192	207	177	185	211
Capana03g002736	blue	1347.45586512132	1340.18758590797	7.26827921335575	1332.91930669461	298	292	289	293	312	276	336	353	304	497	497	504	253	255	241	234	268	255
Capana03g002755	blue	1355.1993786235	1344.97683956321	10.2225390602805	1334.75430050293	910	652	726	890	874	948	836	908	767	1515	1421	1474	764	676	796	794	939	754
Capana03g002757	blue	1732.55129215298	1727.49536976143	5.05592239155044	1722.43944736988	239	289	304	271	277	262	237	254	253	459	597	478	226	251	208	275	274	279
Capana03g002765	blue	1945.17593779784	1939.42848700905	5.74745078879187	1933.68103622025	14	9	33	15	47	33	1	0	8	479	489	561	5	20	15	25	4	3
Capana03g002768	blue	1335.58161320162	1298.89764686738	36.6839663342416	1262.21368053314	738	571	641	484	466	452	458	500	486	843	819	748	469	415	551	469	457	492
Capana03g002795	blue	1996.46994613424	1987.49136335383	8.97858278041099	1978.51278057342	1	9	3	81	95	93	167	67	161	1267	1731	1401	143	123	37	122	148	181
Capana03g002798	blue	1213.36655713424	1191.19673921585	22.1698179183898	1169.02692129746	588	294	370	261	267	286	236	234	225	641	760	584	235	244	458	222	221	216
Capana03g002814	blue	1651.54176783621	1640.51659265487	11.0251751813373	1629.49141747353	464	319	418	386	382	411	399	441	405	745	735	784	402	382	451	393	461	445
Capana03g002815	blue	827.72777955661	773.504346155587	54.2234334010222	719.280912754565	681	891	1019	668	642	644	568	654	602	980	973	1084	611	577	470	618	610	594
Capana03g002816	blue	1130.39380173608	1032.22724235828	98.1665593778041	934.060682980473	523	321	383	164	180	148	174	202	176	444	591	398	180	153	266	180	164	164
Capana03g002827	blue	1624.98405430675	1619.78096348626	5.20309082048902	1614.57787266577	180	248	208	210	218	238	190	216	263	2024	3527	1452	220	220	152	223	220	263
Capana03g002834	blue	1155.88372226468	1139.70890041412	16.1748218505604	1123.53407856356	2232	1935	2479	1831	2021	1991	1376	1420	1364	3234	2928	3362	1519	1460	1722	1403	1318	1380
Capana03g002849	blue	1450.95918409516	1443.82536582641	7.1338182687557	1436.69154755765	371	335	448	310	297	302	368	356	298	532	610	578	297	273	358	314	326	372
Capana03g002851	blue	1318.22122937664	1301.23828817767	16.9829411989651	1284.25534697871	105	102	102	139	108	126	133	153	113	293	282	306	162	150	175	119	156	147
Capana03g002859	blue	2066.47521365588	2058.48894996181	7.98626369406884	2050.50268626774	45	124	95	80	77	69	141	133	97	1419	1577	1541	71	71	70	117	144	130
Capana03g002861	blue	1286.66538039413	1267.94691887929	18.7184615148419	1249.22845736445	413	274	327	250	242	274	155	139	180	499	634	434	208	217	255	169	143	165
Capana03g002866	blue	804.354363048524	796.585571729097	7.76879131942712	788.81678040967	851	879	948	726	724	694	784	945	821	1283	1150	1263	772	824	537	854	862	857
Capana03g002885	blue	1748.87099788226	1743.4606460538	5.41035182845167	1738.05029422535	33	27	19	14	8	7	17	18	11	69	123	107	15	14	16	15	28	26
Capana03g002892	blue	2136.26482023463	2130.84116586011	5.42365437452099	2125.41751148559	1140	1414	1450	1012	991	1048	758	709	856	10479	14909	10835	912	910	814	754	754	815
Capana03g002896	blue	570.412505160649	560.820581302715	9.59192385793415	551.228657444781	14	22	11	22	22	29	29	32	25	97	48	126	28	37	27	30	39	30
Capana03g002917	blue	2019.96704194251	2012.94457939977	7.02246254273928	2005.92211685703	128	169	101	132	158	167	131	200	121	6225	6422	6907	214	196	190	268	152	158
Capana03g002943	blue	241.422497916536	216.559603763879	24.862894152657	191.696709611222	501	368	432	508	584	554	525	534	483	602	674	622	542	536	582	514	554	540
Capana03g002972	blue	131.425785868374	91.4980815008459	39.9277043675285	51.5703771333173	406	441	507	381	400	366	412	429	366	404	484	418	303	305	295	382	417	374
Capana03g002980	blue	2119.30625327243	2112.7532078795	6.55304539292183	2106.20016248658	22	12	23	28	12	19	34	45	18	5461	7898	5511	15	14	24	24	39	55
Capana03g002988	blue	344.062063680244	274.59927454142	69.462789138824	205.136485402596	118	98	115	129	101	105	160	154	156	189	189	204	139	134	171	163	164	154
Capana03g002996	blue	1538.61483801484	1531.54864315466	7.06619486017962	1524.48244829448	358	349	370	282	342	283	325	359	270	506	564	486	273	297	341	311	332	347
Capana03g003043	blue	328.838415976681	263.87164690431	64.9667690723716	198.904877831938	589	501	557	432	427	493	448	453	463	578	478	614	450	486	541	407	405	400
Capana03g003052	blue	344.076281857919	272.154210599476	71.9220712584428	200.232139341033	408	454	411	511	471	492	603	634	553	712	685	753	604	554	464	588	670	539
Capana03g003057	blue	1773.99788377353	1768.06336622093	5.93451755260639	1762.12884866832	248	382	408	236	168	214	193	159	268	1066	1066	1271	147	140	102	180	230	121
Capana03g003059	blue	1028.27502706665	739.997204179599	288.277822887047	451.719381292551	890	1013	1255	587	615	556	450	443	432	958	854	945	418	440	438	485	448	427
Capana03g003068	blue	38.3936168816734	29.8574454356927	8.53617144598065	21.3212739897121	11	7	15	5	0	9	2	0	6	11	19	0	11	4	3	0	11	11
Capana03g003072	blue	1960.34240396765	1954.47056984707	5.87183412058039	1948.59873572649	813	616	502	445	479	459	385	426	363	1541	1619	1692	351	372	455	329	378	396
Capana03g003073	blue	1077.80770962443	960.228363472214	117.579346152215	842.649017319999	528	402	495	326	325	276	320	303	299	486	524	511	351	307	383	306	326	338
Capana03g003075	blue	2041.66228076178	2035.70493255478	5.9573482070025	2029.74758434778	196	142	161	40	70	70	100	74	114	2382	3555	2105	165	148	112	124	109	154
Capana03g003086	blue	865.252423229762	857.429639573977	7.82278365578497	849.606855918192	72	268	298	198	161	213	98	156	227	471	482	744	183	154	11	150	162	174
Capana03g003099	blue	445.03723136296	387.492641443652	57.5445899193073	329.948051524345	377	420	463	291	266	269	366	319	372	433	418	451	320	292	244	265	328	328
Capana03g003111	blue	1476.30456260071	1465.63213661845	10.6724259822611	1454.95971063619	152	148	136	161	172	181	166	194	167	290	442	361	178	195	204	171	199	191
Capana03g003116	blue	2079.61560225346	2073.13006026676	6.48554198669308	2066.64451828007	26	37	27	14	12	20	26	29	31	1350	1835	1735	25	32	47	37	46	33
Capana03g003120	blue	1335.84912270991	973.282625874699	362.566496835207	610.716129039492	1624	1618	1917	478	516	524	523	494	476	1366	1445	1456	478	518	569	454	542	444
Capana03g003123	blue	1717.34168684581	1710.90455320886	6.43713363695292	1704.4674195719	558	620	588	379	369	365	308	308	312	1171	1663	958	329	379	351	295	276	297
Capana03g003133	blue	518.497738881547	503.162475918156	15.3352629633906	487.827212954766	244	391	387	479	468	467	443	535	496	775	623	942	447	443	298	406	523	483
Capana03g003158	blue	1307.97367553016	1275.9294905691	32.0441849610631	1243.88530560804	1039	706	802	583	589	556	609	587	596	1129	1075	1131	660	630	675	530	563	579
Capana03g003163	blue	53.7048540568842	40.1537299611009	13.5511240957833	26.6026058653177	621	600	640	737	793	788	612	597	698	663	918	656	713	657	620	639	638	695
Capana03g003165	blue	714.969961122686	416.167452549182	298.802508573504	117.364943975679	117	86	97	49	31	38	42	36	24	66	101	55	27	40	79	24	16	35
Capana03g003167	blue	2099.94730028288	2093.45205169544	6.4952485874478	2086.95680310799	56	45	51	45	53	45	42	60	67	705	868	830	40	41	39	36	34	39
Capana03g003168	blue	1840.64139964551	1830.80656852172	9.83483112378508	1820.97173739794	557	447	503	328	347	362	270	314	270	958	960	976	235	260	294	278	269	285
Capana03g003173	blue	46.9137886283032	38.4099302070916	8.50385842121169	29.9060717858799	255	138	195	161	167	261	208	192	175	282	231	209	200	170	275	217	122	161
Capana03g003199	blue	1875.64939363675	1867.37162791674	8.27776572001062	1859.09386219673	1838	1928	2409	876	941	937	1064	776	1141	4502	4776	4733	1269	1195	930	1157	906	1123
Capana03g003200	blue	1041.36859901338	818.800061899069	222.568537114313	596.231524784756	562	560	583	344	347	384	252	281	290	552	555	492	240	242	225	245	246	266
Capana03g003208	blue	1220.88119481087	1195.64125655762	25.2399382532471	1170.40131830437	464	383	499	330	340	368	290	306	305	556	654	575	351	296	233	290	260	257
Capana03g003209	blue	2122.46176703905	2117.49853471038	4.9632323286628	2112.53530238172	112	131	150	51	46	42	30	13	36	610	843	739	53	48	45	31	21	40
Capana03g003216	blue	72.3738387007541	40.6401544623169	31.7336842384372	8.90647022387974	203	108	132	136	118	158	155	218	107	202	209	176	166	176	264	158	152	164
Capana03g003238	blue	1120.58959473951	881.350455076877	239.239139662634	642.111315414243	1572	1572	1633	1076	1066	1058	879	916	879	1436	1437	1673	931	949	897	866	884	790
Capana03g003239	blue	147.940946642092	94.3473855134306	53.5935611286613	40.7538243847692	303	231	261	220	228	201	217	271	240	249	246	281	193	193	238	232	241	227
Capana03g003253	blue	1123.20756736776	1105.28389216245	17.9236752053168	1087.36021695713	516	466	509	412	338	398	354	309	328	547	702	698	434	431	327	340	368	365
Capana03g003260	blue	69.0241206979777	37.9716524621013	31.0524682358764	6.91918422622487	3	19	6	58	45	45	82	31	72	209	156	164	186	185	176	159	122	229
Capana03g003275	blue	789.340999136757	483.634888235172	305.706110901585	177.928777333587	1230	1109	1155	902	927	925	688	583	713	1024	1081	936	801	736	772	674	684	687
Capana03g003287	blue	429.440980133071	356.67165396898	72.7693261640918	283.902327804888	1284	1385	1516	1177	1285	1351	1164	1162	1054	1295	1502	1450	1075	1187	1125	1140	1056	994
Capana03g003289	blue	277.73331590181	262.991955132152	14.7413607696581	248.250594362494	683	530	658	554	585	587	794	770	689	855	909	872	382	395	504	533	745	635
Capana03g003291	blue	879.127625321166	393.064485149015	486.063140172151	-92.9987	749	613	576	400	422	459	415	458	402	519	555	506	414	463	456	434	495	371
Capana03g003293	blue	1437.01633423328	1432.31112211161	4.7052121216725	1427.60590998994	7	5	10	44	35	26	1	0	11	1993	3798	1125	31	37	16	9	1	10
Capana03g003299	blue	987.23312630946	929.219200128045	58.0139261814156	871.205273946629	449	441	131	25	17	29	19	21	35	336	550	508	41	20	40	21	25	16
Capana03g003303	blue	1803.32744576437	1792.15242754149	11.1750182228793	1780.97740931861	91	40	48	49	80	84	86	86	76	268	273	287	69	53	84	63	74	91
Capana03g003305	blue	73.8676906019069	47.5486551620956	26.3190354398113	21.2296197222842	1	7	5	13	31	45	0	0	0	20	39	10	4	1	0	5	0	0
Capana03g003337	blue	413.879261827471	404.775340868244	9.10392095922657	395.671419909017	896	2246	2154	1436	1514	1635	1499	1816	1851	2136	3749	2346	1428	1410	672	1532	1694	1509
Capana03g003339	blue	1946.49081769265	1936.53916336449	9.95165432815998	1926.58750903633	1588	1323	1446	1440	1398	1419	1486	1660	1436	3517	3432	3277	1422	1195	1387	1419	1546	1619
Capana03g003344	blue	261.12826692963	255.974268938762	5.15399799086768	250.820270947894	189	163	157	210	171	166	172	182	204	231	211	239	171	170	213	172	157	188
Capana03g003347	blue	1672.76494415025	1653.64237102866	19.1225731215893	1634.51979790707	141	198	182	288	275	270	527	616	391	1335	1892	1528	304	304	282	400	486	476
Capana03g003349	blue	1335.71938006416	682.035654051628	653.683726012535	28.3519280390929	993	1152	1271	165	240	203	65	52	82	582	586	592	214	189	212	64	50	67
Capana03g003352	blue	266.821952223372	259.059117973994	7.7628342493781	251.296283724616	100	68	32	441	497	489	15	24	136	378	905	839	429	370	436	94	27	133
Capana03g003354	blue	1901.24016264475	1894.85693538685	6.38322725789476	1888.47370812896	213	247	232	149	132	145	165	203	145	398	533	484	168	154	162	166	162	165
Capana03g003355	blue	258.242865533889	213.36615372655	44.876711807339	168.489441919211	127	56	46	40	60	51	59	62	58	91	85	98	57	37	79	60	59	57
Capana03g003378	blue	1844.30033120148	1839.25615033747	5.04418086401483	1834.21196947345	129	99	174	153	168	190	103	72	161	1982	3540	1864	236	186	91	167	87	131
Capana03g003387	blue	1138.90049016412	1023.5963404146	115.304149749523	908.292190665077	344	230	219	129	136	132	118	150	145	284	330	282	124	112	145	129	104	123
Capana03g003390	blue	1696.0541531563	1690.37114106746	5.68301208884009	1684.68812897862	123	123	101	139	129	155	122	102	189	1934	3077	1305	232	180	149	151	129	201
Capana03g003396	blue	1900.1743875858	1892.30760287318	7.86678471262576	1884.44081816055	1470	1169	1146	803	758	851	843	836	783	2367	2443	2296	840	923	1173	964	1000	926
Capana03g003399	blue	633.014784081183	488.770869863292	144.243914217891	344.526955645402	97	97	135	58	52	64	60	70	59	99	110	101	67	81	46	64	77	60
Capana03g003418	blue	1275.79266234687	966.477136787578	309.315525559293	657.161611228285	1235	1362	1450	528	555	582	532	606	514	1162	1187	1219	539	559	616	543	600	582
Capana03g003425	blue	1629.06063460263	1621.32473537959	7.7358992230379	1613.58883615655	0	0	0	0	1	0	0	0	0	152	149	171	3	28	57	12	9	6
Capana03g003433	blue	206.191134826242	164.471663704776	41.7194711214662	122.752192583309	384	481	530	440	446	463	396	395	469	470	513	542	418	428	305	368	386	394
Capana03g003444	blue	1267.16999959665	1030.47886245845	236.691137138192	793.787725320261	879	773	919	447	454	438	366	331	347	878	790	825	405	434	460	402	347	374
Capana03g003453	blue	1004.18768539356	763.664453196168	240.52323219739	523.141220998778	27	14	19	1	5	0	1	0	1	11	24	17	4	0	1	0	3	3
Capana03g003454	blue	1163.11013555841	1042.31731460873	120.792820949682	921.524493659051	853	924	950	320	321	320	394	332	293	1085	920	987	244	249	245	353	389	352
Capana03g003455	blue	1356.52224405199	1294.37518955445	62.147054497548	1232.2281350569	807	685	638	297	335	390	227	295	273	904	904	943	379	376	421	297	312	285
Capana03g003472	blue	1820.55747338264	1815.42266970686	5.13480367577426	1810.28786603109	279	322	425	639	571	609	297	176	348	3330	3840	4525	554	497	473	379	294	296
Capana03g003491	blue	1401.64481015053	777.160008563353	624.484801587176	152.675206976177	504	471	484	10	21	29	27	44	24	299	213	282	19	23	43	24	44	29
Capana03g003498	blue	1995.79979548374	1990.00407467886	5.79572080487628	1984.20835387399	1445	1460	1334	967	955	963	1035	934	974	2542	3318	3134	1077	1019	948	978	1083	919
Capana03g003500	blue	1305.62946719123	1301.26720463694	4.36226255429551	1296.90494208264	373	250	255	313	348	295	263	245	232	594	522	531	282	206	280	259	239	246
Capana03g003515	blue	770.142242295613	751.972714599894	18.169527695719	733.803186904175	722	440	446	461	411	401	400	349	328	868	733	650	433	422	595	419	413	417
Capana03g003520	blue	33.1602190046703	19.2146332967624	13.9455857079079	5.26904758885442	1	4	1	0	0	1	0	0	1	11	37	26	26	41	18	20	30	36
Capana03g003531	blue	159.800896032621	136.723578015362	23.0773180172597	113.646259998102	224	185	179	186	170	180	184	160	165	195	246	176	171	158	219	173	177	183
Capana03g003536	blue	1134.61255117821	1128.24828376344	6.36426741476953	1121.88401634867	19	25	10	66	55	67	69	44	85	337	619	179	70	52	46	69	65	60
Capana03g003556	blue	1742.89261377688	1736.42440825409	6.46820552278677	1729.95620273131	330	262	195	40	27	27	2	0	4	5890	4190	4290	17	43	91	24	4	3
Capana03g003571	blue	860.51709708763	848.04784734065	12.4692497469796	835.578597593671	194	67	72	73	62	76	97	86	71	163	240	200	105	77	128	68	77	90
Capana03g003572	blue	1586.79655013257	1581.20655177981	5.58999835275154	1575.61655342706	426	195	318	282	273	310	258	213	189	659	838	564	213	186	315	198	206	208
Capana03g003583	blue	565.930812271755	546.343823171848	19.5869890999077	526.75683407194	813	1391	1378	1012	1065	1068	1078	1105	957	1441	1557	1786	928	870	674	921	1103	1028
Capana03g003601	blue	401.99242228997	392.925559404897	9.06686288507251	383.858696519825	460	405	384	521	598	591	474	534	458	832	614	695	478	484	487	418	496	446
Capana03g003603	blue	557.534723424446	516.282784441222	41.251938983224	475.030845457998	47	0	22	0	4	0	16	1	4	32	58	18	0	0	15	0	0	1
Capana03g003607	blue	483.86455341658	478.564828294042	5.29972512253801	473.265103171504	309	280	287	255	245	234	224	287	234	393	326	448	232	223	316	221	278	328
Capana03g003609	blue	1363.25519997143	1356.09122055989	7.16397941154014	1348.92724114835	9	2	0	0	0	0	0	0	0	45	46	42	0	9	27	2	0	0
Capana03g003611	blue	842.049921531354	832.839235606053	9.21068592530071	823.628549680752	1461	1018	1014	671	655	663	674	709	632	4630	5096	4276	1587	2269	4005	1734	1146	854
Capana03g003624	blue	980.44455251058	706.144805157213	274.299747353367	431.845057803847	1179	768	727	286	284	270	442	480	349	775	837	790	302	337	454	342	430	371
Capana03g003627	blue	1946.35522273527	1938.62847441468	7.72674832059033	1930.90172609409	150	126	159	118	122	148	125	158	125	657	690	487	103	75	143	145	150	135
Capana03g003630	blue	1989.34850983664	1984.86329786989	4.4852119667537	1980.37808590314	2295	2352	2106	872	978	1089	303	343	385	10940	16420	10732	1213	2028	3157	1482	668	827
Capana03g003633	blue	175.13172901775	167.060099463018	8.07162955473251	158.988469908285	317	212	189	293	308	266	253	249	229	308	403	309	260	260	355	274	238	234
Capana03g003656	blue	1795.1989587735	1783.98252388522	11.2164348882814	1772.76608899694	2607	2045	2374	826	801	782	866	848	831	5556	4961	5453	790	829	956	791	733	700
Capana03g003663	blue	707.829764828879	609.065180969168	98.7645838597116	510.300597109456	1733	2330	1483	1073	1126	1160	791	805	824	1877	2227	1486	688	631	805	688	805	935
Capana03g003665	blue	66.640615516226	26.3325590087961	40.3080565074299	-13.9755	117	140	208	321	375	354	265	335	304	343	354	292	237	300	239	292	286	255
Capana03g003668	blue	1482.41466242594	1475.07618859103	7.33847383490661	1467.73771475612	563	482	446	454	446	455	400	338	358	745	766	806	407	425	473	369	353	315
Capana03g003675	blue	810.466193049378	807.22071482655	3.24547822282727	803.975236603723	74	74	32	57	71	83	47	84	60	119	161	228	52	79	80	56	54	48
Capana03g003677	blue	509.028455356611	493.938707986789	15.0897473698219	478.848960616967	16	11	23	5	6	6	6	0	5	44	30	9	0	2	5	6	1	4
Capana03g003684	blue	1966.61270182685	1960.5543025151	6.05839931175433	1954.49590320334	0	0	0	0	1	1	0	0	0	17734	28197	15077	15	54	65	43	10	3
Capana03g003686	blue	1589.49131616042	1568.5104884709	20.9808276895262	1547.52966078137	1	9	1	49	48	36	128	137	58	442	456	511	60	57	52	65	122	110
Capana03g003700	blue	1114.93668465617	994.886632635517	120.050052020649	874.836580614869	5738	4420	3725	2345	2333	2520	1802	1505	1914	5146	5953	4262	2276	2222	2533	1934	1766	1821
Capana03g003708	blue	334.194362826601	325.407403307644	8.78695951895781	316.620443788686	128	91	105	82	120	89	103	82	80	181	114	132	77	79	113	83	89	74
Capana03g003710	blue	1114.52498177137	1096.26934846525	18.2556333061202	1078.01371515913	697	744	750	561	595	647	800	876	747	1120	1178	1025	657	622	691	689	808	738
Capana03g003717	blue	1728.57342167066	1720.97922228506	7.59419938559995	1713.38502289946	356	400	336	390	364	404	341	355	391	1010	953	1070	387	422	499	432	419	422
Capana03g003731	blue	1412.02622459847	1348.98630679171	63.0399178067512	1285.94638898496	393	332	392	24	16	30	28	35	33	475	678	450	33	25	31	41	21	32
Capana03g003734	blue	1993.27408448622	1985.87823968576	7.39584480045505	1978.48239488531	1108	902	984	696	643	622	589	618	614	1785	2286	1780	681	718	747	591	597	631
Capana03g003736	blue	1489.65916378514	1458.23027647671	31.4288873084329	1426.80138916828	1259	1400	1582	89	114	114	90	32	60	2804	2366	2715	60	40	46	37	39	64
Capana03g003740	blue	71.6411909014819	40.076350130047	31.564840771435	8.51150935861196	99	53	49	41	34	33	48	85	47	101	68	45	38	57	100	50	63	37
Capana03g003741	blue	1439.85676834936	1434.42759817304	5.42917017631999	1428.99842799672	436	584	617	586	523	610	421	369	452	955	1189	1020	507	513	330	502	378	475
Capana03g003749	blue	515.048312566716	506.899785216667	8.14852735004871	498.751257866618	24	43	14	11	14	14	4	8	7	93	114	70	21	40	101	8	17	6
Capana03g003761	blue	1257.65014537906	1245.89134538619	11.7587999928712	1234.13254539332	361	206	272	222	219	190	260	270	238	506	493	442	205	218	355	228	251	243
Capana03g003763	blue	367.245171476494	356.15647140878	11.0887000677141	345.067771341066	256	314	237	260	263	261	295	297	271	363	423	495	302	366	330	330	364	337
Capana03g003765	blue	1068.10508571912	1064.73227087382	3.37281484530263	1061.35945602852	21	29	10	16	23	20	5	15	10	146	293	60	13	10	16	12	10	7
Capana03g003766	blue	488.601830882696	480.616788190506	7.98504269219063	472.631745498315	196	116	171	140	140	143	158	183	134	271	224	206	127	104	139	186	155	119
Capana03g003773	blue	125.099797191718	83.5892352632319	41.5105619284858	42.0786733347461	1667	1013	1134	1050	1126	1129	1348	1391	1140	1557	1368	1272	1101	1021	1471	1097	1287	1235
Capana03g003782	blue	441.584673756183	221.723901706927	219.860772049256	1.86312965767155	182	113	412	18	34	21	18	1	5	102	198	68	21	21	22	105	12	6
Capana03g003783	blue	1994.0367513499	1988.80856259219	5.22818875770963	1983.58037383448	2123	1681	1615	383	413	421	362	296	425	7213	10106	5785	543	614	940	678	412	459
Capana03g003794	blue	1095.52478043346	987.438244982015	108.086535451449	879.351709530566	353	472	355	142	126	82	57	51	34	336	493	517	54	56	48	29	44	46
Capana03g003816	blue	693.153336023034	677.063350567116	16.0899854559176	660.973365111199	562	746	677	527	558	535	598	566	503	844	724	840	443	486	538	579	577	483
Capana03g003836	blue	1092.47996845363	538.136602641955	554.343365811677	-16.2068	366	337	423	190	200	177	141	123	199	236	274	285	156	200	204	202	158	169
Capana03g003842	blue	2132.21221689708	2126.07946336225	6.13275353482732	2119.94670982743	2376	2391	2431	2416	2587	2465	2185	2433	2082	8563	10736	8866	2158	2204	1968	2104	2442	2174
Capana03g003849	blue	1118.64620757709	560.346634531727	558.299573045364	2.04706148636296	1116	1165	1154	706	682	745	651	531	666	942	852	858	756	768	687	614	616	688
Capana03g003864	blue	81.5810683186284	60.1002341774359	21.4808341411925	38.6194000362434	15	27	32	14	5	7	7	3	6	22	46	40	20	43	59	18	6	2
Capana03g003880	blue	1331.17274757526	1006.87894739374	324.293800181516	682.585147212228	1240	1260	1337	191	200	191	133	149	146	1050	1145	986	140	264	421	108	187	146
Capana03g003920	blue	792.173579600949	733.809418438011	58.3641611629375	675.445257275074	47	124	132	15	20	29	25	4	20	157	118	118	40	38	23	21	19	30
Capana03g003923	blue	1227.59177490004	1209.96241809197	17.629356808068	1192.3330612839	40	45	26	72	67	58	53	67	82	187	224	162	91	54	95	93	77	92
Capana03g003929	blue	1213.17593136414	1208.29445630348	4.88147506065866	1203.41298124282	146	116	123	82	97	102	210	110	153	319	676	709	89	90	244	112	117	110
Capana03g003931	blue	827.453645210723	822.412480863779	5.04116434694424	817.371316516835	27	4	13	6	18	1	0	8	16	31	60	25	5	9	6	1	3	8
Capana03g003992	blue	972.788580608659	967.073895749117	5.71468485954119	961.359210889576	976	1151	1145	823	874	876	849	852	1001	1403	1518	1585	1210	1067	940	1025	991	966
Capana03g003994	blue	212.043016008502	188.86265496889	23.1803610396124	165.682293929278	579	554	572	484	466	527	371	309	383	641	610	664	480	614	668	440	417	394
Capana03g003998	blue	312.246474884858	301.965761135966	10.2807137488913	291.685047387075	153	127	92	102	86	95	102	122	71	189	136	156	84	135	125	98	71	93
Capana03g004004	blue	856.39688584981	847.809613993432	8.5872718563777	839.222342137055	115	84	95	78	93	106	77	75	69	156	134	123	82	90	90	78	74	64
Capana03g004005	blue	1346.6385848017	1331.90040223309	14.7382	1317.16221966448	289	202	447	88	118	129	70	57	77	675	559	647	152	156	186	119	63	75
Capana03g004014	blue	1059.90962262582	708.342171990916	351.567450634901	356.774721356015	13628	25210	18755	1606	1873	2060	1165	751	1601	12439	12758	13621	1582	1556	1004	1143	838	1039
Capana03g004051	blue	1066.19733780479	807.630666662469	258.56667114232	549.063995520149	4720	5277	5697	3134	3404	3499	2559	2659	2499	4684	4844	4884	2521	2731	2288	2638	2679	2456
Capana03g004054	blue	2015.54037137833	2009.70110814914	5.83926322919615	2003.86184491994	2490	2213	2161	1801	2026	2038	1717	1738	1661	4283	4487	4262	1670	1707	1745	1636	1934	1688
Capana03g004059	blue	844.142913565066	834.194986223171	9.94792734189548	824.247058881275	415	276	291	382	418	445	405	328	408	698	718	587	474	456	434	460	362	446
Capana03g004065	blue	1484.08677308863	1476.59481404137	7.49195904725889	1469.10285499411	229	163	73	106	75	90	128	97	90	337	394	342	86	115	201	112	106	99
Capana03g004067	blue	2086.97614480083	2080.71002235538	6.26612244544913	2074.44389990993	495	667	759	603	642	565	261	92	388	16195	17526	17271	523	412	179	201	266	366
Capana03g004068	blue	1532.88918476575	1528.07032603496	4.81885873079818	1523.25146730416	434	245	292	271	255	249	294	317	274	1283	2487	1075	246	262	333	258	288	265
Capana03g004083	blue	491.909557178164	488.124020660933	3.78553651723081	484.338484143702	10408	11998	8270	10921	11756	11550	9302	10358	8994	16245	14591	13583	9546	10869	13094	10410	10054	8982
Capana03g004087	blue	163.401824280063	138.668466728313	24.7334	113.935109176563	112	74	89	117	83	60	126	129	124	121	182	187	103	122	165	127	132	132
Capana03g004088	blue	1395.73402387492	950.117918946171	445.616104928749	504.501814017422	9513	7844	7972	967	902	828	752	606	667	6975	5936	5591	1043	1044	1150	846	731	776
Capana03g004098	blue	1436.11606866729	734.18952464147	701.926544025822	32.2629806156481	7049	5693	7580	840	962	948	858	810	820	3704	3584	3784	1037	1039	1156	1076	991	924
Capana03g004100	blue	1191.60443206624	1143.04650808435	48.5579239818933	1094.48858410246	397	467	582	135	145	157	178	170	159	745	583	665	181	184	175	196	169	140
Capana03g004101	blue	196.075331016417	117.788859737215	78.2864712792018	39.5023884580131	236	304	364	270	266	273	220	201	208	303	293	243	195	221	262	238	209	191
Capana03g004109	blue	1138.50255945149	987.274707947416	151.227851504077	836.046856443338	672	490	744	106	115	97	140	187	116	780	563	694	139	103	154	94	122	147
Capana03g004110	blue	1270.84300853922	938.304242804406	332.538765734814	605.765477069592	2658	2358	1661	37	28	29	26	44	33	1789	1888	1585	26	22	56	16	21	16
Capana03g004142	blue	129.864596598572	112.90416672009	16.9604298784818	95.9437368416078	687	934	888	1207	1232	1261	926	899	950	1414	1209	1189	956	989	763	932	983	975
Capana03g004154	blue	991.356996702801	753.228486788958	238.128509913843	515.099976875115	374	269	150	0	0	0	0	0	0	163	320	185	0	0	0	1	0	0
Capana03g004155	blue	1135.58516575308	866.794618653629	268.790547099451	598.004071554179	807	947	581	2	0	3	0	0	0	550	799	512	1	5	2	6	0	0
Capana03g004181	blue	1236.33125806268	1126.32162533028	110.009632732402	1016.31199259788	2084	2564	2767	964	978	923	910	1012	1036	2556	2956	2834	934	1006	919	967	954	957
Capana03g004186	blue	1295.74268896858	1158.21824639074	137.524442577835	1020.69380381291	118	81	88	7	5	8	6	10	5	114	131	85	5	4	4	1	3	5
Capana03g004199	blue	1239.86276837288	680.460249221321	559.402519151555	121.057730069766	11205	10873	9104	4471	4554	4294	4503	4211	4011	7555	7722	7352	4417	4418	6351	4135	4735	4278
Capana03g004200	blue	218.803894649232	162.639681850215	56.1642127990173	106.475469051197	818	668	598	435	513	504	634	595	506	628	744	732	559	530	738	621	589	603
Capana03g004201	blue	1009.95063647605	978.999924885436	30.9507115906166	948.04921329482	547	849	774	528	480	485	434	508	438	874	956	1017	525	495	359	477	533	526
Capana03g004206	blue	1725.74139123093	1716.87262624675	8.86876498417587	1708.00386126257	418	535	566	360	321	359	311	263	285	898	1136	834	292	317	229	333	297	347
Capana03g004209	blue	85.6632194508539	58.9029890167545	26.7602304340995	32.142758582655	144	183	169	171	157	178	214	189	214	267	194	214	176	190	168	221	217	185
Capana03g004216	blue	62.0448665343175	50.688580632762	11.3562859015555	39.3322947312066	48	76	52	31	39	53	62	71	42	69	61	64	35	33	22	48	58	55
Capana03g004217	blue	1289.50971734106	1264.76388872861	24.7458286124536	1240.01806011615	1293	915	926	1169	1060	1049	1336	1344	1282	2307	2630	2271	1264	1258	1769	1363	1390	1413
Capana03g004222	blue	111.96408519665	84.163985831497	27.8000993651528	56.3638864663442	91	68	65	60	61	49	64	77	58	93	74	67	68	66	75	71	67	63
Capana03g004225	blue	1610.03182125116	1606.12810515091	3.9037161002434	1602.22438905067	170	241	217	152	127	145	125	108	133	732	1247	553	161	146	115	123	122	149
Capana03g004230	blue	1534.20063689276	1520.29974674179	13.9008901509696	1506.39885659082	61	89	34	14	11	12	12	11	14	126	138	128	10	16	13	8	14	20
Capana03g004234	blue	1247.20701676211	701.170542517899	546.036474244206	155.134068273693	2098	1474	1606	792	753	743	532	529	532	1282	1235	1319	655	707	984	565	570	480
Capana03g004238	blue	618.803989061347	615.264665470522	3.5393235908258	611.725341879696	23	24	11	23	9	0	2	0	7	156	96	27	9	0	3	4	0	8
Capana03g004249	blue	2131.67355913365	2124.60945558432	7.06410354932359	2117.55	11	12	8	7	17	19	6	11	4	2556	2903	2422	9	9	7	8	14	9
Capana03g004281	blue	1168.76342144541	614.754825716066	554.008595729345	60.7462299867209	132	114	87	23	15	34	15	7	24	69	66	53	20	6	5	5	9	18
Capana03g004293	blue	872.529559817097	858.925157064362	13.604402752735	845.320754311627	14	4	9	25	20	22	25	29	19	150	90	79	37	22	51	21	20	23
Capana03g004317	blue	1295.52356629214	590.484075636213	705.039490655926	-114.555	1209	1284	1424	439	411	392	201	299	216	696	636	711	173	203	229	303	249	319
Capana03g004324	blue	745.164204030801	535.595605779218	209.568598251583	326.027007527636	86	57	49	0	0	0	0	0	0	20	94	29	0	0	0	0	0	0
Capana03g004331	blue	911.979595353038	599.273760891597	312.705834461441	286.567926430156	393	252	286	168	177	171	146	155	179	245	321	256	167	166	180	190	152	200
Capana03g004346	blue	985.183040096294	582.494710629192	402.688329467102	179.80638116209	158	157	237	83	52	47	21	28	29	110	118	143	50	64	14	30	23	40
Capana03g004347	blue	827.237898910758	789.544615378178	37.6932835325802	751.851331845598	1066	703	763	629	612	658	750	676	744	1024	987	1012	609	664	726	607	659	681
Capana03g004354	blue	799.881205452387	369.459101325516	430.422104126871	-60.963	568	238	154	0	11	0	5	1	0	208	210	83	30	0	0	2	0	0
Capana03g004367	blue	375.019707715656	367.26078082906	7.75892688659559	359.501853942464	0	2	1	138	70	68	33	32	49	124	134	200	54	44	16	23	37	51
Capana03g004369	blue	1304.54909860166	1171.60006797083	132.949030630833	1038.65	8577	8157	8266	2511	2852	2804	1510	1443	1926	9450	8665	10101	2352	2599	3122	2156	1774	1949
Capana03g004370	blue	1573.66689926554	1552.4571742257	21.2097250398367	1531.24744918586	118	80	79	132	137	111	159	169	153	347	423	361	129	119	197	167	146	149
Capana03g004390	blue	1379.38148509718	703.987031971512	675.394453125673	28.5925788458383	887	858	925	394	414	389	321	277	302	587	597	606	359	425	367	302	289	292
Capana03g004398	blue	1403.26265046635	1389.70036674794	13.5622837184039	1376.13808302954	257	217	250	86	79	87	174	115	118	411	416	411	102	115	153	138	202	172
Capana03g004400	blue	961.502979256813	945.001515445066	16.5014638117474	928.500051633318	1552	849	1035	927	906	954	888	759	749	1566	1707	1766	890	823	1355	863	796	888
Capana03g004403	blue	1804.26827334251	1798.01604300645	6.25223033606244	1791.76381267039	501	751	625	520	520	508	495	466	492	1122	1357	1297	495	473	355	481	509	493
Capana03g004408	blue	1788.81327835432	1783.10887683775	5.70440151656908	1777.40447532118	0	3	1	8	7	5	19	35	26	955	1888	930	30	6	7	24	29	24
Capana03g004414	blue	1951.64830142387	1945.94655652028	5.70174490359432	1940.24481161668	4856	4853	4539	469	509	509	386	388	358	15933	26508	15797	417	419	501	525	352	416
Capana03g004415	blue	853.905639380786	557.918060876478	295.987578504308	261.930482372169	1086	1371	1323	869	810	874	897	828	789	1085	1110	1103	729	770	672	789	839	697
Capana03g004419	blue	1932.6572851354	1925.2043328198	7.45295231560726	1917.75138050419	768	676	786	528	554	611	692	715	576	1441	1462	1461	545	555	699	604	700	584
Capana03g004422	blue	1768.47882387621	1762.62703490613	5.85178897007609	1756.77524593606	59	94	27	146	132	185	146	62	206	2005	3364	1603	244	144	102	145	92	171
Capana03g004426	blue	1422.34511879011	1393.17468310586	29.1704356842527	1364.00424742161	8	7	9	43	26	37	86	93	60	242	255	181	34	41	54	51	56	52
Capana03g004428	blue	1951.77074818379	1944.43922387853	7.3315243052657	1937.10769957326	44	56	29	57	83	61	44	65	39	532	572	400	76	68	82	49	44	57
Capana03g004439	blue	787.714018128532	698.059554101684	89.6544640268478	608.405090074837	262	204	224	162	142	141	142	149	139	253	262	220	170	180	194	180	155	188
Capana03g004452	blue	1400.65101783796	865.379997282354	535.27102055561	330.108976726744	5141	3229	4250	625	604	661	355	294	333	3078	2828	2621	508	495	622	334	343	360
Capana03g004475	blue	971.582238075396	628.577156040957	343.005082034439	285.572074006518	29	45	48	0	9	3	0	0	0	36	19	25	5	0	9	4	4	4
Capana03g004482	blue	1013.50041398188	1004.17581424155	9.32459974033077	994.851214501223	5656	5644	3244	3605	4258	4482	2198	1797	2133	10621	8545	7038	2415	2596	3249	2407	2223	1898
Capana03g004494	blue	112.723316829452	57.7179358000588	55.0053810293927	2.7125547706661	195	201	185	82	103	77	109	103	102	145	215	126	135	125	280	105	86	131
Capana03g004496	blue	1610.20394940583	1606.46824067212	3.73570873371364	1602.73253193841	273	223	178	304	259	250	206	221	222	552	843	533	238	197	231	180	148	183
Capana03g004497	blue	1005.72272863839	447.92586641216	557.796862226229	-109.871	276	210	293	154	123	126	102	114	76	203	136	171	87	100	110	99	112	102
Capana03g004510	blue	1564.11403228063	1559.15227307692	4.96175920371434	1554.1905138732	1	7	5	3	1	8	4	13	3	1873	3774	1355	4	7	11	10	10	16
Capana03g004529	blue	1266.29230273216	1257.04591378493	9.24638894723012	1247.7995248377	164	165	161	83	86	106	150	140	90	301	266	281	87	85	122	104	141	159
Capana03g004544	blue	38.7330319775228	21.2504783200631	17.4825536574598	3.76792466260331	431	899	885	991	1027	986	755	674	1162	1048	1304	1017	1367	1167	627	1042	826	1092
Capana03g004547	blue	1176.2592955983	1108.65705024202	67.6022453562828	1041.05480488573	1735	1382	1678	1115	963	1032	1129	1144	992	1801	1826	1896	998	1098	1355	1009	1115	1067
Capana03g004564	blue	1447.4327780793	1441.83706979716	5.5957082821426	1436.24136151502	4	2	2	9	12	3	0	0	2	174	116	203	6	9	11	1	0	1
Capana03g004569	blue	1034.48147798914	1015.12597551465	19.3555024744885	995.77047304016	344	275	288	271	283	335	422	409	346	573	685	790	405	377	389	408	434	376
Capana03g004571	blue	759.605884640226	592.860626076077	166.745258564149	426.115367511928	161	245	251	80	83	69	121	84	93	162	218	223	111	101	66	77	92	111
Capana03g004602	blue	386.459262678978	375.985288811376	10.4739738676022	365.511314943774	1	3	0	18	7	7	23	20	50	61	125	18	27	18	19	11	27	23
Capana03g004607	blue	1308.27565545133	1279.22111416431	29.054541287019	1250.1665728773	1620	1559	1247	737	800	773	833	827	775	2001	2041	2071	907	925	1342	866	811	770
Capana03g004628	blue	1743.3306729356	1736.15984644198	7.17082649361919	1728.98901994836	1010	907	1100	881	801	778	1063	943	882	1761	2057	1606	696	728	850	775	946	912
Capana03g004630	blue	155.209751131565	67.3700025301317	87.8397486014331	-20.4697	32	25	23	28	31	24	0	11	3	23	16	19	8	12	10	0	3	3
Capana03g004633	blue	969.557386400981	530.905473505849	438.651912895132	92.2535606107166	761	605	501	9	15	15	13	8	9	349	381	361	13	120	420	18	18	5
Capana03g004635	blue	742.617646709928	733.835803661544	8.78184304838396	725.05396061316	68	43	28	33	28	33	51	62	43	66	116	107	36	48	62	48	39	55
Capana03g004641	blue	1135.84011742328	879.87743552178	255.962681901501	623.914753620278	5493	3508	3853	1958	1978	1948	1034	1113	1303	4373	3908	3964	1698	1697	2186	1378	1200	1403
Capana03g004642	blue	1981.46034825408	1976.62131656951	4.8390316845705	1971.78228488494	1313	1190	1059	1112	1055	1103	928	1009	933	2285	2646	2479	1063	880	912	821	994	1149
Capana04g000016	blue	395.643316984837	379.996836901978	15.6464800828587	364.350356819119	677	683	587	477	486	507	570	560	497	597	716	894	493	562	639	534	536	493
Capana04g000017	blue	2012.06437907238	2001.91670125327	10.1476778191036	1991.76902343417	18	15	17	14	16	17	35	46	32	330	330	297	26	19	18	17	37	36
Capana04g000019	blue	127.086091982811	108.646185835933	18.4399061468777	90.2062796890556	50	54	76	87	63	63	105	89	61	88	110	98	46	64	56	67	93	72
Capana04g000036	blue	1061.51255250513	1014.65864740874	46.8539050963951	967.804742312343	520	699	651	934	885	896	1169	1314	1073	2026	2156	1757	965	1047	984	1087	1203	1041
Capana04g000039	blue	1434.00538711819	1418.76160992045	15.2437771977397	1403.51783272271	234	262	197	724	774	738	812	898	772	2253	3685	2169	627	708	737	890	841	763
Capana04g000055	blue	631.829494125859	569.693578381075	62.1359157447843	507.55766263629	841	989	922	1297	1324	1319	1567	1751	1479	2136	2018	2280	1200	1190	1139	1317	1555	1478
Capana04g000067	blue	1521.66129274099	1516.97303534787	4.68825739311342	1512.28477795476	340	306	294	315	350	325	292	275	256	861	663	794	238	299	275	221	246	239
Capana04g000071	blue	1330.68564906301	1310.73904261426	19.9466064487453	1290.79243616552	1376	1830	1820	1272	1261	1252	1020	1136	1061	2154	2509	2696	1081	1156	874	1114	1196	1043
Capana04g000074	blue	1284.65475121155	1048.98319389113	235.671557320421	813.311636570705	1543	1603	1641	709	749	792	784	764	766	1451	1568	1553	758	746	676	710	775	770
Capana04g000075	blue	716.44665984734	329.407040448823	387.039619398517	-57.6326	304	403	299	198	220	201	161	139	154	233	253	234	183	182	231	189	176	174
Capana04g000081	blue	1514.07426361385	1509.65395181574	4.42031179811192	1505.23364001763	3997	3224	3969	3376	3527	3559	3296	3098	2915	5973	6417	6298	3752	3896	4421	3973	3333	3224
Capana04g000083	blue	1619.80391646528	1614.65296658476	5.15094988052761	1609.50201670423	0	0	0	7	5	2	4	1	9	975	1855	695	16	9	6	5	2	12
Capana04g000086	blue	241.000170278415	223.884607485408	17.115562793007	206.769044692401	547	886	702	859	871	960	1027	812	1092	1473	1291	1597	1315	1074	616	1028	1078	1194
Capana04g000087	blue	1816.98138677136	1811.9329636343	5.04842313705808	1806.88454049724	372	241	314	256	264	234	252	261	218	677	742	864	256	244	311	213	238	221
Capana04g000091	blue	1165.27411504119	1020.08202880244	145.192086238754	874.889942563686	628	494	562	379	363	326	258	240	272	567	623	601	288	301	285	247	253	241
Capana04g000097	blue	696.990224615986	625.320755900384	71.6694687156014	553.651287184783	7	4	0	43	28	43	77	85	68	181	149	132	35	37	51	65	72	97
Capana04g000098	blue	388.325288908865	380.337206702634	7.9880822062313	372.349124496403	32	32	31	30	30	28	19	25	25	47	39	33	19	19	26	23	33	25
Capana04g000099	blue	2124.24370651649	2118.85352956618	5.39017695030998	2113.46335261587	284	146	155	83	79	87	99	82	84	1080	1529	1009	81	87	147	69	86	62
Capana04g000100	blue	1322.69287301092	1224.64798958783	98.0448834230822	1126.60310616475	5805	5078	3942	195	164	228	125	104	177	6732	5947	6426	256	287	268	203	157	174
Capana04g000102	blue	1173.93431738701	832.035543859307	341.898773527702	490.136770331604	404	417	471	30	38	52	37	17	16	429	282	265	28	68	104	64	73	36
Capana04g000114	blue	1004.65865387497	677.25423840088	327.404415474087	349.849822926793	117	51	76	11	24	21	14	7	8	58	55	85	9	15	24	11	1	10
Capana04g000115	blue	1179.66239927623	1014.72690273832	164.935496537905	849.791406200417	128	92	108	52	43	38	43	50	26	122	112	111	24	30	46	45	35	33
Capana04g000118	blue	1583.85086714613	1563.12997678597	20.7208903601643	1542.4090864258	481	705	679	243	245	250	272	243	215	1091	1119	1127	182	223	182	201	215	221
Capana04g000120	blue	402.346089782981	384.820614785802	17.5254749971796	367.295139788622	2951	3366	4522	66	66	68	58	110	36	3954	6239	5952	959	2733	4540	3685	1593	559
Capana04g000121	blue	45.4660643757845	36.626011054549	8.84005332123544	27.7859577333136	36	59	50	92	81	112	73	40	47	138	87	78	75	80	98	87	43	50
Capana04g000125	blue	1318.13206802649	926.555432260799	391.576635765687	534.978796495112	25818	25404	26647	1327	1663	1511	1885	2338	1523	21435	20765	15207	2082	2552	3291	4255	2737	2261
Capana04g000127	blue	1320.85278904533	1106.45900254798	214.393786497355	892.065216050623	837	764	689	232	183	186	148	143	168	773	810	667	127	154	246	125	153	166
Capana04g000130	blue	1772.69805516395	1767.95863945546	4.73941570848251	1763.21922374698	1	3	4	284	302	383	10	1	29	1454	2523	1581	80	68	80	35	6	14
Capana04g000142	blue	1508.54635923266	1501.47299335538	7.0733658772765	1494.3996274781	47	11	14	1	1	3	25	17	10	80	144	82	0	4	5	26	24	11
Capana04g000146	blue	2054.29309111777	2048.0866407855	6.20645033227174	2041.88019045322	240	163	155	65	87	84	133	120	115	580	689	681	85	79	87	100	118	118
Capana04g000150	blue	2104.11972505394	2097.0690160129	7.05070904103877	2090.01830697186	42	11	2	17	18	22	49	16	28	934	1048	995	7	20	10	12	8	13
Capana04g000152	blue	2156.95932402569	2151.6820937231	5.27723030259176	2146.40486342051	2467	2341	2428	1944	1888	1839	1736	1943	1772	7038	9553	7707	1688	1788	2264	1854	1788	1989
Capana04g000153	blue	1214.33187160166	1047.95620976485	166.375661836812	881.580547928033	1044	759	592	159	135	134	90	113	88	883	956	734	121	168	342	87	91	81
Capana04g000155	blue	397.816980276581	387.199756864465	10.6172234121153	376.58253345235	130	112	98	92	58	64	96	122	85	183	180	103	95	78	122	88	102	109
Capana04g000159	blue	952.956886221975	653.757069521699	299.199816700276	354.557252821424	7622	12679	18089	2	8	6	6	8	4	10916	7805	8234	13	953	1672	24	98	11
Capana04g000164	blue	655.04697197054	648.765378522137	6.28159344840356	642.483785073733	825	777	844	735	731	759	790	871	736	997	879	1059	748	768	745	807	806	734
Capana04g000167	blue	723.042613658829	716.015741892279	7.0268717665499	708.988870125729	989	1034	824	822	828	724	1027	923	890	1579	2293	1280	1126	1112	1196	1296	1054	1036
Capana04g000174	blue	1813.97458253678	1806.07598181473	7.89860072205397	1798.17738109268	563	298	366	263	255	291	322	381	253	870	1044	861	244	246	454	290	268	276
Capana04g000186	blue	75.5082405526344	71.1092445653825	4.39899598725196	66.7102485781305	429	421	448	520	476	474	449	475	446	505	469	551	363	357	381	408	441	406
Capana04g000187	blue	1744.69814744863	1737.33773353852	7.36041391011099	1729.97731962841	3530	3097	2894	5191	5440	5099	4282	5482	4528	24458	38776	20407	4627	5033	6580	5297	5192	4999
Capana04g000189	blue	1477.32432239015	1457.94449549187	19.3798268982871	1438.56466859358	615	530	455	525	594	588	802	784	676	1704	1531	1586	520	511	433	653	815	685
Capana04g000195	blue	850.029408688433	841.385210536056	8.64419815237693	832.741012383679	60	264	67	347	369	338	454	440	460	1362	2646	697	413	378	331	444	449	489
Capana04g000198	blue	1354.39607466838	1350.27120922985	4.12486543852469	1346.14634379133	36	28	24	10	16	41	13	17	31	90	116	61	6	21	15	10	10	5
Capana04g000209	blue	858.341407242867	835.828556791968	22.512850450899	813.315706341069	81	91	58	42	50	58	31	33	23	135	90	128	27	20	20	14	37	24
Capana04g000214	blue	186.099303813321	124.416903149834	61.6824006634871	62.7345024863471	13	21	14	43	70	63	105	90	113	121	182	98	125	96	62	114	92	100
Capana04g000226	blue	1099.97368973375	885.584562462523	214.389127271225	671.195435191298	135	167	93	0	0	0	5	0	1	113	136	98	2	1	0	0	7	2
Capana04g000233	blue	132.909206488241	101.871089656884	31.0381168313564	70.8329728255279	62	55	23	40	44	32	47	28	39	109	118	140	47	91	199	81	41	34
Capana04g000236	blue	264.01817602808	214.930505842331	49.0876701857485	165.842835656583	1525	1711	1747	1523	1413	1445	1461	1431	1515	1610	1716	1777	1349	1459	1119	1616	1424	1412
Capana04g000241	blue	900.850047782064	894.361871500682	6.48817628138158	887.873695219301	410	501	509	486	521	520	563	545	514	650	949	804	410	432	315	455	540	459
Capana04g000243	blue	937.631016045181	882.42419138694	55.206824658241	827.217366728699	298	283	273	367	363	350	440	454	381	606	634	642	403	400	436	404	429	445
Capana04g000251	blue	2032.76234127829	2026.7474852366	6.01485604169284	2020.73262919491	126	97	141	119	116	123	105	128	99	374	392	390	127	123	119	111	107	110
Capana04g000259	blue	1040.71401268022	443.516748835935	597.19726384428	-153.681	12340	12055	16369	523	555	503	874	853	698	6936	5430	5361	1630	3650	5997	2902	1949	1124
Capana04g000273	blue	1348.11939622577	686.920389233687	661.199006992088	25.7213822415993	157	141	189	0	1	1	1	0	0	101	66	59	0	1	9	4	0	0
Capana04g000274	blue	621.720074474311	601.005101614239	20.7149728600729	580.290128754166	2246	3805	3841	2798	2755	2953	2558	3207	2528	4057	4357	4520	2180	2411	2074	2469	2931	2810
Capana04g000276	blue	1348.43301485378	931.698361979679	416.734652874099	514.96370910558	21914	18510	21649	8338	8663	8676	7586	6779	6792	14983	17837	18396	7806	7987	10159	7918	7569	7388
Capana04g000277	blue	1862.42706101805	1851.73158747197	10.6954735460781	1841.03611392589	53	55	50	95	109	70	100	102	100	372	464	447	104	86	84	78	101	121
Capana04g000285	blue	1280.54810354225	1276.49427344086	4.05383010138689	1272.44044333947	179	153	164	162	192	163	138	139	135	257	290	262	154	141	203	140	117	147
Capana04g000286	blue	1114.29871149091	1026.18853217846	88.1101793124501	938.078352866008	1020	1249	1179	748	658	710	681	699	700	1302	1247	1298	652	637	535	671	696	650
Capana04g000296	blue	1832.03395422214	1824.46965558845	7.56429863369704	1816.90535695475	393	272	328	183	174	192	199	158	167	696	729	787	192	224	307	158	190	149
Capana04g000305	blue	69.8675974676263	40.3398574288645	29.5277400387618	10.8121173901026	472	338	321	267	335	301	340	272	242	539	402	413	377	484	573	410	388	360
Capana04g000309	blue	640.011955580186	506.196346713848	133.815608866338	372.38073784751	157	144	149	104	100	99	108	77	81	108	152	171	92	87	86	58	84	64
Capana04g000310	blue	1268.87546985488	812.588218780943	456.287251073936	356.300967707008	5091	4017	6092	765	851	891	718	471	626	4243	3099	3273	769	868	1171	896	602	637
Capana04g000316	blue	1068.46658682494	1054.04889275788	14.4176940670659	1039.63119869081	23	49	38	49	66	41	43	65	50	154	165	198	46	72	77	72	81	98
Capana04g000318	blue	2035.01682341156	2028.76369901068	6.25312440088078	2022.5105746098	250	267	268	233	198	175	219	243	238	1282	1529	1602	228	226	198	249	236	242
Capana04g000322	blue	323.333333076548	308.079188099776	15.2541449767724	292.825043123004	9	5	8	14	6	1	0	0	0	11	11	14	1	1	1	1	0	0
Capana04g000325	blue	1397.41736566255	867.918839944611	529.498525717937	338.420314226674	2932	2294	2466	26	26	41	73	165	58	1520	1480	1822	46	46	26	58	109	134
Capana04g000329	blue	1160.68480541343	954.471730772404	206.213074641021	748.258656131383	1027	862	961	566	624	617	621	556	555	963	916	953	706	612	679	582	629	618
Capana04g000332	blue	406.078472611609	376.02254037855	30.0559322330585	345.966608145492	1504	1083	1206	1282	1294	1281	1460	1491	1397	1706	2032	1817	1583	1468	1818	1411	1564	1437
Capana04g000333	blue	1887.49418439743	1879.48276210022	8.01142229720631	1871.47133980301	2029	1583	1699	1075	1003	1004	1538	1366	1307	3620	3617	3549	1103	1040	1299	1210	1380	1288
Capana04g000342	blue	72.4032843263954	67.1715100739102	5.2317742524852	61.939735821425	4	10	8	14	16	30	4	0	17	23	52	12	39	16	8	20	1	5
Capana04g000346	blue	121.084999686005	100.947141939347	20.1378577466579	80.8092841926896	380	92	7	28	222	162	236	321	133	345	388	317	155	241	268	269	267	137
Capana04g000347	blue	203.756902968894	179.055048603609	24.7018543652851	154.353194238324	158	170	158	186	189	203	211	170	207	222	251	201	187	178	185	195	200	216
Capana04g000349	blue	240.489690409665	206.671314655606	33.8183757540586	172.852938901547	268	272	310	318	296	249	380	365	337	378	374	448	323	318	335	322	340	313
Capana04g000354	blue	623.268748206353	336.723971275241	286.544776931113	50.1791943441281	65	94	131	42	26	47	13	37	30	55	80	62	32	22	23	51	30	35
Capana04g000355	blue	1402.36206075116	762.154736422349	640.20732432881	121.94741209354	1243	1162	1342	229	250	250	186	153	171	782	577	820	185	219	198	176	146	144
Capana04g000362	blue	385.376001936961	372.14593459806	13.2300673389014	358.915867259158	808	558	549	1060	948	1049	203	187	300	1181	1484	1108	468	409	442	251	210	245
Capana04g000379	blue	2010.17174346195	2003.5743649555	6.59737850645274	1996.97698644904	1	6	6	5	4	17	27	24	22	782	1255	756	24	25	14	20	18	37
Capana04g000383	blue	919.675	855.489909457088	64.1851971375116	791.304712319577	133	85	77	157	204	163	282	371	242	530	590	468	227	172	224	230	277	302
[truncated: 4,546 more rows]
