# Supplementary material for: Construction of a co-expression network and mining of core genes for genic male sterility in sweet pepper based on transcriptome and WGCNA analysis
Source: Front Plant Sci. 2025 Oct 21;16:1668660. doi: 10.3389/fpls.2025.1668660 (PMC12583153; doi:10.3389/fpls.2025.1668660)
Supplement: Supplementary file 5 [file Table5.xls]

## Sheet: Sheet1
Table S6.Differential genes of MM≥0.8 in brown module
Index	b1	b2	b3	k1	k2	k3
Capana07g001687	189	76	89	82	90	102
Capana07g001807	423	214	199	311	261	260
Tianjiao_newGene_9196	183	2	12	0	4	12
Capana01g003039	2658	1923	1395	1703	1560	1497
Capana02g003414	1392	659	735	897	712	754
Capana03g000449	221	104	122	150	77	131
Capana08g001237	191	2	26	0	17	91
Capana08g001375	102	20	14	56	13	7
Capana10g002048	119	47	45	57	40	71
Capana11g002060	295	122	84	129	107	107
Tianjiao_newGene_16219	69	31	31	32	37	46
Capana01g000285	134	0	82	1	0	2
Capana01g000677	37	10	3	12	1	1
Capana03g004107	43	31	19	37	28	17
Capana03g004441	685	347	252	25	207	263
Capana04g000138	333	95	155	148	153	162
Capana06g001009	3772	2580	2317	2308	2500	2457
Capana09g001927	299	181	206	136	218	216
Capana12g002336	152	83	76	71	75	49
Capana12g002880	309	252	215	92	135	173
Tianjiao_newGene_1265	2243	0	0	21	0	0
Tianjiao_newGene_18889	38	26	23	0	10	13
Capana01g002323	4259	3	251	6	4	12
Capana01g003066	40	2	0	48	0	1
Capana02g002190	185	85	70	59	19	107
Capana03g003152	75	9	12	32	12	10
Capana03g003648	30	14	14	6	12	20
Capana03g004605	288	92	75	104	66	62
Capana04g000335	113	2	4	21	11	6
Capana05g001258	1569	1256	1095	1120	1400	1219
Capana08g002211	2330	25	4	86	15	14
Capana10g001268	1122	1	0	46	0	10
Capana12g001405	84	41	38	34	52	50
Tianjiao_newGene_12913	51	13	31	10	15	25
Tianjiao_newGene_16391	95	18	24	39	53	37
Capana03g001212	168	69	99	101	64	81
Capana04g000566	501	403	376	414	421	380
Capana08g002496	117	5	2	15	4	4
Capana09g001538	139	67	45	21	58	37
Tianjiao_newGene_11661	2613	665	488	1575	638	541
Tianjiao_newGene_14475	346	54	60	143	84	70
Tianjiao_newGene_5133	690	226	210	293	175	242
Tianjiao_newGene_5198	62	14	17	31	8	6
Capana01g001197	2391	1247	549	936	660	524
Capana01g001437	883	375	312	407	456	449
Capana01g001449	1950	1	10	26	2	8
Capana01g002572	847	214	247	422	446	486
Capana02g003041	55	7	10	23	7	12
Capana06g000058	27	5	1	20	2	0
Capana06g000708	1849	586	456	1199	643	642
Capana08g000985	4521	1768	1550	2496	1650	1797
Capana10g002343	115	19	9	12	8	29
Tianjiao_newGene_10810	81	0	0	26	0	0
Capana01g003565	278	197	206	209	236	234
Capana01g004005	90	15	25	34	31	25
Capana04g001651	43	23	8	25	11	16
Capana05g000644	310	59	48	51	63	59
Capana06g000094	159	13	7	43	6	17
Capana07g000087	185	88	85	120	86	114
Capana08g001503	214	31	34	104	22	42
Capana08g002472	3626	1080	1318	916	1540	1653
Capana09g001925	565	19	6	31	12	6
Tianjiao_newGene_6659	43	11	9	0	0	1
Tianjiao_newGene_9195	272	22	0	75	0	0
Capana01g003378	66	22	19	18	22	29
Capana03g000193	128	48	31	53	40	37
Capana03g001213	118	45	45	57	51	60
Capana03g004129	5838	1182	1476	2160	1440	1591
Capana03g004202	2323	78	52	193	31	75
Capana05g000285	396	226	158	151	212	206
Capana11g002311	146	24	36	53	32	25
Tianjiao_newGene_10636	1150	683	626	464	682	592
Capana02g002657	278	16	40	14	8	10
Capana03g000611	617	122	75	169	88	134
Capana03g001485	192	0	0	32	0	0
Capana03g003220	1428	521	446	550	472	448
Capana03g004449	247	15	17	0	15	6
Capana08g002192	4680	0	53	0	0	17
Capana10g000467	476	22	102	9	25	50
Capana10g001528	426	140	94	70	67	87
Tianjiao_newGene_18541	1415	3	28	50	3	3
Capana01g001622	98	28	7	25	27	17
Capana02g002990	775	0	9	15	4	5
Capana03g000110	1550	273	278	755	209	279
Capana03g003377	143	0	0	67	1	0
Capana05g001864	84	3	2	29	7	8
Capana06g000920	46	14	23	6	21	20
Capana07g001584	50	5	4	1	9	2
Capana08g002048	2519	157	293	726	140	185
Capana09g001997	340	165	139	181	139	160
Capana10g001469	6506	1517	1350	956	1453	1335
Tianjiao_newGene_6342	2605	323	110	1247	140	121
Capana01g000218	299	178	153	148	149	168
Capana03g001484	957	62	44	223	19	24
Capana03g001534	221	6	29	45	5	12
Capana03g001926	77	0	0	10	0	0
Capana06g000176	282	13	12	1	4	16
Capana08g001006	90	4	9	6	1	0
Capana08g002677	431	22	9	37	11	18
Capana09g001539	715	340	310	275	412	361
Capana09g001881	234	62	51	81	46	55
Capana11g002198	768	19	17	225	10	7
Tianjiao_newGene_10518	64	7	4	28	3	7
Tianjiao_newGene_13175	335	32	17	60	34	18
Tianjiao_newGene_14474	752	126	50	162	123	66
Capana02g002055	1385	251	208	443	278	208
Capana02g002947	65	11	9	18	2	5
Capana03g002158	273	75	74	79	86	96
Capana12g000591	101	22	0	17	2	0
Tianjiao_newGene_13405	1407	34	59	3	20	58
Capana01g000283	19800	251	562	732	214	301
Capana02g002264	9709	3171	3931	3312	3364	3435
Capana02g002900	231	6	2	9	14	15
Capana04g001453	443	4	23	21	13	20
Capana08g001541	2638	195	211	648	140	181
Capana12g002813	1100	695	446	568	590	544
Capana05g001963	764	0	0	101	0	0
Capana06g001897	1227	638	571	617	491	524
Capana02g003029	0.96
Capana03g002958	0.96
Capana04g001246	0.96
Capana05g001147	0.96
Capana06g000324	0.96
Capana06g001312	0.96
Capana07g000285	0.96
Capana07g002182	0.96
Capana08g001714	0.96
Capana08g002791	0.96
Capana11g000014	0.96
Capana11g000719	0.96
Capana11g001855	0.96
Capana12g000026	0.96
Capana12g000393	0.96
Capana12g000664	0.96
Capana12g001095	0.96
Capana01g000577	0.97
Capana01g003003	0.97
Capana01g004210	0.97
Capana02g001205	0.97
Capana02g002003	0.97
Capana02g003190	0.97
Capana03g000076	0.97
Capana03g000117	0.97
Capana03g000445	0.97
Capana03g000525	0.97
Capana03g000557	0.97
Capana03g000767	0.97
Capana03g001467	0.97
Capana03g002552	0.97
Capana03g004214	0.97
Capana04g000295	0.97
Capana04g000594	0.97
Capana04g002271	0.97
Capana05g000108	0.97
Capana05g000373	0.97
Capana05g001095	0.97
Capana07g001450	0.97
Capana08g001371	0.97
Capana10g000085	0.97
Capana10g000588	0.97
Capana10g001526	0.97
Capana12g001128	0.97
Capana12g002622	0.97
Capana12g002755	0.97
Capana02g001266	0.98
Capana03g000788	0.98
Capana03g000802	0.98
Capana03g001752	0.98
Capana03g001780	0.98
Capana03g004445	0.98
Capana04g001253	0.98
Capana04g001693	0.98
Capana05g002243	0.98
Capana06g002396	0.98
Capana07g001653	0.98
Capana07g001711	0.98
Capana07g001881	0.98
Capana08g000100	0.98
Capana08g001060	0.98
Capana08g001687	0.98
Capana08g002619	0.98
Capana09g001032	0.98
Capana09g001688	0.98
Capana09g002235	0.98
Capana10g000252	0.98
Capana11g000364	0.98
Capana11g001542	0.98
Capana11g001553	0.98
Capana03g000729	0.99
Capana03g001314	0.99
Capana03g004213	0.99
Capana04g002595	0.99
Capana07g000358	0.99
Capana09g000200	0.99
Capana11g002262	0.99
