# Supplementary material for: Construction of a co-expression network and mining of core genes for genic male sterility in sweet pepper based on transcriptome and WGCNA analysis
Source: Front Plant Sci. 2025 Oct 21;16:1668660. doi: 10.3389/fpls.2025.1668660 (PMC12583153; doi:10.3389/fpls.2025.1668660)
Supplement: Supplementary file 6 [file Table6.xls]

## Sheet: Sheet1
Table S6.Differential genes of MM≥0.8 in blue module
Indel	b1	b2	b3	k1	k2	k3
Capana02g002162	27	104	220	650	218	167
Capana03g004238	24	0	2	156	9	4
Capana06g000737	5	6	5	52	3	0
Tianjiao_newGene_14544	0	1	9	34	7	20
Tianjiao_newGene_15014	49	19	47	76	31	40
Tianjiao_newGene_16607	17	20	8	33	10	6
Capana01g001232	4	18	18	67	28	20
Capana01g003062	246	407	379	997	418	523
Capana02g002432	221	280	315	844	226	212
Capana03g001709	347	425	343	773	564	445
Capana05g001286	328	315	331	394	328	325
Capana03g003536	25	67	69	337	70	69
Capana06g000016	2424	2765	2426	3374	2925	2625
Capana07g002314	412	128	112	437	94	109
Capana11g000010	158	241	263	964	230	230
Tianjiao_newGene_11836	0	16	1	82	1	5
Tianjiao_newGene_4772	55	83	55	385	55	78
Capana01g003158	27	34	84	2235	82	84
Capana05g001688	117	588	73	3023	70	81
Capana09g000101	199	61	117	1432	527	675
Capana09g002402	0	11	30	86	17	28
Capana12g000302	50	1	3	65	0	0
Capana01g000013	532	452	543	1666	441	520
Capana01g003063	0	0	0	1003	21	31
Capana01g004382	26	58	56	966	40	41
Capana03g001787	59	78	91	1347	69	86
Capana03g003765	29	20	5	146	13	12
Capana04g002530	0	0	0	1070	13	0
Capana06g002957	694	915	386	2654	631	552
Capana07g000352	27	39	55	472	46	50
Capana09g001053	20	20	36	133	17	24
Capana01g002204	1	6	3	1273	6	0
Capana01g004487	66	263	487	2399	587	485
Capana02g000278	78	72	93	292	104	113
Capana02g000938	233	358	460	1392	364	445
Capana03g002486	3	48	66	2343	48	105
Capana04g000481	12	15	8	59	18	18
Capana05g002078	0	5	3	3227	3	3
Capana06g001005	223	478	416	4543	522	456
Capana06g001592	10	11	48	3804	13	23
Capana08g001614	8	0	3	443	2	2
Capana08g002240	6	2	5	1746	20	7
Capana12g001613	2	3	4	1036	2	1
Tianjiao_newGene_14182	6	5	0	170	10	14
Capana01g000273	37	38	17	88	35	24
Capana01g003735	53	78	120	365	71	129
Capana02g000666	820	724	1482	2995	889	964
Capana02g001025	259	326	341	715	290	368
Capana02g003430	55	3	9	396	3	23
Capana04g000899	119	203	244	993	177	250
Capana09g000705	1	9	9	16983	10	19
Capana10g000289	28	3	6	450	8	4
Capana10g001062	52	48	60	164	71	60
Capana11g002309	22	1	17	62	2	10
Capana12g002327	2	4	8	55	0	0
Tianjiao_newGene_17364	4	8	6	273	40	20
Tianjiao_newGene_4860	14	22	28	222	21	20
Tianjiao_newGene_9489	94	9	0	141	4	0
Capana01g002127	75	35	51	262	29	53
Capana02g001966	716	1103	1491	5034	975	909
Capana02g002584	179	9	11	538	8	3
Capana02g002720	360	325	431	1054	411	483
Capana02g003399	10	0	0	30225	0	8
Capana03g000289	21	50	59	1702	40	55
Capana03g000344	176	97	89	1380	363	253
Capana03g002111	860	549	374	5323	473	419
Capana05g001734	281	146	103	1487	154	244
Capana05g002266	209	95	170	10569	109	86
Capana08g000946	32	268	253	1640	313	246
Capana10g002058	49	141	234	3106	168	171
Capana11g001132	57	85	68	644	116	103
Tianjiao_newGene_422	35	0	0	44	0	0
Capana01g004053	6	1	0	3148	2	0
Capana01g004331	73	60	72	1109	64	76
Capana03g003293	5	26	1	1993	31	9
Capana06g002234	153	292	333	1906	342	327
Capana06g002273	57	67	104	1978	44	70
Capana06g002647	5	133	371	7602	178	248
Capana07g000294	253	213	238	1124	251	213
Capana08g000168	27	9	3	562	4	4
Capana09g000541	219	210	308	675	331	304
Capana09g001610	188	110	140	1144	250	166
Capana10g002172	1978	1222	1348	2501	1717	1505
Capana11g000856	197	385	379	2418	421	345
Capana11g001026	15	58	82	2261	97	67
Capana11g001694	244	78	106	975	211	117
Tianjiao_newGene_1289	0	9	2	458	14	0
Tianjiao_newGene_15246	93	30	53	143	50	42
Tianjiao_newGene_16098	109	155	114	240	116	110
Tianjiao_newGene_7895	114	127	80	211	126	146
Capana01g001861	31	17	9	99	8	13
Capana02g001409	255	491	674	4063	533	559
Capana02g001959	61	945	165	5382	710	289
Capana02g002186	574	643	637	2564	541	568
Capana02g003282	5	112	229	1890	155	218
Capana02g003498	37	1	0	1028	0	3
Capana03g004510	7	8	4	1873	4	10
Capana04g001112	16	218	195	3910	198	181
Capana04g001424	0	0	0	672	7	10
Capana05g001482	0	11	4	8284	20	8
Capana06g000227	13	3	2	165	8	8
Capana06g000248	26	234	81	1566	57	50
Capana06g002849	224	55	20	5209	54	50
Capana06g002998	179	212	399	1875	374	333
Capana09g001478	17	26	27	990	20	25
Capana10g000389	435	218	224	1473	315	238
Capana10g000409	3	0	5	1778	3	2
Capana11g000746	0	3	16	1208	8	8
Capana11g000934	84	67	108	2055	117	130
Capana11g002173	19	20	3	128	5	7
Capana12g001156	616	764	701	2331	686	741
Capana12g001204	19	57	18	1835	49	43
Capana12g001321	118	154	300	3040	589	734
Capana12g001746	3	5	0	579	19	5
Tianjiao_newGene_16137	92	50	46	234	105	87
Capana01g002118	244	229	259	6013	230	221
Capana01g002290	18	0	0	82	0	0
Capana02g002332	0	0	2	11327	1	2
Capana02g003164	0	21	9	1105	54	20
Capana02g003278	563	352	328	1926	396	361
Capana02g003621	3	9	31	1065	7	18
Capana03g001045	2	61	23	6750	162	80
Capana03g001324	7	90	64	1519	169	104
Capana03g002827	248	238	190	2024	220	223
Capana03g004068	245	249	294	1283	246	258
Capana04g000083	0	2	4	975	16	5
Capana05g000219	1	0	0	2984	4	4
Capana05g002470	402	311	300	808	345	274
Capana06g001275	195	17	4	2702	35	15
Capana06g002511	67	35	61	602	76	109
Capana06g002963	1	0	0	604	13	9
Capana08g000753	98	45	58	2189	57	72
Capana09g001762	64	5	1	88	0	0
Capana11g001102	12	25	13	10209	25	17
Capana12g000189	10	99	4	1530	10	8
Capana12g000256	13	6	12	1440	4	8
Capana12g000403	19	64	23	896	31	22
Tianjiao_newGene_10364	46	42	23	161	41	29
Tianjiao_newGene_10761	58	9	1	1228	14	14
Tianjiao_newGene_11597	14	22	9	2294	7	11
Tianjiao_newGene_14482	101	66	92	653	106	74
Tianjiao_newGene_16600	273	242	186	377	194	168
Tianjiao_newGene_171	25	22	68	817	57	46
Tianjiao_newGene_19237	30	43	41	117	24	41
Tianjiao_newGene_9233	27	12	13	161	23	13
Tianjiao_newGene_9577	36	33	34	143	42	17
Tianjiao_newGene_9763	71	37	41	161	20	15
Capana01g001394	93	280	83	6034	146	86
Capana01g004365	180	167	159	666	165	156
Capana02g000055	14	19	25	2586	80	53
Capana02g000270	398	454	339	15286	603	502
Capana02g000898	181	292	133	1331	330	189
Capana02g001951	340	118	38	1243	304	272
Capana02g002652	279	151	197	4046	244	232
Capana02g003131	28	226	417	5797	358	365
Capana02g003418	40	44	52	446	51	46
Capana03g004408	3	5	19	955	30	24
Capana04g001808	313	165	264	1304	241	283
Capana05g000111	93	21	38	1412	31	42
Capana06g002178	0	12	12	251	2	4
Capana07g001377	100	61	56	527	52	67
Capana08g001065	1211	1196	703	4968	1135	890
Capana09g000175	25	37	97	5703	45	149
Capana09g000233	155	214	327	10483	218	276
Capana10g001196	734	795	628	3409	669	594
Capana10g002261	748	389	354	4957	333	351
Capana11g000825	94	68	82	756	110	88
Capana12g000176	2	14	0	988	18	7
Capana12g000687	0	9	51	5091	17	41
Capana12g002732	37	181	53	3826	120	89
Tianjiao_newGene_12022	38	23	27	186	17	63
Tianjiao_newGene_15525	23	6	2	372	2	2
Capana01g001059	364	294	432	1884	378	391
Capana02g000094	6	13	14	5679	4	19
Capana02g003082	196	145	66	1113	81	96
Capana02g003480	42	50	87	4819	42	86
Capana03g002100	162	113	128	523	137	121
Capana03g004225	241	145	125	732	161	123
Capana04g000814	752	363	477	1880	520	506
Capana05g001622	2	2	9	5154	7	5
Capana06g000030	6	8	2	26809	26	7
Capana06g000534	6	2	17	569	6	3
Capana07g000649	407	387	315	1256	291	288
Capana08g000463	318	287	270	491	225	252
Capana08g001213	1466	279	426	3706	318	368
Capana08g002088	340	0	0	4948	0	0
Capana10g000392	69	63	60	148	55	50
Capana11g001010	612	647	645	1206	627	586
Capana11g001175	152	157	146	297	140	91
Capana12g000712	1113	360	222	15056	352	314
Tianjiao_newGene_14232	93	0	4	3286	0	5
Tianjiao_newGene_14274	19	8	26	108	24	22
Capana01g001338	950	539	445	7084	551	480
Capana02g000077	180	107	123	380	120	96
Capana02g002156	90	20	17	1114	25	15
Capana03g000047	3426	2353	2513	8433	2385	2149
Capana04g000518	597	298	370	1351	322	318
Capana06g002900	1184	836	707	1796	843	745
Tianjiao_newGene_14191	256	158	284	782	156	181
Tianjiao_newGene_14255	122	88	72	480	89	69
Capana06g000143	785	639	708	3471	669	607
Capana06g000979	510	306	208	1460	239	239
